# Supplementary material for: A universal molecular control for DNA, mRNA and protein expression
Source: Nat Commun. 2024 Mar 20;15:2480. doi: 10.1038/s41467-024-46456-9 (PMC10954659; doi:10.1038/s41467-024-46456-9)
Supplement: Supplementary file 4 — Source Data [file 41467_2024_46456_MOESM4_ESM.xlsx]

## Sheet: Figure 1b
Fragment_length	Count
46	1
56	1
59	1
60	1
65	2
67	1
68	1
70	1
73	1
78	3
79	2
80	1
83	1
86	2
87	3
88	2
90	2
91	1
93	1
94	1
95	1
96	2
97	1
98	1
99	3
100	4
101	1
105	2
106	1
107	1
108	1
109	1
110	2
111	4
112	1
113	1
114	3
115	1
116	2
117	1
118	1
119	2
121	2
122	1
124	2
125	1
127	2
128	2
129	3
130	2
131	5
132	3
133	3
134	2
135	3
136	5
137	3
138	1
139	3
140	1
141	1
142	6
143	3
144	4
145	2
147	6
148	3
149	5
150	7
151	5
152	4
153	3
154	3
155	6
156	7
157	3
158	12
159	6
160	7
161	8
162	11
163	9
164	6
165	10
166	14
167	14
168	14
169	11
170	9
171	13
172	13
173	11
174	12
175	15
176	16
177	14
178	15
179	23
180	13
181	20
182	18
183	36
184	25
185	25
186	26
187	30
188	19
189	35
190	19
191	25
192	23
193	23
194	16
195	24
196	32
197	26
198	22
199	18
200	30
201	25
202	31
203	22
204	27
205	33
206	30
207	25
208	16
209	28
210	30
211	26
212	36
213	41
214	36
215	33
216	37
217	29
218	32
219	41
220	30
221	35
222	39
223	29
224	29
225	24
226	41
227	38
228	26
229	41
230	38
231	32
232	42
233	47
234	38
235	36
236	41
237	50
238	46
239	44
240	59
241	63
242	52
243	51
244	70
245	75
246	55
247	81
248	78
249	88
250	109
251	97
252	95
253	100
254	127
255	108
256	99
257	93
258	106
259	81
260	93
261	92
262	66
263	79
264	75
265	76
266	79
267	68
268	82
269	80
270	81
271	88
272	71
273	77
274	79
275	62
276	71
277	80
278	64
279	64
280	63
281	56
282	51
283	55
284	65
285	83
286	60
287	69
288	86
289	74
290	90
291	85
292	79
293	93
294	95
295	126
296	119
297	124
298	139
299	155
300	151
301	177
302	185
303	199
304	197
305	219
306	245
307	266
308	292
309	325
310	314
311	368
312	398
313	392
314	437
315	424
316	425
317	403
318	374
319	365
320	342
321	299
322	318
323	259
324	242
325	248
326	225
327	205
328	212
329	227
330	179
331	210
332	158
333	188
334	202
335	179
336	176
337	147
338	165
339	120
340	120
341	102
342	105
343	108
344	107
345	85
346	77
347	78
348	58
349	51
350	52
351	42
352	23
353	32
354	23
355	20
356	23
357	19
358	16
359	15
360	26
361	19
362	19
363	22
364	10
365	25
366	14
367	13
368	14
369	9
370	12
371	23
372	10
373	12
374	15
375	10
376	10
377	8
378	11
379	5
380	8
381	9
382	14
383	10
384	13
385	12
386	9
387	28
388	20
389	15
390	18
391	22
392	14
393	20
394	21
395	20
396	19
397	18
398	19
399	31
400	34
401	42
402	27
403	27
404	26
405	34
406	21
407	23
408	17
409	16
410	14
411	15
412	8
413	8
414	9
415	11
416	15
417	9
418	10
419	13
420	10
421	12
422	8
423	8
424	9
425	4
426	8
427	7
428	11
429	3
430	13
431	7
432	16
433	10
434	13
435	13
436	6
437	12
438	14
439	16
440	20
441	16
442	26
443	26
444	30
445	39
446	38
447	39
448	66
449	52
450	84
451	116
452	113
453	133
454	173
455	187
456	235
457	249
458	288
459	314
460	322
461	323
462	273
463	246
464	203
465	158
466	127
467	117
468	88
469	64
470	51
471	38
472	39
473	31
474	32
475	26
476	28
477	15
478	22
479	26
480	34
481	40
482	37
483	50
484	47
485	41
486	34
487	46
488	48
489	51
490	37
491	47
492	34
493	48
494	47
495	56
496	36
497	51
498	47
499	65
500	65
501	81
502	83
503	115
504	110
505	111
506	152
507	159
508	201
509	202
510	232
511	284
512	314
513	335
514	416
515	505
516	568
517	684
518	803
519	855
520	992
521	1130
522	1184
523	1240
524	1286
525	1208
526	1238
527	1065
528	996
529	837
530	658
531	542
532	451
533	359
534	252
535	236
536	175
537	125
538	102
539	87
540	74
541	52
542	50
543	43
544	40
545	26
546	21
547	26
548	19
549	15
550	16
551	16
552	11
553	12
554	11
555	11
556	8
557	6
558	5
559	6
560	10
561	5
562	10
563	9
564	5
565	6
566	8
567	2
568	5
569	6
570	4
571	5
572	7
573	7
574	8
575	7
576	6
577	10
578	4
579	5
580	5
581	5
582	3
583	6
584	5
585	9
586	5
587	4
588	5
589	6
590	6
591	2
592	4
593	5
594	1
595	4
596	3
597	4
598	7
599	1
600	5
601	4
602	5
604	4
605	4
606	4
607	3
608	8
609	2
610	2
611	9
612	3
613	6
614	1
615	5
616	7
617	2
618	4
619	6
620	3
622	2
623	3
624	3
625	3
626	3
627	5
628	5
629	6
630	3
631	2
632	3
633	5
634	3
635	7
636	5
637	11
638	5
639	2
640	2
641	3
642	5
643	7
644	6
645	10
646	2
647	2
648	3
649	6
650	7
651	4
652	3
653	7
654	10
655	5
656	3
657	3
658	7
659	3
660	2
661	4
662	4
663	2
664	3
665	6
666	1
667	5
668	6
669	4
670	4
671	2
672	3
673	3
674	4
675	3
676	2
677	3
678	5
679	3
680	5
681	8
682	4
683	6
684	5
685	7
686	6
687	3
688	4
689	5
690	3
691	4
692	2
693	7
694	5
695	5
696	2
697	6
698	7
699	6
700	6
701	5
702	4
703	8
704	5
705	3
706	1
707	7
708	3
709	6
710	9
711	6
712	4
713	8
714	7
715	9
716	8
717	8
718	2
719	9
720	2
721	14
722	11
723	6
724	6
725	3
726	6
727	2
728	3
729	12
730	14
731	10
732	10
733	4
734	4
735	4
736	6
737	8
738	11
739	8
740	9
741	10
742	8
743	10
744	7
745	11
746	6
747	9
748	11
749	6
750	8
751	7
752	9
753	8
754	10
755	14
756	4
757	3
758	9
759	8
760	4
761	11
762	9
763	10
764	9
765	5
766	8
767	6
768	11
769	6
770	7
771	9
772	4
773	6
774	10
775	10
776	7
777	7
778	12
779	9
780	9
781	8
782	10
783	14
784	12
785	15
786	10
787	14
788	17
789	16
790	17
791	9
792	14
793	21
794	13
795	19
796	19
797	24
798	19
799	16
800	26
801	32
802	22
803	16
804	14
805	23
806	13
807	17
808	8
809	13
810	14
811	8
812	16
813	6
814	11
815	12
816	13
817	17
818	13
819	12
820	14
821	13
822	14
823	18
824	14
825	20
826	7
827	14
828	11
829	24
830	26
831	19
832	24
833	23
834	24
835	26
836	30
837	36
838	32
839	43
840	36
841	47
842	76
843	54
844	75
845	81
846	106
847	109
848	116
849	139
850	161
851	202
852	169
853	220
854	230
855	218
856	225
857	227
858	259
859	254
860	205
861	194
862	181
863	158
864	147
865	113
866	97
867	96
868	64
869	69
870	49
871	59
872	43
873	37
874	43
875	45
876	42
877	47
878	45
879	45
880	47
881	53
882	40
883	50
884	48
885	53
886	55
887	50
888	69
889	67
890	77
891	63
892	74
893	84
894	102
895	101
896	105
897	111
898	151
899	148
900	170
901	162
902	211
903	211
904	236
905	238
906	280
907	330
908	361
909	391
910	473
911	500
912	547
913	602
914	655
915	684
916	709
917	838
918	887
919	873
920	904
921	921
922	929
923	866
924	797
925	766
926	673
927	589
928	542
929	460
930	412
931	338
932	274
933	246
934	204
935	191
936	143
937	77
938	76
939	76
940	60
941	65
942	59
943	35
944	41
945	27
946	15
947	14
948	27
949	13
950	17
951	9
952	10
953	16
954	13
955	13
956	14
957	10
958	8
959	5
960	6
961	4
962	7
963	6
964	7
965	7
966	9
967	3
968	6
969	3
970	4
971	4
972	7
973	2
974	2
975	5
976	2
977	4
978	3
979	1
980	7
981	6
982	2
983	4
984	1
985	2
986	3
987	5
988	5
989	4
990	3
991	3
992	3
993	4
994	1
997	3
998	6
999	4
1000	3
1001	3
1002	6
1003	5
1004	3
1005	5
1007	2
1008	4
1009	3
1010	2
1011	4
1012	1
1013	2
1014	4
1015	5
1016	5
1017	5
1018	3
1019	3
1020	6
1021	3
1022	2
1023	8
1024	6
1025	7
1026	1
1027	1
1028	4
1029	3
1030	6
1031	2
1032	6
1033	7
1034	2
1035	6
1036	2
1037	8
1038	4
1039	2
1040	3
1041	3
1042	1
1043	1
1044	5
1045	2
1046	3
1047	5
1048	7
1049	4
1050	7
1051	4
1052	3
1053	4
1054	5
1055	1
1056	3
1057	4
1058	6
1059	9
1060	8
1061	5
1062	1
1063	6
1064	2
1065	3
1066	2
1067	3
1068	4
1069	5
1070	1
1071	1
1072	7
1073	6
1074	5
1075	3
1076	6
1077	3
1078	1
1079	2
1080	2
1081	4
1082	2
1083	7
1084	8
1085	1
1086	5
1087	6
1088	3
1089	4
1090	3
1091	4
1092	8
1093	2
1094	3
1095	7
1096	5
1097	7
1098	4
1099	2
1100	5
1101	7
1102	7
1103	9
1104	1
1105	5
1106	9
1107	4
1108	4
1109	6
1110	9
1111	5
1112	7
1113	8
1114	10
1115	8
1116	11
1117	5
1118	3
1119	5
1120	8
1121	13
1122	8
1123	3
1124	8
1125	9
1126	5
1127	11
1128	4
1129	6
1130	7
1131	6
1132	16
1133	6
1134	12
1135	5
1136	9
1137	7
1138	11
1139	4
1140	7
1141	7
1142	6
1143	6
1144	8
1146	7
1147	6
1148	4
1149	4
1150	4
1151	6
1152	7
1153	12
1154	2
1155	6
1156	5
1157	6
1158	5
1159	5
1160	6
1161	8
1162	5
1163	4
1164	5
1165	6
1166	7
1167	5
1168	3
1169	4
1170	7
1171	9
1172	6
1173	6
1174	5
1175	7
1176	10
1177	11
1178	9
1179	13
1180	6
1181	11
1182	5
1183	8
1184	10
1185	10
1186	10
1187	8
1188	12
1189	23
1190	1
1191	15
1192	10
1193	13
1194	11
1195	16
1196	16
1197	10
1198	16
1199	11
1200	11
1201	11
1202	9
1203	10
1204	16
1205	16
1206	9
1207	10
1208	12
1209	6
1210	13
1211	9
1212	8
1213	15
1214	11
1215	16
1216	7
1217	17
1218	16
1219	10
1220	15
1221	15
1222	17
1223	21
1224	27
1225	23
1226	25
1227	15
1228	27
1229	25
1230	38
1231	37
1232	35
1233	45
1234	41
1235	51
1236	69
1237	52
1238	62
1239	76
1240	74
1241	81
1242	86
1243	86
1244	104
1245	93
1246	128
1247	146
1248	146
1249	162
1250	160
1251	171
1252	189
1253	189
1254	181
1255	194
1256	204
1257	179
1258	177
1259	178
1260	176
1261	150
1262	142
1263	145
1264	95
1265	89
1266	103
1267	100
1268	79
1269	88
1270	69
1271	67
1272	71
1273	64
1274	60
1275	64
1276	69
1277	61
1278	58
1279	81
1280	68
1281	74
1282	86
1283	82
1284	81
1285	88
1286	102
1287	98
1288	101
1289	124
1290	117
1291	120
1292	138
1293	176
1294	155
1295	168
1296	197
1297	190
1298	213
1299	233
1300	241
1301	273
1302	285
1303	334
1304	327
1305	348
1306	407
1307	441
1308	485
1309	523
1310	563
1311	628
1312	669
1313	702
1314	758
1315	835
1316	840
1317	885
1318	905
1319	886
1320	895
1321	960
1322	893
1323	811
1324	837
1325	684
1326	689
1327	600
1328	546
1329	466
1330	414
1331	334
1332	305
1333	267
1334	231
1335	202
1336	182
1337	143
1338	112
1339	101
1340	104
1341	87
1342	62
1343	55
1344	43
1345	41
1346	52
1347	41
1348	31
1349	27
1350	26
1351	31
1352	20
1353	24
1354	21
1355	13
1356	15
1357	18
1358	13
1359	11
1360	7
1361	13
1362	13
1363	10
1364	11
1365	14
1366	10
1367	5
1368	10
1369	6
1370	4
1371	11
1372	7
1373	6
1374	4
1375	5
1376	9
1377	4
1378	7
1379	4
1380	3
1381	3
1382	5
1383	4
1384	4
1385	2
1386	8
1387	10
1388	6
1389	3
1390	7
1391	2
1392	1
1393	5
1394	4
1395	2
1396	6
1397	5
1398	7
1400	5
1401	4
1402	6
1403	7
1404	4
1405	1
1406	2
1407	1
1408	7
1409	5
1410	4
1411	5
1412	3
1413	1
1414	3
1416	5
1417	5
1419	6
1420	2
1421	4
1422	2
1423	2
1424	4
1425	1
1426	3
1427	1
1428	2
1429	4
1430	3
1431	4
1432	3
1434	4
1435	5
1436	2
1437	4
1438	1
1439	5
1440	4
1441	3
1442	5
1443	4
1444	1
1445	2
1446	2
1447	6
1448	1
1449	2
1450	5
1451	3
1452	9
1453	2
1454	9
1455	1
1456	1
1457	2
1458	4
1459	5
1460	2
1461	6
1462	3
1463	4
1464	5
1465	5
1466	3
1467	3
1468	6
1469	2
1470	5
1471	3
1472	1
1473	2
1474	6
1475	5
1476	2
1478	2
1479	4
1480	5
1481	5
1482	6
1483	6
1484	1
1485	2
1486	4
1487	3
1488	4
1489	7
1490	4
1491	4
1492	2
1493	2
1494	5
1495	2
1496	7
1497	8
1498	6
1499	1
1500	1
1501	4
1502	5
1503	4
1504	14
1505	3
1506	4
1507	3
1508	4
1509	3
1510	7
1511	11
1512	5
1513	6
1514	7
1515	4
1516	3
1517	3
1518	8
1519	4
1520	8
1521	9
1522	9
1523	7
1524	9
1525	9
1526	6
1527	13
1528	5
1529	5
1530	4
1531	8
1532	10
1533	4
1534	7
1535	7
1536	5
1537	11
1538	9
1539	6
1540	5
1541	8
1542	3
1543	9
1544	6
1545	4
1546	5
1547	4
1548	3
1549	7
1550	5
1551	7
1552	5
1553	9
1554	5
1555	8
1556	7
1557	7
1558	6
1559	12
1560	7
1561	8
1562	5
1563	10
1564	7
1565	4
1566	9
1567	6
1568	8
1569	5
1570	12
1571	8
1572	7
1573	8
1574	15
1575	8
1576	7
1577	4
1578	11
1579	12
1580	9
1581	6
1582	8
1583	16
1584	8
1585	7
1586	10
1587	10
1588	15
1589	13
1590	11
1591	15
1592	14
1593	11
1594	19
1595	18
1596	16
1597	13
1598	18
1599	17
1600	18
1601	14
1602	18
1603	20
1604	17
1605	17
1606	14
1607	22
1608	18
1609	30
1610	29
1611	26
1612	25
1613	27
1614	32
1615	24
1616	27
1617	43
1618	42
1619	33
1620	45
1621	46
1622	52
1623	50
1624	61
1625	52
1626	81
1627	55
1628	76
1629	62
1630	70
1631	72
1632	60
1633	70
1634	72
1635	70
1636	87
1637	69
1638	106
1639	100
1640	102
1641	101
1642	116
1643	87
1644	108
1645	98
1646	131
1647	134
1648	134
1649	130
1650	137
1651	113
1652	118
1653	171
1654	122
1655	135
1656	131
1657	134
1658	118
1659	109
1660	120
1661	110
1662	127
1663	122
1664	105
1665	134
1666	116
1667	122
1668	145
1669	136
1670	116
1671	136
1672	151
1673	144
1674	152
1675	150
1676	138
1677	156
1678	153
1679	173
1680	178
1681	173
1682	192
1683	200
1684	190
1685	215
1686	234
1687	257
1688	253
1689	246
1690	285
1691	275
1692	280
1693	305
1694	331
1695	315
1696	360
1697	324
1698	424
1699	435
1700	409
1701	400
1702	414
1703	486
1704	487
1705	507
1706	450
1707	501
1708	533
1709	549
1710	525
1711	522
1712	549
1713	507
1714	483
1715	476
1716	487
1717	445
1718	486
1719	449
1720	435
1721	445
1722	419
1723	385
1724	349
1725	351
1726	348
1727	294
1728	301
1729	269
1730	281
1731	247
1732	229
1733	209
1734	194
1735	220
1736	197
1737	183
1738	154
1739	120
1740	144
1741	121
1742	106
1743	105
1744	106
1745	85
1746	77
1747	70
1748	63
1749	50
1750	58
1751	43
1752	51
1753	33
1754	43
1755	34
1756	29
1757	22
1758	19
1759	21
1760	17
1761	23
1762	12
1763	17
1764	19
1765	11
1766	13
1767	14
1768	12
1769	10
1770	6
1771	11
1772	6
1773	6
1774	9
1775	10
1776	5
1777	2
1778	4
1779	9
1780	9
1781	4
1782	5
1783	4
1784	9
1785	5
1786	6
1787	3
1788	2
1789	3
1790	2
1792	6
1793	1
1794	2
1795	3
1796	3
1797	3
1798	3
1799	3
1800	7
1801	3
1802	1
1803	3
1804	2
1805	6
1806	2
1807	3
1808	1
1809	1
1810	1
1811	6
1812	4
1813	1
1814	2
1815	3
1817	3
1818	3
1819	4
1820	2
1821	1
1822	4
1823	4
1824	1
1825	2
1826	3
1828	7
1829	1
1830	2
1831	1
1833	2
1834	3
1835	3
1836	3
1837	5
1838	2
1839	3
1840	3
1841	3
1842	6
1843	3
1844	3
1845	5
1846	3
1847	2
1848	4
1849	4
1850	6
1851	3
1852	1
1853	4
1854	4
1855	1
1856	3
1858	2
1859	2
1860	1
1861	3
1862	2
1863	3
1865	3
1866	2
1867	3
1868	2
1869	3
1870	2
1871	3
1872	1
1873	1
1874	1
1875	5
1876	4
1877	5
1878	3
1879	2
1880	3
1881	2
1883	1
1884	5
1885	4
1887	1
1888	8
1890	3
1891	3
1892	3
1893	3
1894	5
1895	1
1896	4
1897	4
1898	1
1899	1
1900	2
1901	4
1903	5
1904	2
1905	3
1906	4
1908	5
1909	2
1910	3
1911	2
1912	4
1913	1
1914	4
1915	3
1916	8
1917	2
1919	3
1920	1
1921	4
1922	2
1923	2
1924	1
1925	4
1926	3
1927	4
1928	3
1929	2
1930	5
1931	4
1933	3
1934	2
1935	1
1936	1
1937	1
1938	5
1939	1
1940	3
1941	2
1943	3
1944	1
1945	4
1946	1
1947	5
1948	2
1950	2
1952	1
1953	3
1954	4
1955	2
1958	1
1959	2
1960	1
1961	3
1962	1
1964	2
1965	1
1966	1
1967	1
1968	2
1969	2
1970	1
1971	3
1972	1
1973	1
1975	3
1976	1
1977	1
1978	2
1980	1
1981	1
1982	1
1984	2
1985	4
1986	1
1987	1
1989	1
1990	2
1991	2
1993	1
1994	2
1995	2
1996	3
1997	6
1998	3
2000	1
2002	1
2003	3
2004	4
2006	3
2007	1
2008	2
2009	3
2010	1
2011	3
2013	1
2014	2
2015	1
2016	3
2017	2
2018	1
2019	1
2020	1
2023	2
2024	4
2025	2
2026	3
2027	1
2028	1
2029	4
2030	2
2031	3
2032	4
2033	4
2035	3
2036	2
2037	4
2038	3
2039	2
2040	2
2041	3
2042	6
2043	1
2044	1
2045	6
2046	6
2047	4
2048	2
2049	3
2050	3
2052	4
2053	4
2054	1
2055	4
2056	3
2057	3
2058	4
2059	1
2060	1
2061	4
2062	4
2063	4
2064	4
2065	5
2066	4
2067	2
2068	2
2069	1
2070	3
2071	2
2072	3
2073	4
2074	5
2075	1
2076	1
2077	4
2079	1
2081	3
2083	2
2084	6
2085	1
2086	3
2087	1
2088	1
2089	2
2090	1
2091	7
2092	3
2093	3
2094	5
2095	4
2096	1
2097	5
2098	4
2099	3
2100	3
2101	5
2102	5
2103	4
2104	3
2105	6
2106	8
2107	5
2108	5
2109	11
2110	6
2111	6
2112	3
2113	6
2114	7
2115	4
2116	6
2117	10
2118	7
2119	6
2120	7
2121	6
2122	10
2123	6
2124	6
2125	5
2126	9
[truncated: 2,447 more rows]

## Sheet: Figure 1c
Sequence	Sequence_RC	Copies	ONT_DNA_normalised_count	ONT_DNA_BamHI_normalised_count	ONT_DNA_EcoRI_normalised_count	ONT_DNA_HindIII_normalised_count	ONT_DNA_Fragmentase_normalised_count		avg
CCGATCGATAGCAAGTAGATCGCGGGGTCTC	GAGACCCCGCGATCTACTTGCTATCGATCGG	4	2.46054	2.6826	2.85402	2.80724	2.65333		2.69155
CGAGACCCCGCGATCTACTTGCTATCGATCG	CGATCGATAGCAAGTAGATCGCGGGGTCTCG	4	2.36522	2.65807	2.81601	2.77649	2.62684		2.64853
CCGAGACCCCGCGATCTACTTGCTATCGATC	GATCGATAGCAAGTAGATCGCGGGGTCTCGG	4	2.34848	2.67323	2.82265	2.79597	2.64838		2.65774
ATCGATAGCAAGTAGATCGCGGGGTCTCGGC	GCCGAGACCCCGCGATCTACTTGCTATCGAT	4	2.34012	2.68435	2.83139	2.80387	2.65513		2.66297
TCGATAGCAAGTAGATCGCGGGGTCTCGGCA	TGCCGAGACCCCGCGATCTACTTGCTATCGA	4	2.32847	2.68061	2.82283	2.80459	2.65249		2.6578
CGATAGCAAGTAGATCGCGGGGTCTCGGCAA	TTGCCGAGACCCCGCGATCTACTTGCTATCG	4	2.28663	2.65856	2.80008	2.7817	2.63108		2.63161
ATTGCCGAGACCCCGCGATCTACTTGCTATC	GATAGCAAGTAGATCGCGGGGTCTCGGCAAT	4	2.30774	2.69536	2.83883	2.82098	2.66588		2.66576
ATAGCAAGTAGATCGCGGGGTCTCGGCAATG	CATTGCCGAGACCCCGCGATCTACTTGCTAT	4	2.27972	2.68099	2.82153	2.80845	2.64785		2.64771
ACATTGCCGAGACCCCGCGATCTACTTGCTA	TAGCAAGTAGATCGCGGGGTCTCGGCAATGT	4	2.30737	2.69012	2.83226	2.81714	2.65487		2.66035
AGCAAGTAGATCGCGGGGTCTCGGCAATGTC	GACATTGCCGAGACCCCGCGATCTACTTGCT	4	2.34485	2.70785	2.84868	2.83613	2.67267		2.68204
GCAAGTAGATCGCGGGGTCTCGGCAATGTCA	TGACATTGCCGAGACCCCGCGATCTACTTGC	4	2.31319	2.66397	2.80653	2.79148	2.63027		2.64109
CAAGTAGATCGCGGGGTCTCGGCAATGTCAA	TTGACATTGCCGAGACCCCGCGATCTACTTG	4	2.29755	2.64952	2.79016	2.77829	2.61732		2.62657
AAGTAGATCGCGGGGTCTCGGCAATGTCAAA	TTTGACATTGCCGAGACCCCGCGATCTACTT	4	2.46927	2.67785	2.82228	2.80526	2.64636		2.6842
AGTAGATCGCGGGGTCTCGGCAATGTCAAAG	CTTTGACATTGCCGAGACCCCGCGATCTACT	4	2.44963	2.6696	2.81056	2.79125	2.63993		2.67219
ACTTTGACATTGCCGAGACCCCGCGATCTAC	GTAGATCGCGGGGTCTCGGCAATGTCAAAGT	4	2.32665	2.58987	2.71825	2.70307	2.55966		2.5795
AACTTTGACATTGCCGAGACCCCGCGATCTA	TAGATCGCGGGGTCTCGGCAATGTCAAAGTT	4	2.34448	2.59941	2.72687	2.71148	2.56733		2.58991
AAACTTTGACATTGCCGAGACCCCGCGATCT	AGATCGCGGGGTCTCGGCAATGTCAAAGTTT	4	2.71522	2.87773	3.0173	2.9977	2.84448		2.89049
GATCGCGGGGTCTCGGCAATGTCAAAGTTTA	TAAACTTTGACATTGCCGAGACCCCGCGATC	4	2.71158	2.88344	3.02183	3.00491	2.85653		2.89566
ATAAACTTTGACATTGCCGAGACCCCGCGAT	ATCGCGGGGTCTCGGCAATGTCAAAGTTTAT	4	2.81345	2.95841	3.09281	3.08103	2.92835		2.97481
AATAAACTTTGACATTGCCGAGACCCCGCGA	TCGCGGGGTCTCGGCAATGTCAAAGTTTATT	4	2.77816	2.93885	3.07117	3.06077	2.9053		2.95085
CGCGGGGTCTCGGCAATGTCAAAGTTTATTC	GAATAAACTTTGACATTGCCGAGACCCCGCG	4	2.72286	2.91587	3.04761	3.03586	2.88218		2.92088
AGAATAAACTTTGACATTGCCGAGACCCCGC	GCGGGGTCTCGGCAATGTCAAAGTTTATTCT	4	2.67047	2.89915	3.02951	3.0172	2.8608		2.89543
CGGGGTCTCGGCAATGTCAAAGTTTATTCTC	GAGAATAAACTTTGACATTGCCGAGACCCCG	4	2.59516	2.83271	2.96672	2.94992	2.79759		2.82842
AGAGAATAAACTTTGACATTGCCGAGACCCC	GGGGTCTCGGCAATGTCAAAGTTTATTCTCT	4	2.68866	2.90407	3.04892	3.02527	2.85949		2.90528
GGGTCTCGGCAATGTCAAAGTTTATTCTCTA	TAGAGAATAAACTTTGACATTGCCGAGACCC	4	2.89713	3.11519	3.2768	3.26318	3.06708		3.12387
CTAGAGAATAAACTTTGACATTGCCGAGACC	GGTCTCGGCAATGTCAAAGTTTATTCTCTAG	4	3.15908	3.23201	3.40227	3.38334	3.17375		3.27009
GTCTCGGCAATGTCAAAGTTTATTCTCTAGA	TCTAGAGAATAAACTTTGACATTGCCGAGAC	4	3.23221	3.25734	3.42681	3.40884	3.19631		3.3043
ATCTAGAGAATAAACTTTGACATTGCCGAGA	TCTCGGCAATGTCAAAGTTTATTCTCTAGAT	4	3.23221	3.25816	3.42892	3.40944	3.19977		3.3057
CTCGGCAATGTCAAAGTTTATTCTCTAGATA	TATCTAGAGAATAAACTTTGACATTGCCGAG	4	3.14853	3.20923	3.37759	3.35931	3.1527		3.24947
GTATCTAGAGAATAAACTTTGACATTGCCGA	TCGGCAATGTCAAAGTTTATTCTCTAGATAC	4	3.18346	3.21573	3.38503	3.36611	3.1519		3.26045
CGGCAATGTCAAAGTTTATTCTCTAGATACG	CGTATCTAGAGAATAAACTTTGACATTGCCG	4	3.3621	3.32228	3.50176	3.47743	3.25565		3.38385
ACGTATCTAGAGAATAAACTTTGACATTGCC	GGCAATGTCAAAGTTTATTCTCTAGATACGT	4	3.4858	3.37395	3.55991	3.53129	3.30589		3.45137
GACGTATCTAGAGAATAAACTTTGACATTGC	GCAATGTCAAAGTTTATTCTCTAGATACGTC	4	3.70264	3.46384	3.66009	3.62436	3.39098		3.56838
CAATGTCAAAGTTTATTCTCTAGATACGTCC	GGACGTATCTAGAGAATAAACTTTGACATTG	4	3.51163	3.35299	3.54987	3.50799	3.28408		3.44131
AATGTCAAAGTTTATTCTCTAGATACGTCCA	TGGACGTATCTAGAGAATAAACTTTGACATT	4	3.4687	3.33707	3.53976	3.49135	3.27139		3.42165
ATGTCAAAGTTTATTCTCTAGATACGTCCAG	CTGGACGTATCTAGAGAATAAACTTTGACAT	4	3.43122	3.3198	3.52123	3.47457	3.26034		3.40143
ACTGGACGTATCTAGAGAATAAACTTTGACA	TGTCAAAGTTTATTCTCTAGATACGTCCAGT	4	3.35482	3.28805	3.48205	3.43835	3.22778		3.35821
CACTGGACGTATCTAGAGAATAAACTTTGAC	GTCAAAGTTTATTCTCTAGATACGTCCAGTG	4	3.4476	3.32461	3.52519	3.48231	3.26296		3.40853
GCACTGGACGTATCTAGAGAATAAACTTTGA	TCAAAGTTTATTCTCTAGATACGTCCAGTGC	4	3.49016	3.36094	3.56505	3.51449	3.29302		3.44473
CAAAGTTTATTCTCTAGATACGTCCAGTGCC	GGCACTGGACGTATCTAGAGAATAAACTTTG	4	3.42868	3.3445	3.54881	3.49738	3.27663		3.4192
AAAGTTTATTCTCTAGATACGTCCAGTGCCG	CGGCACTGGACGTATCTAGAGAATAAACTTT	4	3.56256	3.42291	3.62922	3.57603	3.3474		3.50762
AAGTTTATTCTCTAGATACGTCCAGTGCCGG	CCGGCACTGGACGTATCTAGAGAATAAACTT	4	3.7452	3.55605	3.77242	3.71528	3.4799		3.65377
AGTTTATTCTCTAGATACGTCCAGTGCCGGC	GCCGGCACTGGACGTATCTAGAGAATAAACT	4	3.76958	3.57515	3.79083	3.73172	3.49762		3.67298
CGCCGGCACTGGACGTATCTAGAGAATAAAC	GTTTATTCTCTAGATACGTCCAGTGCCGGCG	4	3.62951	3.43146	3.63653	3.58636	3.33533		3.52384
TCGCCGGCACTGGACGTATCTAGAGAATAAA	TTTATTCTCTAGATACGTCCAGTGCCGGCGA	4	3.51163	3.40455	3.60616	3.56018	3.31236		3.47898
CTCGCCGGCACTGGACGTATCTAGAGAATAA	TTATTCTCTAGATACGTCCAGTGCCGGCGAG	4	3.79396	3.53028	3.73311	3.70086	3.44002		3.63965
ACTCGCCGGCACTGGACGTATCTAGAGAATA	TATTCTCTAGATACGTCCAGTGCCGGCGAGT	4	3.60877	3.41122	3.59841	3.58191	3.33274		3.50661
ATTCTCTAGATACGTCCAGTGCCGGCGAGTG	CACTCGCCGGCACTGGACGTATCTAGAGAAT	4	3.44978	3.34573	3.52557	3.51191	3.26546		3.41969
CCACTCGCCGGCACTGGACGTATCTAGAGAA	TTCTCTAGATACGTCCAGTGCCGGCGAGTGG	4	3.38757	3.30715	3.47554	3.47185	3.22973		3.37437
CCCACTCGCCGGCACTGGACGTATCTAGAGA	TCTCTAGATACGTCCAGTGCCGGCGAGTGGG	4	3.15799	3.16699	3.32664	3.3219	3.09231		3.21317
CTCTAGATACGTCCAGTGCCGGCGAGTGGGA	TCCCACTCGCCGGCACTGGACGTATCTAGAG	4	3.08268	3.10923	3.26576	3.26726	3.04264		3.15352
TCTAGATACGTCCAGTGCCGGCGAGTGGGAA	TTCCCACTCGCCGGCACTGGACGTATCTAGA	4	3.18528	3.15494	3.31455	3.32488	3.09387		3.2147
CTAGATACGTCCAGTGCCGGCGAGTGGGAAC	GTTCCCACTCGCCGGCACTGGACGTATCTAG	4	3.14526	3.11991	3.27326	3.2897	3.0598		3.17759
CGTTCCCACTCGCCGGCACTGGACGTATCTA	TAGATACGTCCAGTGCCGGCGAGTGGGAACG	4	3.27078	3.20456	3.36625	3.38036	3.14072		3.27253
ACGTTCCCACTCGCCGGCACTGGACGTATCT	AGATACGTCCAGTGCCGGCGAGTGGGAACGT	4	3.46179	3.27808	3.44715	3.45952	3.21686		3.37268
GACGTTCCCACTCGCCGGCACTGGACGTATC	GATACGTCCAGTGCCGGCGAGTGGGAACGTC	4	3.71246	3.40687	3.57696	3.59246	3.35016		3.52778
ATACGTCCAGTGCCGGCGAGTGGGAACGTCG	CGACGTTCCCACTCGCCGGCACTGGACGTAT	4	3.82052	3.44288	3.60832	3.62846	3.38802		3.57764
TACGTCCAGTGCCGGCGAGTGGGAACGTCGA	TCGACGTTCCCACTCGCCGGCACTGGACGTA	4	3.81033	3.43187	3.60113	3.61682	3.37769		3.56757
ACGTCCAGTGCCGGCGAGTGGGAACGTCGAT	ATCGACGTTCCCACTCGCCGGCACTGGACGT	4	3.81761	3.42728	3.59537	3.61405	3.37253		3.56537
CATCGACGTTCCCACTCGCCGGCACTGGACG	CGTCCAGTGCCGGCGAGTGGGAACGTCGATG	4	3.95586	3.49665	3.66089	3.68308	3.43482		3.64626
CCATCGACGTTCCCACTCGCCGGCACTGGAC	GTCCAGTGCCGGCGAGTGGGAACGTCGATGG	4	3.88127	3.47083	3.6392	3.65993	3.4126		3.61277
CCCATCGACGTTCCCACTCGCCGGCACTGGA	TCCAGTGCCGGCGAGTGGGAACGTCGATGGG	4	3.56293	3.32136	3.48341	3.50624	3.2643		3.42765
ACCCATCGACGTTCCCACTCGCCGGCACTGG	CCAGTGCCGGCGAGTGGGAACGTCGATGGGT	4	3.46906	3.27037	3.42644	3.44972	3.21065		3.36525
CACCCATCGACGTTCCCACTCGCCGGCACTG	CAGTGCCGGCGAGTGGGAACGTCGATGGGTG	4	3.67171	3.38113	3.54509	3.56725	3.31472		3.49598
AGTGCCGGCGAGTGGGAACGTCGATGGGTGC	GCACCCATCGACGTTCCCACTCGCCGGCACT	4	3.67244	3.37176	3.53648	3.55873	3.31113		3.49011
CGCACCCATCGACGTTCCCACTCGCCGGCAC	GTGCCGGCGAGTGGGAACGTCGATGGGTGCG	4	3.45815	3.23098	3.39216	3.39788	3.17288		3.33041
GCGCACCCATCGACGTTCCCACTCGCCGGCA	TGCCGGCGAGTGGGAACGTCGATGGGTGCGC	4	3.46688	3.22251	3.38268	3.38794	3.16306		3.32461
GCCGGCGAGTGGGAACGTCGATGGGTGCGCC	GGCGCACCCATCGACGTTCCCACTCGCCGGC	4	3.27842	3.03806	3.1884	3.1966	2.98501		3.1373
CCGGCGAGTGGGAACGTCGATGGGTGCGCCG	CGGCGCACCCATCGACGTTCCCACTCGCCGG	4	3.17655	2.9794	3.12547	3.13136	2.92806		3.06817
CGGCGAGTGGGAACGTCGATGGGTGCGCCGC	GCGGCGCACCCATCGACGTTCCCACTCGCCG	4	3.22894	2.98768	3.13918	3.14398	2.93787		3.08753
GGCGAGTGGGAACGTCGATGGGTGCGCCGCC	GGCGGCGCACCCATCGACGTTCCCACTCGCC	4	2.86948	2.82377	2.97291	2.97641	2.78697		2.88591
GCGAGTGGGAACGTCGATGGGTGCGCCGCCC	GGGCGGCGCACCCATCGACGTTCCCACTCGC	4	2.299	2.49488	2.62669	2.63597	2.46666		2.50464
CGAGTGGGAACGTCGATGGGTGCGCCGCCCG	CGGGCGGCGCACCCATCGACGTTCCCACTCG	4	2.22697	2.45523	2.58497	2.59493	2.42781		2.45798
CCGGGCGGCGCACCCATCGACGTTCCCACTC	GAGTGGGAACGTCGATGGGTGCGCCGCCCGG	4	2.15202	2.39083	2.51939	2.52731	2.36725		2.39136
AGTGGGAACGTCGATGGGTGCGCCGCCCGGA	TCCGGGCGGCGCACCCATCGACGTTCCCACT	4	2.36631	2.56329	2.70375	2.70388	2.56672		2.58079
ATCCGGGCGGCGCACCCATCGACGTTCCCAC	GTGGGAACGTCGATGGGTGCGCCGCCCGGAT	4	2.57951	2.64938	2.79841	2.79223	2.64878		2.69366
CATCCGGGCGGCGCACCCATCGACGTTCCCA	TGGGAACGTCGATGGGTGCGCCGCCCGGATG	4	2.51439	2.61531	2.76338	2.75571	2.6135		2.65246
ACATCCGGGCGGCGCACCCATCGACGTTCCC	GGGAACGTCGATGGGTGCGCCGCCCGGATGT	4	2.58024	2.66493	2.81378	2.80595	2.661		2.70518
GACATCCGGGCGGCGCACCCATCGACGTTCC	GGAACGTCGATGGGTGCGCCGCCCGGATGTC	4	2.71958	2.74476	2.89865	2.8893	2.73881		2.79822
GAACGTCGATGGGTGCGCCGCCCGGATGTCA	TGACATCCGGGCGGCGCACCCATCGACGTTC	4	2.70248	2.76326	2.93851	2.90294	2.74936		2.81131
AACGTCGATGGGTGCGCCGCCCGGATGTCAC	GTGACATCCGGGCGGCGCACCCATCGACGTT	4	2.72468	2.78683	2.96504	2.92918	2.77324		2.8358
ACGTCGATGGGTGCGCCGCCCGGATGTCACA	TGTGACATCCGGGCGGCGCACCCATCGACGT	4	2.4016	2.63449	2.81025	2.77271	2.61712		2.64723
CGTCGATGGGTGCGCCGCCCGGATGTCACAC	GTGTGACATCCGGGCGGCGCACCCATCGACG	4	2.4791	2.67979	2.85773	2.81482	2.65393		2.69707
CGTGTGACATCCGGGCGGCGCACCCATCGAC	GTCGATGGGTGCGCCGCCCGGATGTCACACG	4	2.46454	2.67738	2.85897	2.8132	2.64825		2.69247
GCGTGTGACATCCGGGCGGCGCACCCATCGA	TCGATGGGTGCGCCGCCCGGATGTCACACGC	4	2.43798	2.6502	2.83188	2.77555	2.61417		2.66196
CGATGGGTGCGCCGCCCGGATGTCACACGCG	CGCGTGTGACATCCGGGCGGCGCACCCATCG	4	2.47437	2.67801	2.86282	2.80965	2.6431		2.69359
ACGCGTGTGACATCCGGGCGGCGCACCCATC	GATGGGTGCGCCGCCCGGATGTCACACGCGT	4	2.49038	2.68462	2.86654	2.81553	2.64914		2.70124
ATGGGTGCGCCGCCCGGATGTCACACGCGTC	GACGCGTGTGACATCCGGGCGGCGCACCCAT	4	2.48819	2.68233	2.86573	2.81404	2.64718		2.69949
GGACGCGTGTGACATCCGGGCGGCGCACCCA	TGGGTGCGCCGCCCGGATGTCACACGCGTCC	4	2.39724	2.64187	2.82358	2.77459	2.61155		2.64976
CGGACGCGTGTGACATCCGGGCGGCGCACCC	GGGTGCGCCGCCCGGATGTCACACGCGTCCG	4	2.35212	2.62993	2.8157	2.76438	2.60436		2.6333
ACGGACGCGTGTGACATCCGGGCGGCGCACC	GGTGCGCCGCCCGGATGTCACACGCGTCCGT	4	2.48055	2.70643	2.90156	2.84318	2.6816		2.72266
CACGGACGCGTGTGACATCCGGGCGGCGCAC	GTGCGCCGCCCGGATGTCACACGCGTCCGTG	4	2.42816	2.66738	2.85575	2.79987	2.64513		2.67926
TCACGGACGCGTGTGACATCCGGGCGGCGCA	TGCGCCGCCCGGATGTCACACGCGTCCGTGA	4	2.42816	2.67482	2.86226	2.80312	2.65113		2.6839
GCGCCGCCCGGATGTCACACGCGTCCGTGAA	TTCACGGACGCGTGTGACATCCGGGCGGCGC	4	2.45763	2.68315	2.8679	2.81153	2.66008		2.69606
ATTCACGGACGCGTGTGACATCCGGGCGGCG	CGCCGCCCGGATGTCACACGCGTCCGTGAAT	4	2.38305	2.62774	2.80393	2.74595	2.59745		2.63162
GATTCACGGACGCGTGTGACATCCGGGCGGC	GCCGCCCGGATGTCACACGCGTCCGTGAATC	4	2.54131	2.7338	2.91074	2.85569	2.69885		2.74808
CCGCCCGGATGTCACACGCGTCCGTGAATCC	GGATTCACGGACGCGTGTGACATCCGGGCGG	4	2.42962	2.68222	2.85526	2.81286	2.65248		2.68649
AGGATTCACGGACGCGTGTGACATCCGGGCG	CGCCCGGATGTCACACGCGTCCGTGAATCCT	4	2.34594	2.62411	2.7849	2.75893	2.59533		2.62184
GCCCGGATGTCACACGCGTCCGTGAATCCTA	TAGGATTCACGGACGCGTGTGACATCCGGGC	4	2.46345	2.74675	2.91415	2.89551	2.71835		2.74764
ATAGGATTCACGGACGCGTGTGACATCCGGG	CCCGGATGTCACACGCGTCCGTGAATCCTAT	4	2.49911	2.77653	2.95122	2.93271	2.75146		2.78221
CATAGGATTCACGGACGCGTGTGACATCCGG	CCGGATGTCACACGCGTCCGTGAATCCTATG	4	2.71085	2.90598	3.0977	3.06935	2.87284		2.93135
ACATAGGATTCACGGACGCGTGTGACATCCG	CGGATGTCACACGCGTCCGTGAATCCTATGT	4	3.0583	3.04131	3.23879	3.20926	3.00192		3.10992
GGATGTCACACGCGTCCGTGAATCCTATGTA	TACATAGGATTCACGGACGCGTGTGACATCC	4	3.33445	3.23043	3.43772	3.40511	3.19592		3.32073
ATACATAGGATTCACGGACGCGTGTGACATC	GATGTCACACGCGTCCGTGAATCCTATGTAT	4	4.11958	3.56711	3.80025	3.76332	3.5232		3.75469
ATGTCACACGCGTCCGTGAATCCTATGTATA	TATACATAGGATTCACGGACGCGTGTGACAT	4	4.11703	3.57233	3.8031	3.76896	3.52679		3.75764
TGTCACACGCGTCCGTGAATCCTATGTATAA	TTATACATAGGATTCACGGACGCGTGTGACA	4	4.13159	3.592	3.82629	3.78856	3.55112		3.77791
GTCACACGCGTCCGTGAATCCTATGTATAAC	GTTATACATAGGATTCACGGACGCGTGTGAC	4	4.15414	3.59856	3.83168	3.79622	3.55615		3.78735
CGTTATACATAGGATTCACGGACGCGTGTGA	TCACACGCGTCCGTGAATCCTATGTATAACG	4	4.05518	3.58053	3.80911	3.77625	3.52805		3.74983
CACACGCGTCCGTGAATCCTATGTATAACGG	CCGTTATACATAGGATTCACGGACGCGTGTG	4	4.03663	3.58282	3.80973	3.77886	3.5283		3.74727
ACACGCGTCCGTGAATCCTATGTATAACGGC	GCCGTTATACATAGGATTCACGGACGCGTGT	4	3.89073	3.54479	3.77099	3.73915	3.49006		3.68715
AGCCGTTATACATAGGATTCACGGACGCGTG	CACGCGTCCGTGAATCCTATGTATAACGGCT	4	4.29312	3.75208	3.98548	3.94403	3.68819		3.93258
ACGCGTCCGTGAATCCTATGTATAACGGCTC	GAGCCGTTATACATAGGATTCACGGACGCGT	4	4.3255	3.76506	3.99999	3.96197	3.70385		3.95127
CGAGCCGTTATACATAGGATTCACGGACGCG	CGCGTCCGTGAATCCTATGTATAACGGCTCG	4	4.36734	3.77473	4.0091	3.96885	3.71088		3.96618
ACGAGCCGTTATACATAGGATTCACGGACGC	GCGTCCGTGAATCCTATGTATAACGGCTCGT	4	4.36079	3.77132	4.01046	3.96828	3.70752		3.96368
CACGAGCCGTTATACATAGGATTCACGGACG	CGTCCGTGAATCCTATGTATAACGGCTCGTG	4	4.58782	3.91915	4.17245	4.12438	3.85347		4.13145
GTCCGTGAATCCTATGTATAACGGCTCGTGA	TCACGAGCCGTTATACATAGGATTCACGGAC	4	4.61365	3.92156	4.17988	4.13183	3.86482		4.14235
ATCACGAGCCGTTATACATAGGATTCACGGA	TCCGTGAATCCTATGTATAACGGCTCGTGAT	4	4.6293	3.92514	4.18125	4.13745	3.87131		4.14889
CATCACGAGCCGTTATACATAGGATTCACGG	CCGTGAATCCTATGTATAACGGCTCGTGATG	4	4.65586	3.93628	4.18677	4.14925	3.87555		4.16074
ACATCACGAGCCGTTATACATAGGATTCACG	CGTGAATCCTATGTATAACGGCTCGTGATGT	4	4.22218	3.75714	3.99819	3.95836	3.69694		3.92656
CACATCACGAGCCGTTATACATAGGATTCAC	GTGAATCCTATGTATAACGGCTCGTGATGTG	4	4.18143	3.71867	3.95746	3.91587	3.66492		3.88767
TCACATCACGAGCCGTTATACATAGGATTCA	TGAATCCTATGTATAACGGCTCGTGATGTGA	4	4.15924	3.71542	3.95672	3.90876	3.65985		3.88
ATCACATCACGAGCCGTTATACATAGGATTC	GAATCCTATGTATAACGGCTCGTGATGTGAT	4	4.2069	3.74432	3.99248	3.94129	3.68943		3.91488
AATCCTATGTATAACGGCTCGTGATGTGATA	TATCACATCACGAGCCGTTATACATAGGATT	4	3.92639	3.61905	3.85548	3.78909	3.56204		3.75041
ATCCTATGTATAACGGCTCGTGATGTGATAG	CTATCACATCACGAGCCGTTATACATAGGAT	4	3.98023	3.64968	3.89243	3.82393	3.59578		3.78841
CCTATCACATCACGAGCCGTTATACATAGGA	TCCTATGTATAACGGCTCGTGATGTGATAGG	4	3.78013	3.55924	3.79827	3.72718	3.50744		3.67445
CCTATGTATAACGGCTCGTGATGTGATAGGC	GCCTATCACATCACGAGCCGTTATACATAGG	4	3.66589	3.45184	3.67806	3.60061	3.39627		3.55854
CTATGTATAACGGCTCGTGATGTGATAGGCA	TGCCTATCACATCACGAGCCGTTATACATAG	4	3.76485	3.51843	3.74979	3.65017	3.45366		3.62738
GTGCCTATCACATCACGAGCCGTTATACATA	TATGTATAACGGCTCGTGATGTGATAGGCAC	4	3.89146	3.62361	3.85871	3.75648	3.55833		3.73772
ATGTATAACGGCTCGTGATGTGATAGGCACA	TGTGCCTATCACATCACGAGCCGTTATACAT	4	3.71355	3.53356	3.76665	3.67032	3.47341		3.6315
GTGTGCCTATCACATCACGAGCCGTTATACA	TGTATAACGGCTCGTGATGTGATAGGCACAC	4	3.84125	3.61394	3.84972	3.75557	3.55543		3.72318
GGTGTGCCTATCACATCACGAGCCGTTATAC	GTATAACGGCTCGTGATGTGATAGGCACACC	4	3.90856	3.654	3.89206	3.79561	3.59526		3.7691
CGGTGTGCCTATCACATCACGAGCCGTTATA	TATAACGGCTCGTGATGTGATAGGCACACCG	4	3.86054	3.63987	3.87724	3.7739	3.58854		3.74802
ATAACGGCTCGTGATGTGATAGGCACACCGG	CCGGTGTGCCTATCACATCACGAGCCGTTAT	4	3.90347	3.65771	3.89627	3.79103	3.60769		3.77124
ACCGGTGTGCCTATCACATCACGAGCCGTTA	TAACGGCTCGTGATGTGATAGGCACACCGGT	4	3.92202	3.65706	3.89615	3.78924	3.60738		3.77437
AACCGGTGTGCCTATCACATCACGAGCCGTT	AACGGCTCGTGATGTGATAGGCACACCGGTT	4	3.97041	3.67869	3.91692	3.80865	3.62517		3.79997
ACGGCTCGTGATGTGATAGGCACACCGGTTG	CAACCGGTGTGCCTATCACATCACGAGCCGT	4	3.83289	3.60228	3.83205	3.72367	3.54807		3.70779
CCAACCGGTGTGCCTATCACATCACGAGCCG	CGGCTCGTGATGTGATAGGCACACCGGTTGG	4	3.74157	3.55149	3.77118	3.66495	3.49093		3.64402
ACCAACCGGTGTGCCTATCACATCACGAGCC	GGCTCGTGATGTGATAGGCACACCGGTTGGT	4	3.76049	3.56717	3.78252	3.6809	3.50297		3.65881
GACCAACCGGTGTGCCTATCACATCACGAGC	GCTCGTGATGTGATAGGCACACCGGTTGGTC	4	3.98424	3.64238	3.85877	3.76126	3.58173		3.76568
CTCGTGATGTGATAGGCACACCGGTTGGTCC	GGACCAACCGGTGTGCCTATCACATCACGAG	4	3.89292	3.59397	3.80775	3.71056	3.53511		3.70806
TCGTGATGTGATAGGCACACCGGTTGGTCCA	TGGACCAACCGGTGTGCCTATCACATCACGA	4	3.58876	3.47094	3.68234	3.58703	3.41617		3.54905
CGTGATGTGATAGGCACACCGGTTGGTCCAC	GTGGACCAACCGGTGTGCCTATCACATCACG	4	3.58367	3.46539	3.68023	3.57962	3.40855		3.54349
GGTGGACCAACCGGTGTGCCTATCACATCAC	GTGATGTGATAGGCACACCGGTTGGTCCACC	4	3.50836	3.41605	3.62946	3.53047	3.3639		3.48965
TGATGTGATAGGCACACCGGTTGGTCCACCA	TGGTGGACCAACCGGTGTGCCTATCACATCA	4	3.38575	3.35073	3.55861	3.46246	3.30167		3.41184
CTGGTGGACCAACCGGTGTGCCTATCACATC	GATGTGATAGGCACACCGGTTGGTCCACCAG	4	3.40467	3.33248	3.53635	3.4436	3.28204		3.39983
ATGTGATAGGCACACCGGTTGGTCCACCAGA	TCTGGTGGACCAACCGGTGTGCCTATCACAT	4	3.23949	3.233	3.43084	3.34253	3.18489		3.28615
CTCTGGTGGACCAACCGGTGTGCCTATCACA	TGTGATAGGCACACCGGTTGGTCCACCAGAG	4	3.20311	3.21988	3.41212	3.32713	3.176		3.26765
CCTCTGGTGGACCAACCGGTGTGCCTATCAC	GTGATAGGCACACCGGTTGGTCCACCAGAGG	4	2.87785	3.04068	3.22187	3.13851	2.99905		3.05559
TCCTCTGGTGGACCAACCGGTGTGCCTATCA	TGATAGGCACACCGGTTGGTCCACCAGAGGA	4	3.02411	3.10292	3.28516	3.20356	3.05816		3.13478
CTCCTCTGGTGGACCAACCGGTGTGCCTATC	GATAGGCACACCGGTTGGTCCACCAGAGGAG	4	3.13034	3.14229	3.32056	3.2467	3.09561		3.1871
ATAGGCACACCGGTTGGTCCACCAGAGGAGC	GCTCCTCTGGTGGACCAACCGGTGTGCCTAT	4	3.03247	3.08737	3.25535	3.18475	3.03271		3.11853
CGCTCCTCTGGTGGACCAACCGGTGTGCCTA	TAGGCACACCGGTTGGTCCACCAGAGGAGCG	4	3.01137	3.06603	3.23396	3.16805	3.01207		3.0983
AGGCACACCGGTTGGTCCACCAGAGGAGCGG	CCGCTCCTCTGGTGGACCAACCGGTGTGCCT	4	2.88367	3.00024	3.15957	3.09902	2.94711		3.01792
GCCGCTCCTCTGGTGGACCAACCGGTGTGCC	GGCACACCGGTTGGTCCACCAGAGGAGCGGC	4	2.74651	2.87167	3.02771	2.96038	2.82554		2.88636
GCACACCGGTTGGTCCACCAGAGGAGCGGCC	GGCCGCTCCTCTGGTGGACCAACCGGTGTGC	4	2.94188	2.96787	3.12436	3.07466	2.91843		3.00544
CACACCGGTTGGTCCACCAGAGGAGCGGCCC	GGGCCGCTCCTCTGGTGGACCAACCGGTGTG	4	2.72031	2.88582	3.03168	2.99268	2.83789		2.89368
ACACCGGTTGGTCCACCAGAGGAGCGGCCCA	TGGGCCGCTCCTCTGGTGGACCAACCGGTGT	4	2.69193	2.89443	3.05003	3.01024	2.84806		2.89894
CACCGGTTGGTCCACCAGAGGAGCGGCCCAC	GTGGGCCGCTCCTCTGGTGGACCAACCGGTG	4	2.76906	2.93495	3.09318	3.05547	2.89113		2.94876
ACCGGTTGGTCCACCAGAGGAGCGGCCCACA	TGTGGGCCGCTCCTCTGGTGGACCAACCGGT	4	2.75488	2.9221	3.08487	3.04769	2.88102		2.93811
CCGGTTGGTCCACCAGAGGAGCGGCCCACAG	CTGTGGGCCGCTCCTCTGGTGGACCAACCGG	4	2.76725	2.93246	3.09454	3.05881	2.88783		2.94818
CCTGTGGGCCGCTCCTCTGGTGGACCAACCG	CGGTTGGTCCACCAGAGGAGCGGCCCACAGG	4	2.81964	2.96921	3.13663	3.09685	2.92398		2.98926
GCCTGTGGGCCGCTCCTCTGGTGGACCAACC	GGTTGGTCCACCAGAGGAGCGGCCCACAGGC	4	2.84547	2.97183	3.1411	3.10128	2.92465		2.99687
AGCCTGTGGGCCGCTCCTCTGGTGGACCAAC	GTTGGTCCACCAGAGGAGCGGCCCACAGGCT	4	2.84147	2.96983	3.14438	3.10159	2.92301		2.99606
GAGCCTGTGGGCCGCTCCTCTGGTGGACCAA	TTGGTCCACCAGAGGAGCGGCCCACAGGCTC	4	2.91787	3.02437	3.19695	3.15723	2.97438		3.05416
GGAGCCTGTGGGCCGCTCCTCTGGTGGACCA	TGGTCCACCAGAGGAGCGGCCCACAGGCTCC	4	2.88294	3.01737	3.19168	3.14998	2.96415		3.04123
CGGAGCCTGTGGGCCGCTCCTCTGGTGGACC	GGTCCACCAGAGGAGCGGCCCACAGGCTCCG	4	2.64718	2.84194	3.00676	2.97906	2.79927		2.85484
GCGGAGCCTGTGGGCCGCTCCTCTGGTGGAC	GTCCACCAGAGGAGCGGCCCACAGGCTCCGC	4	2.64973	2.85085	3.01501	2.99331	2.80962		2.8637
TCCACCAGAGGAGCGGCCCACAGGCTCCGCA	TGCGGAGCCTGTGGGCCGCTCCTCTGGTGGA	4	2.65519	2.85612	3.01587	3.00201	2.81648		2.86913
ATGCGGAGCCTGTGGGCCGCTCCTCTGGTGG	CCACCAGAGGAGCGGCCCACAGGCTCCGCAT	4	2.66574	2.86101	3.02114	3.01024	2.82331		2.87629
AATGCGGAGCCTGTGGGCCGCTCCTCTGGTG	CACCAGAGGAGCGGCCCACAGGCTCCGCATT	4	2.73778	2.90596	3.06696	3.05379	2.86344		2.92558
ACCAGAGGAGCGGCCCACAGGCTCCGCATTA	TAATGCGGAGCCTGTGGGCCGCTCCTCTGGT	4	2.51366	2.777	2.93925	2.92175	2.74161		2.77865
CCAGAGGAGCGGCCCACAGGCTCCGCATTAG	CTAATGCGGAGCCTGTGGGCCGCTCCTCTGG	4	2.48419	2.7541	2.91365	2.89626	2.71958		2.75356
CAGAGGAGCGGCCCACAGGCTCCGCATTAGA	TCTAATGCGGAGCCTGTGGGCCGCTCCTCTG	4	2.63445	2.862	3.03044	3.0115	2.82449		2.87258
AGAGGAGCGGCCCACAGGCTCCGCATTAGAC	GTCTAATGCGGAGCCTGTGGGCCGCTCCTCT	4	2.67702	2.90164	3.06857	3.0524	2.86127		2.91218
GAGGAGCGGCCCACAGGCTCCGCATTAGACA	TGTCTAATGCGGAGCCTGTGGGCCGCTCCTC	4	2.77816	2.94915	3.11965	3.10608	2.91375		2.97336
AGGAGCGGCCCACAGGCTCCGCATTAGACAA	TTGTCTAATGCGGAGCCTGTGGGCCGCTCCT	4	2.80108	2.96705	3.14103	3.12601	2.93149		2.99333
CTTGTCTAATGCGGAGCCTGTGGGCCGCTCC	GGAGCGGCCCACAGGCTCCGCATTAGACAAG	4	2.77489	2.95642	3.12671	3.11323	2.91876		2.978
ACTTGTCTAATGCGGAGCCTGTGGGCCGCTC	GAGCGGCCCACAGGCTCCGCATTAGACAAGT	4	2.98008	3.04251	3.21053	3.20368	3.00739		3.08884
AACTTGTCTAATGCGGAGCCTGTGGGCCGCT	AGCGGCCCACAGGCTCCGCATTAGACAAGTT	4	2.98081	3.04336	3.21102	3.20335	3.00663		3.08903
CAACTTGTCTAATGCGGAGCCTGTGGGCCGC	GCGGCCCACAGGCTCCGCATTAGACAAGTTG	4	3.21038	3.14218	3.31182	3.30798	3.10287		3.21505
CGGCCCACAGGCTCCGCATTAGACAAGTTGA	TCAACTTGTCTAATGCGGAGCCTGTGGGCCG	4	3.18965	3.14128	3.30953	3.30569	3.10156		3.20954
GGCCCACAGGCTCCGCATTAGACAAGTTGAA	TTCAACTTGTCTAATGCGGAGCCTGTGGGCC	4	3.49926	3.41682	3.60647	3.60224	3.37874		3.50071
GCCCACAGGCTCCGCATTAGACAAGTTGAAC	GTTCAACTTGTCTAATGCGGAGCCTGTGGGC	4	3.76922	3.54763	3.74576	3.74382	3.50865		3.66302
CCCACAGGCTCCGCATTAGACAAGTTGAACG	CGTTCAACTTGTCTAATGCGGAGCCTGTGGG	4	3.66298	3.47012	3.67118	3.6633	3.42702		3.57892
CCACAGGCTCCGCATTAGACAAGTTGAACGA	TCGTTCAACTTGTCTAATGCGGAGCCTGTGG	4	3.71901	3.47037	3.67844	3.67208	3.4305		3.59408
CACAGGCTCCGCATTAGACAAGTTGAACGAG	CTCGTTCAACTTGTCTAATGCGGAGCCTGTG	4	3.73065	3.47504	3.6855	3.6752	3.43641		3.60056
ACAGGCTCCGCATTAGACAAGTTGAACGAGG	CCTCGTTCAACTTGTCTAATGCGGAGCCTGT	4	3.69391	3.44482	3.65525	3.64539	3.40951		3.56977
ACCTCGTTCAACTTGTCTAATGCGGAGCCTG	CAGGCTCCGCATTAGACAAGTTGAACGAGGT	4	3.73502	3.47512	3.68426	3.67651	3.43757		3.6017
AACCTCGTTCAACTTGTCTAATGCGGAGCCT	AGGCTCCGCATTAGACAAGTTGAACGAGGTT	4	3.86199	3.54031	3.75258	3.74325	3.49871		3.67937
GGCTCCGCATTAGACAAGTTGAACGAGGTTA	TAACCTCGTTCAACTTGTCTAATGCGGAGCC	4	4.00861	3.60708	3.82331	3.81074	3.56518		3.76299
GCTCCGCATTAGACAAGTTGAACGAGGTTAA	TTAACCTCGTTCAACTTGTCTAATGCGGAGC	4	4.02317	3.60315	3.82133	3.80747	3.56341		3.7637
ATTAACCTCGTTCAACTTGTCTAATGCGGAG	CTCCGCATTAGACAAGTTGAACGAGGTTAAT	4	4.01443	3.60124	3.81711	3.80502	3.56356		3.76027
TATTAACCTCGTTCAACTTGTCTAATGCGGA	TCCGCATTAGACAAGTTGAACGAGGTTAATA	4	3.99042	3.59916	3.8124	3.80269	3.56546		3.75403
ATATTAACCTCGTTCAACTTGTCTAATGCGG	CCGCATTAGACAAGTTGAACGAGGTTAATAT	4	4.15705	3.72096	3.93595	3.92663	3.67383		3.88289
AATATTAACCTCGTTCAACTTGTCTAATGCG	CGCATTAGACAAGTTGAACGAGGTTAATATT	4	4.31714	3.77651	3.99211	3.98249	3.72557		3.95876
GCATTAGACAAGTTGAACGAGGTTAATATTA	TAATATTAACCTCGTTCAACTTGTCTAATGC	4	4.42483	3.8129	4.04357	4.02676	3.76544		4.0147
CATTAGACAAGTTGAACGAGGTTAATATTAC	GTAATATTAACCTCGTTCAACTTGTCTAATG	4	4.58054	3.89268	4.12099	4.099	3.83928		4.1065
ATTAGACAAGTTGAACGAGGTTAATATTACA	TGTAATATTAACCTCGTTCAACTTGTCTAAT	4	4.49687	3.85618	4.08237	4.06558	3.81297		4.06279
TTAGACAAGTTGAACGAGGTTAATATTACAA	TTGTAATATTAACCTCGTTCAACTTGTCTAA	4	4.33424	3.76648	3.98604	3.97437	3.72743		3.95771
CTTGTAATATTAACCTCGTTCAACTTGTCTA	TAGACAAGTTGAACGAGGTTAATATTACAAG	4	4.16942	3.67667	3.89807	3.88075	3.63881		3.85275
AGACAAGTTGAACGAGGTTAATATTACAAGA	TCTTGTAATATTAACCTCGTTCAACTTGTCT	4	4.17888	3.68416	3.90483	3.88708	3.64636		3.86026
GACAAGTTGAACGAGGTTAATATTACAAGAA	TTCTTGTAATATTAACCTCGTTCAACTTGTC	4	4.44411	3.78703	4.00941	3.98882	3.74761		3.9954
ACAAGTTGAACGAGGTTAATATTACAAGAAA	TTTCTTGTAATATTAACCTCGTTCAACTTGT	4	4.64785	3.88978	4.12676	4.09604	3.85412		4.12291
CAAGTTGAACGAGGTTAATATTACAAGAAAA	TTTTCTTGTAATATTAACCTCGTTCAACTTG	4	4.64931	3.87098	4.09613	4.07462	3.83828		4.10587
AAGTTGAACGAGGTTAATATTACAAGAAAAA	TTTTTCTTGTAATATTAACCTCGTTCAACTT	4	4.01553	3.44807	3.65872	3.62462	3.40985		3.63136
AGTTGAACGAGGTTAATATTACAAGAAAAAC	GTTTTTCTTGTAATATTAACCTCGTTCAACT	4	3.69209	3.24674	3.44107	3.41084	3.20338		3.39882
GTTGAACGAGGTTAATATTACAAGAAAAACA	TGTTTTTCTTGTAATATTAACCTCGTTCAAC	4	3.78268	3.28018	3.48434	3.44976	3.23954		3.4473
ATGTTTTTCTTGTAATATTAACCTCGTTCAA	TTGAACGAGGTTAATATTACAAGAAAAACAT	4	3.8187	3.2922	3.49916	3.46265	3.24946		3.46443
TATGTTTTTCTTGTAATATTAACCTCGTTCA	TGAACGAGGTTAATATTACAAGAAAAACATA	4	3.86163	3.31133	3.52805	3.48858	3.26782		3.49148
ATATGTTTTTCTTGTAATATTAACCTCGTTC	GAACGAGGTTAATATTACAAGAAAAACATAT	4	3.9424	3.34717	3.56654	3.52782	3.29653		3.53609
AACGAGGTTAATATTACAAGAAAAACATATC	GATATGTTTTTCTTGTAATATTAACCTCGTT	4	3.9464	3.35026	3.56797	3.53135	3.29821		3.53884
ACGAGGTTAATATTACAAGAAAAACATATCC	GGATATGTTTTTCTTGTAATATTAACCTCGT	4	3.83834	3.3072	3.51993	3.48515	3.25187		3.4805
AGGATATGTTTTTCTTGTAATATTAACCTCG	CGAGGTTAATATTACAAGAAAAACATATCCT	4	3.7674	3.25324	3.46649	3.43253	3.19998		3.42393
GAGGATATGTTTTTCTTGTAATATTAACCTC	GAGGTTAATATTACAAGAAAAACATATCCTC	4	3.85472	3.2975	3.51032	3.47332	3.24096		3.47536
AGGTTAATATTACAAGAAAAACATATCCTCC	GGAGGATATGTTTTTCTTGTAATATTAACCT	4	3.76667	3.27933	3.48453	3.45532	3.22304		3.44178
AGGAGGATATGTTTTTCTTGTAATATTAACC	GGTTAATATTACAAGAAAAACATATCCTCCT	4	3.74375	3.29059	3.49327	3.46079	3.23785		3.44525
GTTAATATTACAAGAAAAACATATCCTCCTA	TAGGAGGATATGTTTTTCTTGTAATATTAAC	4	3.81906	3.2975	3.50127	3.47363	3.24819		3.46793
GTAGGAGGATATGTTTTTCTTGTAATATTAA	TTAATATTACAAGAAAAACATATCCTCCTAC	4	3.74593	3.26382	3.47089	3.44049	3.21689		3.4276
AGTAGGAGGATATGTTTTTCTTGTAATATTA	TAATATTACAAGAAAAACATATCCTCCTACT	4	3.49599	3.16521	3.36315	3.33816	3.11368		3.29524
AATATTACAAGAAAAACATATCCTCCTACTC	GAGTAGGAGGATATGTTTTTCTTGTAATATT	4	3.46906	3.15781	3.35577	3.32899	3.10705		3.28374
ATATTACAAGAAAAACATATCCTCCTACTCC	GGAGTAGGAGGATATGTTTTTCTTGTAATAT	4	3.18346	3.04899	3.23768	3.21356	3.00182		3.1371
CGGAGTAGGAGGATATGTTTTTCTTGTAATA	TATTACAAGAAAAACATATCCTCCTACTCCG	4	3.1569	3.02385	3.20625	3.18939	2.9788		3.11104
ATTACAAGAAAAACATATCCTCCTACTCCGG	CCGGAGTAGGAGGATATGTTTTTCTTGTAAT	4	2.97863	2.93773	3.11153	3.09528	2.89073		3.00278
GCCGGAGTAGGAGGATATGTTTTTCTTGTAA	TTACAAGAAAAACATATCCTCCTACTCCGGC	4	2.96517	2.93855	3.10799	3.0935	2.89196		2.99943
AGCCGGAGTAGGAGGATATGTTTTTCTTGTA	TACAAGAAAAACATATCCTCCTACTCCGGCT	4	3.01974	2.94855	3.12331	3.10751	2.90356		3.02053
ACAAGAAAAACATATCCTCCTACTCCGGCTA	TAGCCGGAGTAGGAGGATATGTTTTTCTTGT	4	2.94807	2.90027	3.07557	3.05491	2.85805		2.96737
CAAGAAAAACATATCCTCCTACTCCGGCTAA	TTAGCCGGAGTAGGAGGATATGTTTTTCTTG	4	2.76797	2.78623	2.95109	2.93702	2.74227		2.83692
AAGAAAAACATATCCTCCTACTCCGGCTAAG	CTTAGCCGGAGTAGGAGGATATGTTTTTCTT	4	2.89167	2.83361	3.0005	2.98941	2.7789		2.89882
AGAAAAACATATCCTCCTACTCCGGCTAAGA	TCTTAGCCGGAGTAGGAGGATATGTTTTTCT	4	3.02447	2.90934	3.07483	3.0661	2.85333		2.98561
ATCTTAGCCGGAGTAGGAGGATATGTTTTTC	GAAAAACATATCCTCCTACTCCGGCTAAGAT	4	3.11033	2.95003	3.11773	3.10527	2.89031		3.03473
AAAAACATATCCTCCTACTCCGGCTAAGATC	GATCTTAGCCGGAGTAGGAGGATATGTTTTT	4	3.32317	3.09316	3.27351	3.25558	3.0377		3.19662
AAAACATATCCTCCTACTCCGGCTAAGATCT	AGATCTTAGCCGGAGTAGGAGGATATGTTTT	4	3.72374	3.41365	3.60392	3.6049	3.35325		3.53989
AAACATATCCTCCTACTCCGGCTAAGATCTG	CAGATCTTAGCCGGAGTAGGAGGATATGTTT	4	3.70882	3.39141	3.58495	3.58152	3.32731		3.5188
AACATATCCTCCTACTCCGGCTAAGATCTGT	ACAGATCTTAGCCGGAGTAGGAGGATATGTT	4	3.61714	3.33584	3.52507	3.52276	3.271		3.45436
ACATATCCTCCTACTCCGGCTAAGATCTGTC	GACAGATCTTAGCCGGAGTAGGAGGATATGT	4	3.6175	3.33299	3.52172	3.52045	3.26765		3.45206
CATATCCTCCTACTCCGGCTAAGATCTGTCC	GGACAGATCTTAGCCGGAGTAGGAGGATATG	4	3.2384	3.12805	3.31275	3.31186	3.07222		3.21266
ATATCCTCCTACTCCGGCTAAGATCTGTCCG	CGGACAGATCTTAGCCGGAGTAGGAGGATAT	4	3.19037	3.108	3.29576	3.29183	3.05475		3.18814
CCGGACAGATCTTAGCCGGAGTAGGAGGATA	TATCCTCCTACTCCGGCTAAGATCTGTCCGG	4	3.12889	3.08035	3.26812	3.26171	3.02819		3.15345
ACCGGACAGATCTTAGCCGGAGTAGGAGGAT	ATCCTCCTACTCCGGCTAAGATCTGTCCGGT	4	3.08268	3.06959	3.25342	3.24576	3.01422		3.13314
GACCGGACAGATCTTAGCCGGAGTAGGAGGA	TCCTCCTACTCCGGCTAAGATCTGTCCGGTC	4	3.04593	3.04483	3.22522	3.22149	2.98978		3.10545
AGACCGGACAGATCTTAGCCGGAGTAGGAGG	CCTCCTACTCCGGCTAAGATCTGTCCGGTCT	4	3.05248	3.04959	3.2334	3.22759	2.99318		3.11125
CTCCTACTCCGGCTAAGATCTGTCCGGTCTA	TAGACCGGACAGATCTTAGCCGGAGTAGGAG	4	3.02338	3.02847	3.206	3.20732	2.97207		3.08745
GTAGACCGGACAGATCTTAGCCGGAGTAGGA	TCCTACTCCGGCTAAGATCTGTCCGGTCTAC	4	3.05467	3.04355	3.22571	3.22714	2.98835		3.10788
CCTACTCCGGCTAAGATCTGTCCGGTCTACC	GGTAGACCGGACAGATCTTAGCCGGAGTAGG	4	3.03065	3.04942	3.22324	3.23361	2.99138		3.10566
CGGTAGACCGGACAGATCTTAGCCGGAGTAG	CTACTCCGGCTAAGATCTGTCCGGTCTACCG	4	3.10451	3.07235	3.24803	3.25266	3.01215		3.13794
GCGGTAGACCGGACAGATCTTAGCCGGAGTA	TACTCCGGCTAAGATCTGTCCGGTCTACCGC	4	3.16636	3.11508	3.28597	3.29714	3.05401		3.18371
ACTCCGGCTAAGATCTGTCCGGTCTACCGCT	AGCGGTAGACCGGACAGATCTTAGCCGGAGT	4	3.08268	3.05778	3.22051	3.22951	2.99587		3.11727
AAGCGGTAGACCGGACAGATCTTAGCCGGAG	CTCCGGCTAAGATCTGTCCGGTCTACCGCTT	4	3.07067	3.0512	3.21908	3.22392	2.99499		3.11197
TAAGCGGTAGACCGGACAGATCTTAGCCGGA	TCCGGCTAAGATCTGTCCGGTCTACCGCTTA	4	2.97099	2.98076	3.14705	3.15296	2.9302		3.03639
CCGGCTAAGATCTGTCCGGTCTACCGCTTAG	CTAAGCGGTAGACCGGACAGATCTTAGCCGG	4	3.14308	3.0527	3.23229	3.22829	2.99719		3.13071
CCTAAGCGGTAGACCGGACAGATCTTAGCCG	CGGCTAAGATCTGTCCGGTCTACCGCTTAGG	4	3.00882	2.99656	3.15597	3.16219	2.93525		3.05176
GGCTAAGATCTGTCCGGTCTACCGCTTAGGA	TCCTAAGCGGTAGACCGGACAGATCTTAGCC	4	3.14708	3.0539	3.21809	3.22308	2.99858		3.12815
GCTAAGATCTGTCCGGTCTACCGCTTAGGAC	GTCCTAAGCGGTAGACCGGACAGATCTTAGC	4	3.34718	3.1457	3.32075	3.32501	3.09324		3.24637
CTAAGATCTGTCCGGTCTACCGCTTAGGACA	TGTCCTAAGCGGTAGACCGGACAGATCTTAG	4	3.27951	3.11458	3.28839	3.29172	3.06273		3.20739
ATGTCCTAAGCGGTAGACCGGACAGATCTTA	TAAGATCTGTCCGGTCTACCGCTTAGGACAT	4	3.29006	3.1209	3.29713	3.29797	3.06597		3.21441
AAGATCTGTCCGGTCTACCGCTTAGGACATA	TATGTCCTAAGCGGTAGACCGGACAGATCTT	4	3.50472	3.24835	3.43407	3.42457	3.19903		3.36215
AGATCTGTCCGGTCTACCGCTTAGGACATAA	TTATGTCCTAAGCGGTAGACCGGACAGATCT	4	3.62478	3.35155	3.54559	3.52498	3.30419		3.47022
ATTATGTCCTAAGCGGTAGACCGGACAGATC	GATCTGTCCGGTCTACCGCTTAGGACATAAT	4	3.57202	3.3281	3.52668	3.50003	3.28203		3.44178
ATCTGTCCGGTCTACCGCTTAGGACATAATG	CATTATGTCCTAAGCGGTAGACCGGACAGAT	4	3.61459	3.37529	3.56927	3.54981	3.32385		3.48656
ACATTATGTCCTAAGCGGTAGACCGGACAGA	TCTGTCCGGTCTACCGCTTAGGACATAATGT	4	3.54037	3.34982	3.54249	3.52641	3.30324		3.45247
CTGTCCGGTCTACCGCTTAGGACATAATGTA	TACATTATGTCCTAAGCGGTAGACCGGACAG	4	3.50326	3.32329	3.50833	3.49852	3.28068		3.42282
TGTCCGGTCTACCGCTTAGGACATAATGTAA	TTACATTATGTCCTAAGCGGTAGACCGGACA	4	3.52909	3.3592	3.54044	3.53715	3.31714		3.45661
GTCCGGTCTACCGCTTAGGACATAATGTAAA	TTTACATTATGTCCTAAGCGGTAGACCGGAC	4	3.87036	3.58072	3.77979	3.77245	3.54524		3.70971
TCCGGTCTACCGCTTAGGACATAATGTAAAA	TTTTACATTATGTCCTAAGCGGTAGACCGGA	4	3.40467	3.40116	3.56983	3.58924	3.36966		3.46691
CCGGTCTACCGCTTAGGACATAATGTAAAAC	GTTTTACATTATGTCCTAAGCGGTAGACCGG	4	3.0936	3.18251	3.33934	3.36055	3.15476		3.22615
AGTTTTACATTATGTCCTAAGCGGTAGACCG	CGGTCTACCGCTTAGGACATAATGTAAAACT	4	3.31553	3.29756	3.45744	3.47718	3.25686		3.36091
GGTCTACCGCTTAGGACATAATGTAAAACTA	TAGTTTTACATTATGTCCTAAGCGGTAGACC	4	3.33299	3.31502	3.47486	3.49476	3.27862		3.37925
GTCTACCGCTTAGGACATAATGTAAAACTAA	TTAGTTTTACATTATGTCCTAAGCGGTAGAC	4	3.1318	3.20401	3.34833	3.37185	3.16958		3.24511
CTTAGTTTTACATTATGTCCTAAGCGGTAGA	TCTACCGCTTAGGACATAATGTAAAACTAAG	4	2.91059	3.11314	3.25578	3.28335	3.07972		3.12852
CCTTAGTTTTACATTATGTCCTAAGCGGTAG	CTACCGCTTAGGACATAATGTAAAACTAAGG	4	2.78435	3.03806	3.18021	3.21019	3.00503		3.04357
CCCTTAGTTTTACATTATGTCCTAAGCGGTA	TACCGCTTAGGACATAATGTAAAACTAAGGG	4	2.64682	2.98095	3.12293	3.15233	2.94899		2.97041
ACCCTTAGTTTTACATTATGTCCTAAGCGGT	ACCGCTTAGGACATAATGTAAAACTAAGGGT	4	2.62099	2.9515	3.09107	3.11172	2.91798		2.93865
CACCCTTAGTTTTACATTATGTCCTAAGCGG	CCGCTTAGGACATAATGTAAAACTAAGGGTG	4	2.63918	2.96697	3.11078	3.12476	2.93435		2.95521
CCACCCTTAGTTTTACATTATGTCCTAAGCG	CGCTTAGGACATAATGTAAAACTAAGGGTGG	4	2.649	2.97071	3.11754	3.12944	2.94086		2.96151
ACCACCCTTAGTTTTACATTATGTCCTAAGC	GCTTAGGACATAATGTAAAACTAAGGGTGGT	4	2.7134	3.00347	3.15895	3.16219	2.97757		3.00312
AACCACCCTTAGTTTTACATTATGTCCTAAG	CTTAGGACATAATGTAAAACTAAGGGTGGTT	4	2.73377	3.02153	3.17842	3.18467	2.99559		3.0228
GAACCACCCTTAGTTTTACATTATGTCCTAA	TTAGGACATAATGTAAAACTAAGGGTGGTTC	4	2.75306	3.04262	3.20191	3.20654	3.01555		3.04394
CGAACCACCCTTAGTTTTACATTATGTCCTA	TAGGACATAATGTAAAACTAAGGGTGGTTCG	4	2.70176	3.0209	3.18585	3.18524	2.99254		3.01726
AGGACATAATGTAAAACTAAGGGTGGTTCGG	CCGAACCACCCTTAGTTTTACATTATGTCCT	4	2.75742	3.07109	3.23663	3.23841	3.03902		3.06851
ACCGAACCACCCTTAGTTTTACATTATGTCC	GGACATAATGTAAAACTAAGGGTGGTTCGGT	4	2.84037	3.09904	3.26452	3.26046	3.06641		3.10616
CACCGAACCACCCTTAGTTTTACATTATGTC	GACATAATGTAAAACTAAGGGTGGTTCGGTG	4	3.10669	3.25062	3.43971	3.42209	3.21826		3.28748
ACATAATGTAAAACTAAGGGTGGTTCGGTGA	TCACCGAACCACCCTTAGTTTTACATTATGT	4	3.02884	3.20212	3.39098	3.37052	3.17183		3.23286
ATCACCGAACCACCCTTAGTTTTACATTATG	CATAATGTAAAACTAAGGGTGGTTCGGTGAT	4	3.02192	3.1995	3.38646	3.3666	3.17136		3.22917
AATCACCGAACCACCCTTAGTTTTACATTAT	ATAATGTAAAACTAAGGGTGGTTCGGTGATT	4	3.0714	3.22649	3.41367	3.39416	3.19614		3.26038
CAATCACCGAACCACCCTTAGTTTTACATTA	TAATGTAAAACTAAGGGTGGTTCGGTGATTG	4	3.05576	3.21977	3.40096	3.38583	3.18632		3.24973
AATGTAAAACTAAGGGTGGTTCGGTGATTGG	CCAATCACCGAACCACCCTTAGTTTTACATT	4	3.08195	3.2322	3.41051	3.39802	3.19721		3.26398
ACCAATCACCGAACCACCCTTAGTTTTACAT	ATGTAAAACTAAGGGTGGTTCGGTGATTGGT	4	3.00992	3.1842	3.35441	3.34346	3.15091		3.20858
TACCAATCACCGAACCACCCTTAGTTTTACA	TGTAAAACTAAGGGTGGTTCGGTGATTGGTA	4	2.95207	3.15311	3.32515	3.31141	3.12489		3.17332
GTAAAACTAAGGGTGGTTCGGTGATTGGTAC	GTACCAATCACCGAACCACCCTTAGTTTTAC	4	2.95607	3.13166	3.30761	3.28617	3.10529		3.15736
CGTACCAATCACCGAACCACCCTTAGTTTTA	TAAAACTAAGGGTGGTTCGGTGATTGGTACG	4	2.71376	2.99273	3.15033	3.13761	2.9669		2.99227
AAAACTAAGGGTGGTTCGGTGATTGGTACGG	CCGTACCAATCACCGAACCACCCTTAGTTTT	4	2.73887	3.04642	3.21611	3.19317	3.01978		3.04287
AAACTAAGGGTGGTTCGGTGATTGGTACGGA	TCCGTACCAATCACCGAACCACCCTTAGTTT	4	2.93642	3.09	3.28021	3.23549	3.06028		3.12048
AACTAAGGGTGGTTCGGTGATTGGTACGGAG	CTCCGTACCAATCACCGAACCACCCTTAGTT	4	2.81163	2.99688	3.18623	3.14555	2.97067		3.02219
ACTAAGGGTGGTTCGGTGATTGGTACGGAGG	CCTCCGTACCAATCACCGAACCACCCTTAGT	4	2.58752	2.87675	3.05635	3.02163	2.85207		2.87887
CTAAGGGTGGTTCGGTGATTGGTACGGAGGC	GCCTCCGTACCAATCACCGAACCACCCTTAG	4	2.42452	2.78255	2.95531	2.91752	2.74347		2.76467
AGCCTCCGTACCAATCACCGAACCACCCTTA	TAAGGGTGGTTCGGTGATTGGTACGGAGGCT	4	2.45254	2.81342	2.9899	2.94604	2.77233		2.79485
AAGCCTCCGTACCAATCACCGAACCACCCTT	AAGGGTGGTTCGGTGATTGGTACGGAGGCTT	4	2.637	2.8894	3.07718	3.01904	2.8502		2.89456
AGGGTGGTTCGGTGATTGGTACGGAGGCTTA	TAAGCCTCCGTACCAATCACCGAACCACCCT	4	2.54713	2.86161	3.04792	2.9918	2.82705		2.8551
GGGTGGTTCGGTGATTGGTACGGAGGCTTAC	GTAAGCCTCCGTACCAATCACCGAACCACCC	4	2.80799	2.99459	3.19763	3.13679	2.95527		3.01846
GGTGGTTCGGTGATTGGTACGGAGGCTTACA	TGTAAGCCTCCGTACCAATCACCGAACCACC	4	2.75197	2.91413	3.10279	3.05585	2.87319		2.93959
GTGGTTCGGTGATTGGTACGGAGGCTTACAC	GTGTAAGCCTCCGTACCAATCACCGAACCAC	4	2.6792	2.87965	3.06131	3.01865	2.83174		2.89411
CGTGTAAGCCTCCGTACCAATCACCGAACCA	TGGTTCGGTGATTGGTACGGAGGCTTACACG	4	2.63845	2.80525	2.98073	2.93004	2.75465		2.82182
ACGTGTAAGCCTCCGTACCAATCACCGAACC	GGTTCGGTGATTGGTACGGAGGCTTACACGT	4	2.56096	2.77268	2.93944	2.89457	2.7128		2.77609
GTTCGGTGATTGGTACGGAGGCTTACACGTA	TACGTGTAAGCCTCCGTACCAATCACCGAAC	4	2.56096	2.76162	2.91855	2.88242	2.69992		2.76469
CTACGTGTAAGCCTCCGTACCAATCACCGAA	TTCGGTGATTGGTACGGAGGCTTACACGTAG	4	2.48965	2.69001	2.84577	2.81331	2.62394		2.69253
TCGGTGATTGGTACGGAGGCTTACACGTAGA	TCTACGTGTAAGCCTCCGTACCAATCACCGA	4	2.45872	2.66758	2.81756	2.78978	2.60039		2.66681
CGGTGATTGGTACGGAGGCTTACACGTAGAG	CTCTACGTGTAAGCCTCCGTACCAATCACCG	4	2.47291	2.67277	2.82364	2.79654	2.60356		2.67388
GCTCTACGTGTAAGCCTCCGTACCAATCACC	GGTGATTGGTACGGAGGCTTACACGTAGAGC	4	2.59698	2.7879	2.95209	2.92285	2.71425		2.79481
GTGATTGGTACGGAGGCTTACACGTAGAGCA	TGCTCTACGTGTAAGCCTCCGTACCAATCAC	4	2.63772	2.81213	2.97403	2.94615	2.73733		2.82147
ATGCTCTACGTGTAAGCCTCCGTACCAATCA	TGATTGGTACGGAGGCTTACACGTAGAGCAT	4	2.5686	2.75722	2.90956	2.89053	2.68901		2.76298
GATTGGTACGGAGGCTTACACGTAGAGCATA	TATGCTCTACGTGTAAGCCTCCGTACCAATC	4	2.55914	2.73662	2.8839	2.87287	2.66955		2.74441
ATTGGTACGGAGGCTTACACGTAGAGCATAG	CTATGCTCTACGTGTAAGCCTCCGTACCAAT	4	2.52567	2.71777	2.86369	2.85263	2.6524		2.72243
TCTATGCTCTACGTGTAAGCCTCCGTACCAA	TTGGTACGGAGGCTTACACGTAGAGCATAGA	4	2.46564	2.69656	2.84156	2.82394	2.62864		2.69127
ATCTATGCTCTACGTGTAAGCCTCCGTACCA	TGGTACGGAGGCTTACACGTAGAGCATAGAT	4	2.48528	2.71167	2.85786	2.84052	2.64259		2.70759
AATCTATGCTCTACGTGTAAGCCTCCGTACC	GGTACGGAGGCTTACACGTAGAGCATAGATT	4	2.51002	2.72391	2.87174	2.8541	2.65172		2.7223
GTACGGAGGCTTACACGTAGAGCATAGATTA	TAATCTATGCTCTACGTGTAAGCCTCCGTAC	4	2.41179	2.65908	2.79624	2.78801	2.58705		2.64843
CTAATCTATGCTCTACGTGTAAGCCTCCGTA	TACGGAGGCTTACACGTAGAGCATAGATTAG	4	2.3161	2.59709	2.73481	2.72316	2.52947		2.58012
ACGGAGGCTTACACGTAGAGCATAGATTAGC	GCTAATCTATGCTCTACGTGTAAGCCTCCGT	4	2.31392	2.59332	2.73493	2.71622	2.52476		2.57663
CGCTAATCTATGCTCTACGTGTAAGCCTCCG	CGGAGGCTTACACGTAGAGCATAGATTAGCG	4	2.35103	2.61405	2.75948	2.73578	2.54287		2.60064
GCGCTAATCTATGCTCTACGTGTAAGCCTCC	GGAGGCTTACACGTAGAGCATAGATTAGCGC	4	2.5635	2.76607	2.9139	2.89508	2.6879		2.76529
AGCGCTAATCTATGCTCTACGTGTAAGCCTC	GAGGCTTACACGTAGAGCATAGATTAGCGCT	4	2.62317	2.75689	2.90386	2.88616	2.66829		2.76767
AGGCTTACACGTAGAGCATAGATTAGCGCTC	GAGCGCTAATCTATGCTCTACGTGTAAGCCT	4	2.81163	2.86197	3.01941	2.99897	2.7749		2.89337
GGCTTACACGTAGAGCATAGATTAGCGCTCA	TGAGCGCTAATCTATGCTCTACGTGTAAGCC	4	2.79635	2.86549	3.02108	2.99754	2.77871		2.89183
GCTTACACGTAGAGCATAGATTAGCGCTCAA	TTGAGCGCTAATCTATGCTCTACGTGTAAGC	4	2.76906	2.78582	2.92314	2.91613	2.69297		2.81743
CTTACACGTAGAGCATAGATTAGCGCTCAAG	CTTGAGCGCTAATCTATGCTCTACGTGTAAG	4	2.62863	2.68951	2.82401	2.82594	2.59754		2.71313
CCTTGAGCGCTAATCTATGCTCTACGTGTAA	TTACACGTAGAGCATAGATTAGCGCTCAAGG	4	2.74432	2.77121	2.91204	2.9108	2.68533		2.80474
CCCTTGAGCGCTAATCTATGCTCTACGTGTA	TACACGTAGAGCATAGATTAGCGCTCAAGGG	4	2.66719	2.7758	2.91291	2.91658	2.68351		2.7912
ACACGTAGAGCATAGATTAGCGCTCAAGGGG	CCCCTTGAGCGCTAATCTATGCTCTACGTGT	4	2.5213	2.74741	2.85823	2.88846	2.64597		2.73228
CACGTAGAGCATAGATTAGCGCTCAAGGGGG	CCCCCTTGAGCGCTAATCTATGCTCTACGTG	4	1.57645	1.99945	2.08477	2.08317	1.91998		1.93276
ACCCCCTTGAGCGCTAATCTATGCTCTACGT	ACGTAGAGCATAGATTAGCGCTCAAGGGGGT	4	1.55062	1.99869	2.08997	2.09193	1.92497		1.93124
CGTAGAGCATAGATTAGCGCTCAAGGGGGTA	TACCCCCTTGAGCGCTAATCTATGCTCTACG	4	1.56699	2.00339	2.09493	2.09722	1.93608		1.93972
GTACCCCCTTGAGCGCTAATCTATGCTCTAC	GTAGAGCATAGATTAGCGCTCAAGGGGGTAC	4	1.58227	2.02246	2.10057	2.11698	1.96232		1.95692
GGTACCCCCTTGAGCGCTAATCTATGCTCTA	TAGAGCATAGATTAGCGCTCAAGGGGGTACC	4	1.50332	1.98525	2.033	2.08325	1.92778		1.90652
AGAGCATAGATTAGCGCTCAAGGGGGTACCG	CGGTACCCCCTTGAGCGCTAATCTATGCTCT	4	1.63757	2.07773	2.12723	2.17813	2.01868		2.00787
CCGGTACCCCCTTGAGCGCTAATCTATGCTC	GAGCATAGATTAGCGCTCAAGGGGGTACCGG	4	1.61902	2.07043	2.12952	2.16674	2.01198		1.99954
AGCATAGATTAGCGCTCAAGGGGGTACCGGC	GCCGGTACCCCCTTGAGCGCTAATCTATGCT	4	1.59355	2.05762	2.11688	2.15382	2.00066		1.9845
GCATAGATTAGCGCTCAAGGGGGTACCGGCC	GGCCGGTACCCCCTTGAGCGCTAATCTATGC	4	1.53898	2.02576	2.07218	2.12478	1.96896		1.94613
ACTGCCCTAACAAGGTACAACTCACTGTTAA	TTAACAGTGAGTTGTACCTTGTTAGGGCAGT	2	1.39818	1.4801	1.5119	1.50633	1.47892		1.47509
TAACAGTGAGTTGTACCTTGTTAGGGCAGTA	TACTGCCCTAACAAGGTACAACTCACTGTTA	2	1.42073	1.48597	1.51885	1.5184	1.4873		1.48625
AACAGTGAGTTGTACCTTGTTAGGGCAGTAC	GTACTGCCCTAACAAGGTACAACTCACTGTT	2	1.39854	1.47094	1.50186	1.50021	1.46954		1.46822
ACAGTGAGTTGTACCTTGTTAGGGCAGTACG	CGTACTGCCCTAACAAGGTACAACTCACTGT	2	1.33014	1.40865	1.43615	1.43742	1.40449		1.40337
CAGTGAGTTGTACCTTGTTAGGGCAGTACGA	TCGTACTGCCCTAACAAGGTACAACTCACTG	2	1.27666	1.37551	1.401	1.40404	1.37226		1.36589
AGTGAGTTGTACCTTGTTAGGGCAGTACGAG	CTCGTACTGCCCTAACAAGGTACAACTCACT	2	1.27811	1.38062	1.40726	1.40755	1.37681		1.37007
ACTCGTACTGCCCTAACAAGGTACAACTCAC	GTGAGTTGTACCTTGTTAGGGCAGTACGAGT	2	1.28175	1.3739	1.40069	1.40024	1.37157		1.36563
AACTCGTACTGCCCTAACAAGGTACAACTCA	TGAGTTGTACCTTGTTAGGGCAGTACGAGTT	2	1.30868	1.38778	1.41253	1.41343	1.38372		1.38123
GAACTCGTACTGCCCTAACAAGGTACAACTC	GAGTTGTACCTTGTTAGGGCAGTACGAGTTC	2	1.34215	1.40064	1.42332	1.4286	1.39781		1.3985
AGTTGTACCTTGTTAGGGCAGTACGAGTTCC	GGAACTCGTACTGCCCTAACAAGGTACAACT	2	1.12131	1.24603	1.26103	1.27322	1.23962		1.22824
GTTGTACCTTGTTAGGGCAGTACGAGTTCCA	TGGAACTCGTACTGCCCTAACAAGGTACAAC	2	1.13186	1.25163	1.26772	1.27988	1.24685		1.23559
CTGGAACTCGTACTGCCCTAACAAGGTACAA	TTGTACCTTGTTAGGGCAGTACGAGTTCCAG	2	1.11403	1.23559	1.24919	1.26458	1.23043		1.21876
GCTGGAACTCGTACTGCCCTAACAAGGTACA	TGTACCTTGTTAGGGCAGTACGAGTTCCAGC	2	1.13877	1.24551	1.2583	1.27551	1.23962		1.23154
GGCTGGAACTCGTACTGCCCTAACAAGGTAC	GTACCTTGTTAGGGCAGTACGAGTTCCAGCC	2	1.07692	1.19325	1.21143	1.21989	1.18829		1.17795
CGGCTGGAACTCGTACTGCCCTAACAAGGTA	TACCTTGTTAGGGCAGTACGAGTTCCAGCCG	2	1.00452	1.14816	1.1632	1.17858	1.14735		1.12836
ACCTTGTTAGGGCAGTACGAGTTCCAGCCGC	GCGGCTGGAACTCGTACTGCCCTAACAAGGT	2	1.00197	1.14505	1.16122	1.1748	1.14522		1.12565
CCTTGTTAGGGCAGTACGAGTTCCAGCCGCA	TGCGGCTGGAACTCGTACTGCCCTAACAAGG	2	1.02962	1.15789	1.17473	1.18904	1.16051		1.14236
CTTGTTAGGGCAGTACGAGTTCCAGCCGCAC	GTGCGGCTGGAACTCGTACTGCCCTAACAAG	2	1.02125	1.14792	1.16847	1.17515	1.15208		1.13298
AGTGCGGCTGGAACTCGTACTGCCCTAACAA	TTGTTAGGGCAGTACGAGTTCCAGCCGCACT	2	1.02635	1.15114	1.17095	1.17284	1.15159		1.13458
GAGTGCGGCTGGAACTCGTACTGCCCTAACA	TGTTAGGGCAGTACGAGTTCCAGCCGCACTC	2	1.0318	1.16051	1.18707	1.18019	1.16286		1.14449
GTTAGGGCAGTACGAGTTCCAGCCGCACTCA	TGAGTGCGGCTGGAACTCGTACTGCCCTAAC	2	1.0067	1.14336	1.16977	1.16084	1.14571		1.12528
CTGAGTGCGGCTGGAACTCGTACTGCCCTAA	TTAGGGCAGTACGAGTTCCAGCCGCACTCAG	2	1.01143	1.14573	1.17337	1.16308	1.14812		1.12835
GCTGAGTGCGGCTGGAACTCGTACTGCCCTA	TAGGGCAGTACGAGTTCCAGCCGCACTCAGC	2	1.02089	1.15469	1.1844	1.17227	1.156		1.13765
AGGGCAGTACGAGTTCCAGCCGCACTCAGCG	CGCTGAGTGCGGCTGGAACTCGTACTGCCCT	2	0.97614	1.12789	1.15657	1.14475	1.1325		1.10757
CCGCTGAGTGCGGCTGGAACTCGTACTGCCC	GGGCAGTACGAGTTCCAGCCGCACTCAGCGG	2	1.06892	1.18603	1.22327	1.20412	1.1929		1.17505
CCCGCTGAGTGCGGCTGGAACTCGTACTGCC	GGCAGTACGAGTTCCAGCCGCACTCAGCGGG	2	1.24173	1.31805	1.37614	1.34946	1.32921		1.32292
GCAGTACGAGTTCCAGCCGCACTCAGCGGGA	TCCCGCTGAGTGCGGCTGGAACTCGTACTGC	2	1.32541	1.33767	1.39759	1.37141	1.34702		1.35582
CAGTACGAGTTCCAGCCGCACTCAGCGGGAA	TTCCCGCTGAGTGCGGCTGGAACTCGTACTG	2	1.31013	1.32712	1.38699	1.36251	1.33606		1.34456
AGTACGAGTTCCAGCCGCACTCAGCGGGAAG	CTTCCCGCTGAGTGCGGCTGGAACTCGTACT	2	1.32541	1.33813	1.39914	1.37437	1.34718		1.35685
GTACGAGTTCCAGCCGCACTCAGCGGGAAGA	TCTTCCCGCTGAGTGCGGCTGGAACTCGTAC	2	1.41273	1.37433	1.43987	1.41335	1.38468		1.40499
GTCTTCCCGCTGAGTGCGGCTGGAACTCGTA	TACGAGTTCCAGCCGCACTCAGCGGGAAGAC	2	1.39199	1.36526	1.42518	1.40332	1.37203		1.39156
ACGAGTTCCAGCCGCACTCAGCGGGAAGACG	CGTCTTCCCGCTGAGTGCGGCTGGAACTCGT	2	1.32978	1.32966	1.3909	1.36865	1.33189		1.35018
CCGTCTTCCCGCTGAGTGCGGCTGGAACTCG	CGAGTTCCAGCCGCACTCAGCGGGAAGACGG	2	1.28466	1.29914	1.36096	1.33268	1.29801		1.31509
CCCGTCTTCCCGCTGAGTGCGGCTGGAACTC	GAGTTCCAGCCGCACTCAGCGGGAAGACGGG	2	1.14932	1.22207	1.27913	1.24133	1.20851		1.22007
ACCCGTCTTCCCGCTGAGTGCGGCTGGAACT	AGTTCCAGCCGCACTCAGCGGGAAGACGGGT	2	1.10748	1.2021	1.25359	1.22246	1.18755		1.19464
CACCCGTCTTCCCGCTGAGTGCGGCTGGAAC	GTTCCAGCCGCACTCAGCGGGAAGACGGGTG	2	1.06819	1.18529	1.23437	1.20057	1.17216		1.17212
ACACCCGTCTTCCCGCTGAGTGCGGCTGGAA	TTCCAGCCGCACTCAGCGGGAAGACGGGTGT	2	1.03071	1.16724	1.21236	1.1816	1.15443		1.14927
TACACCCGTCTTCCCGCTGAGTGCGGCTGGA	TCCAGCCGCACTCAGCGGGAAGACGGGTGTA	2	1.01725	1.16295	1.20647	1.17617	1.14797		1.14216
CCAGCCGCACTCAGCGGGAAGACGGGTGTAC	GTACACCCGTCTTCCCGCTGAGTGCGGCTGG	2	1.00015	1.15442	1.20313	1.16751	1.14073		1.13319
CAGCCGCACTCAGCGGGAAGACGGGTGTACA	TGTACACCCGTCTTCCCGCTGAGTGCGGCTG	2	1.1184	1.24893	1.29605	1.26364	1.23787		1.23298
AGCCGCACTCAGCGGGAAGACGGGTGTACAT	ATGTACACCCGTCTTCCCGCTGAGTGCGGCT	2	1.11876	1.24838	1.29363	1.26319	1.23511		1.23182
CATGTACACCCGTCTTCCCGCTGAGTGCGGC	GCCGCACTCAGCGGGAAGACGGGTGTACATG	2	1.11221	1.24035	1.28402	1.25417	1.22556		1.22326
ACATGTACACCCGTCTTCCCGCTGAGTGCGG	CCGCACTCAGCGGGAAGACGGGTGTACATGT	2	1.0791	1.23824	1.28607	1.24737	1.2234		1.21484
CGCACTCAGCGGGAAGACGGGTGTACATGTA	TACATGTACACCCGTCTTCCCGCTGAGTGCG	2	1.00743	1.18972	1.23294	1.19853	1.17516		1.16076
CTACATGTACACCCGTCTTCCCGCTGAGTGC	GCACTCAGCGGGAAGACGGGTGTACATGTAG	2	1.03581	1.21273	1.25241	1.22391	1.19903		1.18478
CACTCAGCGGGAAGACGGGTGTACATGTAGC	GCTACATGTACACCCGTCTTCCCGCTGAGTG	2	1.07692	1.24598	1.28452	1.25233	1.22652		1.21725
ACTCAGCGGGAAGACGGGTGTACATGTAGCG	CGCTACATGTACACCCGTCTTCCCGCTGAGT	2	1.07401	1.23972	1.27882	1.24984	1.22295		1.21307
CTCAGCGGGAAGACGGGTGTACATGTAGCGA	TCGCTACATGTACACCCGTCTTCCCGCTGAG	2	1.12422	1.26756	1.30585	1.28151	1.25305		1.24644
GTCGCTACATGTACACCCGTCTTCCCGCTGA	TCAGCGGGAAGACGGGTGTACATGTAGCGAC	2	1.19043	1.31018	1.34378	1.335	1.29345		1.29457
CAGCGGGAAGACGGGTGTACATGTAGCGACA	TGTCGCTACATGTACACCCGTCTTCCCGCTG	2	1.26502	1.35775	1.39474	1.38909	1.34065		1.34945
AGCGGGAAGACGGGTGTACATGTAGCGACAA	TTGTCGCTACATGTACACCCGTCTTCCCGCT	2	1.24282	1.34357	1.38383	1.37468	1.33008		1.335
GCGGGAAGACGGGTGTACATGTAGCGACAAC	GTTGTCGCTACATGTACACCCGTCTTCCCGC	2	1.25265	1.34518	1.38643	1.37578	1.33206		1.33842
CGGGAAGACGGGTGTACATGTAGCGACAACC	GGTTGTCGCTACATGTACACCCGTCTTCCCG	2	1.23445	1.34182	1.3847	1.37249	1.32758		1.33221
GGGAAGACGGGTGTACATGTAGCGACAACCC	GGGTTGTCGCTACATGTACACCCGTCTTCCC	2	1.10821	1.2795	1.32252	1.29786	1.26364		1.25435
CGGGTTGTCGCTACATGTACACCCGTCTTCC	GGAAGACGGGTGTACATGTAGCGACAACCCG	2	1.28503	1.38802	1.44278	1.40843	1.37094		1.37904
GAAGACGGGTGTACATGTAGCGACAACCCGC	GCGGGTTGTCGCTACATGTACACCCGTCTTC	2	1.31086	1.40471	1.45748	1.42438	1.38556		1.3966
AAGACGGGTGTACATGTAGCGACAACCCGCC	GGCGGGTTGTCGCTACATGTACACCCGTCTT	2	1.29485	1.40269	1.44861	1.41856	1.37899		1.38874
AGACGGGTGTACATGTAGCGACAACCCGCCG	CGGCGGGTTGTCGCTACATGTACACCCGTCT	2	1.29012	1.40409	1.44973	1.42131	1.37999		1.38905
ACGGCGGGTTGTCGCTACATGTACACCCGTC	GACGGGTGTACATGTAGCGACAACCCGCCGT	2	1.28212	1.39786	1.44464	1.41541	1.3744		1.38289
ACGGGTGTACATGTAGCGACAACCCGCCGTC	GACGGCGGGTTGTCGCTACATGTACACCCGT	2	1.28575	1.39794	1.44371	1.41396	1.37331		1.38294
CGACGGCGGGTTGTCGCTACATGTACACCCG	CGGGTGTACATGTAGCGACAACCCGCCGTCG	2	1.26101	1.37786	1.42654	1.39638	1.35583		1.36352
ACGACGGCGGGTTGTCGCTACATGTACACCC	GGGTGTACATGTAGCGACAACCCGCCGTCGT	2	1.26902	1.39502	1.44799	1.41151	1.37702		1.38011
GGTGTACATGTAGCGACAACCCGCCGTCGTA	TACGACGGCGGGTTGTCGCTACATGTACACC	2	1.68159	1.61739	1.67971	1.64642	1.60532		1.64609
ATACGACGGCGGGTTGTCGCTACATGTACAC	GTGTACATGTAGCGACAACCCGCCGTCGTAT	2	1.76309	1.67198	1.73972	1.70609	1.66516		1.70921
TATACGACGGCGGGTTGTCGCTACATGTACA	TGTACATGTAGCGACAACCCGCCGTCGTATA	2	1.77291	1.67834	1.74332	1.71162	1.67241		1.71572
ATATACGACGGCGGGTTGTCGCTACATGTAC	GTACATGTAGCGACAACCCGCCGTCGTATAT	2	1.99194	1.79145	1.85968	1.82798	1.7815		1.85051
TACATGTAGCGACAACCCGCCGTCGTATATA	TATATACGACGGCGGGTTGTCGCTACATGTA	2	1.64303	1.57056	1.63936	1.60602	1.56242		1.60428
ACATGTAGCGACAACCCGCCGTCGTATATAT	ATATATACGACGGCGGGTTGTCGCTACATGT	2	1.66122	1.57878	1.64872	1.61649	1.57131		1.6153
AATATATACGACGGCGGGTTGTCGCTACATG	CATGTAGCGACAACCCGCCGTCGTATATATT	2	1.66995	1.57531	1.64525	1.61047	1.56599		1.61339
ATGTAGCGACAACCCGCCGTCGTATATATTC	GAATATATACGACGGCGGGTTGTCGCTACAT	2	1.72562	1.6087	1.67606	1.64414	1.60047		1.651
CGAATATATACGACGGCGGGTTGTCGCTACA	TGTAGCGACAACCCGCCGTCGTATATATTCG	2	1.63975	1.53947	1.6057	1.57175	1.53073		1.57748
CCGAATATATACGACGGCGGGTTGTCGCTAC	GTAGCGACAACCCGCCGTCGTATATATTCGG	2	1.54152	1.48933	1.55269	1.51936	1.48102		1.51679
TAGCGACAACCCGCCGTCGTATATATTCGGA	TCCGAATATATACGACGGCGGGTTGTCGCTA	2	1.60556	1.52034	1.58406	1.55044	1.51076		1.55423
AGCGACAACCCGCCGTCGTATATATTCGGAC	GTCCGAATATATACGACGGCGGGTTGTCGCT	2	1.6634	1.55304	1.61686	1.58266	1.54194		1.59158
GCGACAACCCGCCGTCGTATATATTCGGACC	GGTCCGAATATATACGACGGCGGGTTGTCGC	2	1.84713	1.64954	1.71958	1.68222	1.63862		1.70742
CGACAACCCGCCGTCGTATATATTCGGACCG	CGGTCCGAATATATACGACGGCGGGTTGTCG	2	1.79292	1.62039	1.68858	1.6531	1.60986		1.67297
GACAACCCGCCGTCGTATATATTCGGACCGA	TCGGTCCGAATATATACGACGGCGGGTTGTC	2	1.79001	1.59665	1.66942	1.62805	1.59069		1.65496
ACAACCCGCCGTCGTATATATTCGGACCGAG	CTCGGTCCGAATATATACGACGGCGGGTTGT	2	1.7831	1.59312	1.66812	1.6255	1.58782		1.65153
ACTCGGTCCGAATATATACGACGGCGGGTTG	CAACCCGCCGTCGTATATATTCGGACCGAGT	2	1.76855	1.59053	1.66316	1.62162	1.58365		1.6455
AACCCGCCGTCGTATATATTCGGACCGAGTC	GACTCGGTCCGAATATATACGACGGCGGGTT	2	1.79584	1.60569	1.67804	1.63811	1.59986		1.66351
ACCCGCCGTCGTATATATTCGGACCGAGTCG	CGACTCGGTCCGAATATATACGACGGCGGGT	2	1.76855	1.59405	1.66242	1.62431	1.58584		1.64703
CCCGCCGTCGTATATATTCGGACCGAGTCGA	TCGACTCGGTCCGAATATATACGACGGCGGG	2	1.85405	1.64605	1.71871	1.67521	1.63489		1.70578
CCGCCGTCGTATATATTCGGACCGAGTCGAC	GTCGACTCGGTCCGAATATATACGACGGCGG	2	2.0003	1.71222	1.78169	1.7421	1.6989		1.78704
CGCCGTCGTATATATTCGGACCGAGTCGACG	CGTCGACTCGGTCCGAATATATACGACGGCG	2	2.01267	1.71307	1.78355	1.74423	1.70011		1.79073
GCCGTCGTATATATTCGGACCGAGTCGACGA	TCGTCGACTCGGTCCGAATATATACGACGGC	2	2.11964	1.75992	1.83209	1.80217	1.75015		1.8528
ATCGTCGACTCGGTCCGAATATATACGACGG	CCGTCGTATATATTCGGACCGAGTCGACGAT	2	2.12255	1.76003	1.83606	1.80297	1.75116		1.85455
CGTCGTATATATTCGGACCGAGTCGACGATA	TATCGTCGACTCGGTCCGAATATATACGACG	2	2.1251	1.76069	1.83593	1.80242	1.75244		1.85531
GTCGTATATATTCGGACCGAGTCGACGATAA	TTATCGTCGACTCGGTCCGAATATATACGAC	2	2.10145	1.75072	1.83048	1.79268	1.74585		1.84423
GTTATCGTCGACTCGGTCCGAATATATACGA	TCGTATATATTCGGACCGAGTCGACGATAAC	2	2.07816	1.74143	1.81548	1.7809	1.73512		1.83022
CGTATATATTCGGACCGAGTCGACGATAACA	TGTTATCGTCGACTCGGTCCGAATATATACG	2	2.02323	1.72339	1.79849	1.76297	1.71597		1.80481
GTATATATTCGGACCGAGTCGACGATAACAC	GTGTTATCGTCGACTCGGTCCGAATATATAC	2	1.95992	1.7026	1.77307	1.74045	1.68941		1.77309
TATATATTCGGACCGAGTCGACGATAACACA	TGTGTTATCGTCGACTCGGTCCGAATATATA	2	1.94682	1.71044	1.7815	1.7468	1.69906		1.77693
ATATATTCGGACCGAGTCGACGATAACACAG	CTGTGTTATCGTCGACTCGGTCCGAATATAT	2	1.97775	1.7285	1.79756	1.76542	1.71485		1.79682
TATATTCGGACCGAGTCGACGATAACACAGA	TCTGTGTTATCGTCGACTCGGTCCGAATATA	2	2.35904	1.94434	2.01242	1.98065	1.92631		2.04455
ATATTCGGACCGAGTCGACGATAACACAGAC	GTCTGTGTTATCGTCGACTCGGTCCGAATAT	2	2.36995	1.95186	2.02203	1.99012	1.93247		2.05329
GGTCTGTGTTATCGTCGACTCGGTCCGAATA	TATTCGGACCGAGTCGACGATAACACAGACC	2	2.35321	1.9382	2.01112	1.97912	1.92205		2.04074
ATTCGGACCGAGTCGACGATAACACAGACCA	TGGTCTGTGTTATCGTCGACTCGGTCCGAAT	2	2.29573	1.9085	1.98192	1.95488	1.89971		2.00815
GTGGTCTGTGTTATCGTCGACTCGGTCCGAA	TTCGGACCGAGTCGACGATAACACAGACCAC	2	2.26444	1.89487	1.9694	1.94286	1.8879		1.99189
TCGGACCGAGTCGACGATAACACAGACCACA	TGTGGTCTGTGTTATCGTCGACTCGGTCCGA	2	2.22951	1.87916	1.94962	1.92709	1.87317		1.97171
CGGACCGAGTCGACGATAACACAGACCACAA	TTGTGGTCTGTGTTATCGTCGACTCGGTCCG	2	2.29828	1.94377	2.01534	1.9927	1.94113		2.03824
GGACCGAGTCGACGATAACACAGACCACAAA	TTTGTGGTCTGTGTTATCGTCGACTCGGTCC	2	2.1291	1.83446	1.8965	1.88466	1.83686		1.91631
CTTTGTGGTCTGTGTTATCGTCGACTCGGTC	GACCGAGTCGACGATAACACAGACCACAAAG	2	2.33575	1.87495	1.94033	1.94038	1.88644		1.99557
ACCGAGTCGACGATAACACAGACCACAAAGG	CCTTTGTGGTCTGTGTTATCGTCGACTCGGT	2	2.26226	1.84085	1.90536	1.90633	1.85397		1.95375
CCGAGTCGACGATAACACAGACCACAAAGGC	GCCTTTGTGGTCTGTGTTATCGTCGACTCGG	2	2.20987	1.82246	1.89272	1.88997	1.83795		1.93059
CGAGTCGACGATAACACAGACCACAAAGGCA	TGCCTTTGTGGTCTGTGTTATCGTCGACTCG	2	2.24734	1.83405	1.90803	1.90098	1.85093		1.94826
ATGCCTTTGTGGTCTGTGTTATCGTCGACTC	GAGTCGACGATAACACAGACCACAAAGGCAT	2	2.3936	1.91109	1.98707	1.98141	1.9254		2.03971
AGTCGACGATAACACAGACCACAAAGGCATC	GATGCCTTTGTGGTCTGTGTTATCGTCGACT	2	2.42707	1.93208	2.00721	2.00195	1.94595		2.06285
GGATGCCTTTGTGGTCTGTGTTATCGTCGAC	GTCGACGATAACACAGACCACAAAGGCATCC	2	2.30701	1.88366	1.95855	1.95112	1.90088		2.00025
AGGATGCCTTTGTGGTCTGTGTTATCGTCGA	TCGACGATAACACAGACCACAAAGGCATCCT	2	2.27026	1.86418	1.94138	1.92987	1.88167		1.97747
AAGGATGCCTTTGTGGTCTGTGTTATCGTCG	CGACGATAACACAGACCACAAAGGCATCCTT	2	2.16293	1.81427	1.89148	1.87178	1.83266		1.91462
CAAGGATGCCTTTGTGGTCTGTGTTATCGTC	GACGATAACACAGACCACAAAGGCATCCTTG	2	2.12619	1.79626	1.87741	1.85371	1.81691		1.89409
ACGATAACACAGACCACAAAGGCATCCTTGC	GCAAGGATGCCTTTGTGGTCTGTGTTATCGT	2	2.12073	1.79511	1.87536	1.85163	1.81463		1.89149
CGATAACACAGACCACAAAGGCATCCTTGCC	GGCAAGGATGCCTTTGTGGTCTGTGTTATCG	2	1.98175	1.75572	1.82577	1.80569	1.76965		1.82771
AGGCAAGGATGCCTTTGTGGTCTGTGTTATC	GATAACACAGACCACAAAGGCATCCTTGCCT	2	1.94027	1.74287	1.82366	1.79507	1.76144		1.81266
ATAACACAGACCACAAAGGCATCCTTGCCTG	CAGGCAAGGATGCCTTTGTGGTCTGTGTTAT	2	1.92427	1.73479	1.81709	1.78666	1.75366		1.80329
TAACACAGACCACAAAGGCATCCTTGCCTGA	TCAGGCAAGGATGCCTTTGTGGTCTGTGTTA	2	1.89334	1.71921	1.8006	1.77069	1.73959		1.78469
AACACAGACCACAAAGGCATCCTTGCCTGAA	TTCAGGCAAGGATGCCTTTGTGGTCTGTGTT	2	1.90571	1.72654	1.80915	1.7781	1.74658		1.79322
ACACAGACCACAAAGGCATCCTTGCCTGAAA	TTTCAGGCAAGGATGCCTTTGTGGTCTGTGT	2	1.83003	1.68427	1.7727	1.72738	1.70602		1.74408
ATTTCAGGCAAGGATGCCTTTGTGGTCTGTG	CACAGACCACAAAGGCATCCTTGCCTGAAAT	2	1.83949	1.68058	1.77183	1.71977	1.70134		1.7426
ACAGACCACAAAGGCATCCTTGCCTGAAATA	TATTTCAGGCAAGGATGCCTTTGTGGTCTGT	2	1.76346	1.63386	1.72553	1.67205	1.65357		1.68969
CAGACCACAAAGGCATCCTTGCCTGAAATAG	CTATTTCAGGCAAGGATGCCTTTGTGGTCTG	2	1.74563	1.60209	1.69286	1.64038	1.62135		1.66046
AGACCACAAAGGCATCCTTGCCTGAAATAGG	CCTATTTCAGGCAAGGATGCCTTTGTGGTCT	2	1.70088	1.57976	1.67296	1.61659	1.59987		1.63401
ACCTATTTCAGGCAAGGATGCCTTTGTGGTC	GACCACAAAGGCATCCTTGCCTGAAATAGGT	2	1.7238	1.57143	1.66366	1.60112	1.59019		1.63004
AACCTATTTCAGGCAAGGATGCCTTTGTGGT	ACCACAAAGGCATCCTTGCCTGAAATAGGTT	2	1.76455	1.58659	1.6804	1.61964	1.60485		1.6512
AAACCTATTTCAGGCAAGGATGCCTTTGTGG	CCACAAAGGCATCCTTGCCTGAAATAGGTTT	2	1.61283	1.48428	1.56962	1.51175	1.50086		1.53587
CACAAAGGCATCCTTGCCTGAAATAGGTTTA	TAAACCTATTTCAGGCAAGGATGCCTTTGTG	2	1.58627	1.46403	1.54929	1.49039	1.48157		1.51431
ACAAAGGCATCCTTGCCTGAAATAGGTTTAG	CTAAACCTATTTCAGGCAAGGATGCCTTTGT	2	1.46221	1.37575	1.45407	1.39904	1.38976		1.41617
CAAAGGCATCCTTGCCTGAAATAGGTTTAGC	GCTAAACCTATTTCAGGCAAGGATGCCTTTG	2	1.50478	1.39346	1.47341	1.41737	1.40608		1.43902
AAAGGCATCCTTGCCTGAAATAGGTTTAGCA	TGCTAAACCTATTTCAGGCAAGGATGCCTTT	2	1.57754	1.45873	1.53583	1.47667	1.46207		1.50217
AAGGCATCCTTGCCTGAAATAGGTTTAGCAC	GTGCTAAACCTATTTCAGGCAAGGATGCCTT	2	1.68014	1.53947	1.6189	1.56071	1.53651		1.58714
AGGCATCCTTGCCTGAAATAGGTTTAGCACC	GGTGCTAAACCTATTTCAGGCAAGGATGCCT	2	1.46512	1.42083	1.46405	1.44428	1.41072		1.441
AGGTGCTAAACCTATTTCAGGCAAGGATGCC	GGCATCCTTGCCTGAAATAGGTTTAGCACCT	2	1.4211	1.39422	1.42617	1.41347	1.37955		1.4069
GAGGTGCTAAACCTATTTCAGGCAAGGATGC	GCATCCTTGCCTGAAATAGGTTTAGCACCTC	2	1.49568	1.43335	1.46708	1.44927	1.41159		1.45139
CATCCTTGCCTGAAATAGGTTTAGCACCTCC	GGAGGTGCTAAACCTATTTCAGGCAAGGATG	2	1.4713	1.41742	1.45004	1.43383	1.39541		1.4336
ATCCTTGCCTGAAATAGGTTTAGCACCTCCC	GGGAGGTGCTAAACCTATTTCAGGCAAGGAT	2	0.923749	1.04945	1.08119	1.06099	1.03182		1.02944
AGGGAGGTGCTAAACCTATTTCAGGCAAGGA	TCCTTGCCTGAAATAGGTTTAGCACCTCCCT	2	0.840434	0.991311	1.01858	1.00033	0.972289		0.964588
CCTTGCCTGAAATAGGTTTAGCACCTCCCTC	GAGGGAGGTGCTAAACCTATTTCAGGCAAGG	2	0.856442	1.00459	1.03135	1.01426	0.985515		0.97843
CTTGCCTGAAATAGGTTTAGCACCTCCCTCC	GGAGGGAGGTGCTAAACCTATTTCAGGCAAG	2	0.75639	0.929264	0.96508	0.945425	0.911194		0.90147
TGGAGGGAGGTGCTAAACCTATTTCAGGCAA	TTGCCTGAAATAGGTTTAGCACCTCCCTCCA	2	0.752752	0.926641	0.963964	0.943751	0.909454		0.899312
TGCCTGAAATAGGTTTAGCACCTCCCTCCAA	TTGGAGGGAGGTGCTAAACCTATTTCAGGCA	2	0.764758	0.942679	0.976734	0.959534	0.922718		0.913285
GCCTGAAATAGGTTTAGCACCTCCCTCCAAC	GTTGGAGGGAGGTGCTAAACCTATTTCAGGC	2	0.767305	0.943362	0.9763	0.958391	0.923273		0.913726
CCTGAAATAGGTTTAGCACCTCCCTCCAACA	TGTTGGAGGGAGGTGCTAAACCTATTTCAGG	2	0.770215	0.943881	0.976176	0.95737	0.924601		0.914449
ATGTTGGAGGGAGGTGCTAAACCTATTTCAG	CTGAAATAGGTTTAGCACCTCCCTCCAACAT	2	0.786951	0.953826	0.986467	0.96762	0.932403		0.925453
CATGTTGGAGGGAGGTGCTAAACCTATTTCA	TGAAATAGGTTTAGCACCTCCCTCCAACATG	2	0.780403	0.944974	0.97847	0.959126	0.922718		0.917138
GAAATAGGTTTAGCACCTCCCTCCAACATGC	GCATGTTGGAGGGAGGTGCTAAACCTATTTC	2	0.85535	0.985437	1.02323	1.00319	0.964263		0.966293
AAATAGGTTTAGCACCTCCCTCCAACATGCC	GGCATGTTGGAGGGAGGTGCTAAACCTATTT	2	0.885184	1.00694	1.04269	1.02832	0.985746		0.989777
AATAGGTTTAGCACCTCCCTCCAACATGCCC	GGGCATGTTGGAGGGAGGTGCTAAACCTATT	2	0.770943	0.96664	0.999361	0.994306	0.945767		0.935403
ATAGGTTTAGCACCTCCCTCCAACATGCCCG	CGGGCATGTTGGAGGGAGGTGCTAAACCTAT	2	0.755663	0.955574	0.988946	0.982525	0.934878		0.923517
TAGGTTTAGCACCTCCCTCCAACATGCCCGA	TCGGGCATGTTGGAGGGAGGTGCTAAACCTA	2	0.746203	0.946831	0.981136	0.973684	0.926678		0.914906
AGGTTTAGCACCTCCCTCCAACATGCCCGAC	GTCGGGCATGTTGGAGGGAGGTGCTAAACCT	2	0.758937	0.973497	1.00581	1.00419	0.953543		0.939195
GGTTTAGCACCTCCCTCCAACATGCCCGACA	TGTCGGGCATGTTGGAGGGAGGTGCTAAACC	2	0.748386	0.969317	1.00221	1.00309	0.952564		0.935113
CTGTCGGGCATGTTGGAGGGAGGTGCTAAAC	GTTTAGCACCTCCCTCCAACATGCCCGACAG	2	0.824789	1.02221	1.05416	1.05717	1.00304		0.992275
ACTGTCGGGCATGTTGGAGGGAGGTGCTAAA	TTTAGCACCTCCCTCCAACATGCCCGACAGT	2	0.825517	1.03399	1.06296	1.06755	1.01163		1.00033
AACTGTCGGGCATGTTGGAGGGAGGTGCTAA	TTAGCACCTCCCTCCAACATGCCCGACAGTT	2	0.879727	1.07964	1.11088	1.11712	1.05706		1.04889
TAACTGTCGGGCATGTTGGAGGGAGGTGCTA	TAGCACCTCCCTCCAACATGCCCGACAGTTA	2	0.805143	1.03942	1.06985	1.07804	1.01839		1.00217
AGCACCTCCCTCCAACATGCCCGACAGTTAT	ATAACTGTCGGGCATGTTGGAGGGAGGTGCT	2	0.833885	1.06571	1.0991	1.10536	1.04461		1.02973
AATAACTGTCGGGCATGTTGGAGGGAGGTGC	GCACCTCCCTCCAACATGCCCGACAGTTATT	2	0.857897	1.08563	1.11944	1.12555	1.06538		1.05078
AAATAACTGTCGGGCATGTTGGAGGGAGGTG	CACCTCCCTCCAACATGCCCGACAGTTATTT	2	0.933572	1.16538	1.20164	1.20815	1.14512		1.13077
ACCTCCCTCCAACATGCCCGACAGTTATTTG	CAAATAACTGTCGGGCATGTTGGAGGGAGGT	2	0.927387	1.1606	1.19773	1.20218	1.13971		1.12552
CCAAATAACTGTCGGGCATGTTGGAGGGAGG	CCTCCCTCCAACATGCCCGACAGTTATTTGG	2	0.823334	1.02541	1.081	1.06536	1.01983		1.00299
ACCAAATAACTGTCGGGCATGTTGGAGGGAG	CTCCCTCCAACATGCCCGACAGTTATTTGGT	2	0.874633	1.06237	1.12241	1.09868	1.05441		1.0425
CACCAAATAACTGTCGGGCATGTTGGAGGGA	TCCCTCCAACATGCCCGACAGTTATTTGGTG	2	0.871722	1.06117	1.127	1.09858	1.05316		1.04233
ACACCAAATAACTGTCGGGCATGTTGGAGGG	CCCTCCAACATGCCCGACAGTTATTTGGTGT	2	0.922294	1.10743	1.1787	1.14703	1.09864		1.09082
CCTCCAACATGCCCGACAGTTATTTGGTGTC	GACACCAAATAACTGTCGGGCATGTTGGAGG	2	1.35779	1.42641	1.51569	1.48218	1.42379		1.44117
CTCCAACATGCCCGACAGTTATTTGGTGTCC	GGACACCAAATAACTGTCGGGCATGTTGGAG	2	1.41055	1.45305	1.54687	1.51532	1.45632		1.47642
GGGACACCAAATAACTGTCGGGCATGTTGGA	TCCAACATGCCCGACAGTTATTTGGTGTCCC	2	1.11476	1.26802	1.33876	1.32322	1.27915		1.26478
AGGGACACCAAATAACTGTCGGGCATGTTGG	CCAACATGCCCGACAGTTATTTGGTGTCCCT	2	0.895735	1.08322	1.11838	1.11259	1.07036		1.05606
CAACATGCCCGACAGTTATTTGGTGTCCCTG	CAGGGACACCAAATAACTGTCGGGCATGTTG	2	1.18134	1.2774	1.30058	1.29766	1.26599		1.26459
AACATGCCCGACAGTTATTTGGTGTCCCTGG	CCAGGGACACCAAATAACTGTCGGGCATGTT	2	1.18352	1.27682	1.30101	1.2975	1.26579		1.26493
ACATGCCCGACAGTTATTTGGTGTCCCTGGT	ACCAGGGACACCAAATAACTGTCGGGCATGT	2	1.1646	1.2571	1.27702	1.27453	1.2447		1.24359
CATGCCCGACAGTTATTTGGTGTCCCTGGTC	GACCAGGGACACCAAATAACTGTCGGGCATG	2	1.18534	1.26805	1.28892	1.28569	1.25679		1.25696
ATGCCCGACAGTTATTTGGTGTCCCTGGTCA	TGACCAGGGACACCAAATAACTGTCGGGCAT	2	1.17661	1.26622	1.28464	1.28373	1.25484		1.25321
GTGACCAGGGACACCAAATAACTGTCGGGCA	TGCCCGACAGTTATTTGGTGTCCCTGGTCAC	2	1.18243	1.2713	1.28849	1.28819	1.25805		1.25769
GCCCGACAGTTATTTGGTGTCCCTGGTCACC	GGTGACCAGGGACACCAAATAACTGTCGGGC	2	1.15696	1.25335	1.27249	1.2704	1.24025		1.23869
CCCGACAGTTATTTGGTGTCCCTGGTCACCA	TGGTGACCAGGGACACCAAATAACTGTCGGG	2	1.12058	1.22018	1.24361	1.24014	1.21073		1.20705
CCGACAGTTATTTGGTGTCCCTGGTCACCAC	GTGGTGACCAGGGACACCAAATAACTGTCGG	2	1.15078	1.23163	1.2539	1.25033	1.22211		1.22175
CGACAGTTATTTGGTGTCCCTGGTCACCACG	CGTGGTGACCAGGGACACCAAATAACTGTCG	2	1.07546	1.16816	1.18645	1.18628	1.16467		1.1562
GACAGTTATTTGGTGTCCCTGGTCACCACGA	TCGTGGTGACCAGGGACACCAAATAACTGTC	2	1.19698	1.22204	1.24615	1.24126	1.21923		1.22513
ACAGTTATTTGGTGTCCCTGGTCACCACGAA	TTCGTGGTGACCAGGGACACCAAATAACTGT	2	1.19407	1.22226	1.24708	1.24096	1.22001		1.22487
CAGTTATTTGGTGTCCCTGGTCACCACGAAA	TTTCGTGGTGACCAGGGACACCAAATAACTG	2	1.17515	1.2089	1.23096	1.22638	1.20553		1.20938
AGTTATTTGGTGTCCCTGGTCACCACGAAAC	GTTTCGTGGTGACCAGGGACACCAAATAACT	2	1.17224	1.20314	1.22272	1.21815	1.19817		1.20288
GTTATTTGGTGTCCCTGGTCACCACGAAACA	TGTTTCGTGGTGACCAGGGACACCAAATAAC	2	1.12785	1.15486	1.1769	1.1689	1.15191		1.15609
CTGTTTCGTGGTGACCAGGGACACCAAATAA	TTATTTGGTGTCCCTGGTCACCACGAAACAG	2	1.13768	1.15846	1.17932	1.17235	1.15587		1.16074
CCTGTTTCGTGGTGACCAGGGACACCAAATA	TATTTGGTGTCCCTGGTCACCACGAAACAGG	2	1.11694	1.14166	1.16376	1.15731	1.14201		1.14434
ACCTGTTTCGTGGTGACCAGGGACACCAAAT	ATTTGGTGTCCCTGGTCACCACGAAACAGGT	2	1.08274	1.12098	1.14318	1.13715	1.12021		1.12085
CACCTGTTTCGTGGTGACCAGGGACACCAAA	TTTGGTGTCCCTGGTCACCACGAAACAGGTG	2	1.07947	1.1215	1.1433	1.13685	1.11887		1.12
CCACCTGTTTCGTGGTGACCAGGGACACCAA	TTGGTGTCCCTGGTCACCACGAAACAGGTGG	2	1.14786	1.1492	1.16934	1.16366	1.1435		1.15471
GCCACCTGTTTCGTGGTGACCAGGGACACCA	TGGTGTCCCTGGTCACCACGAAACAGGTGGC	2	1.11512	1.12052	1.15781	1.1412	1.12342		1.13161
GGTGTCCCTGGTCACCACGAAACAGGTGGCA	TGCCACCTGTTTCGTGGTGACCAGGGACACC	2	1.13659	1.13169	1.16587	1.15173	1.13345		1.14387
ATGCCACCTGTTTCGTGGTGACCAGGGACAC	GTGTCCCTGGTCACCACGAAACAGGTGGCAT	2	1.1566	1.14125	1.1761	1.16288	1.14399		1.15616
AATGCCACCTGTTTCGTGGTGACCAGGGACA	TGTCCCTGGTCACCACGAAACAGGTGGCATT	2	1.17843	1.14948	1.18217	1.17074	1.15314		1.16679
GAATGCCACCTGTTTCGTGGTGACCAGGGAC	GTCCCTGGTCACCACGAAACAGGTGGCATTC	2	1.40836	1.32715	1.34825	1.35222	1.31688		1.35057
AGAATGCCACCTGTTTCGTGGTGACCAGGGA	TCCCTGGTCACCACGAAACAGGTGGCATTCT	2	1.31704	1.27906	1.29934	1.30332	1.27054		1.29386
CAGAATGCCACCTGTTTCGTGGTGACCAGGG	CCCTGGTCACCACGAAACAGGTGGCATTCTG	2	1.36434	1.3125	1.33523	1.33835	1.30478		1.33104
CCTGGTCACCACGAAACAGGTGGCATTCTGC	GCAGAATGCCACCTGTTTCGTGGTGACCAGG	2	1.56808	1.42996	1.45512	1.46297	1.4206		1.46734
CTGGTCACCACGAAACAGGTGGCATTCTGCA	TGCAGAATGCCACCTGTTTCGTGGTGACCAG	2	1.6474	1.4851	1.51804	1.51852	1.47146		1.5281
TGGTCACCACGAAACAGGTGGCATTCTGCAA	TTGCAGAATGCCACCTGTTTCGTGGTGACCA	2	1.66049	1.49239	1.52529	1.52592	1.47875		1.53657
GGTCACCACGAAACAGGTGGCATTCTGCAAA	TTTGCAGAATGCCACCTGTTTCGTGGTGACC	2	1.84823	1.63299	1.67916	1.68718	1.63561		1.69663
GTCACCACGAAACAGGTGGCATTCTGCAAAC	GTTTGCAGAATGCCACCTGTTTCGTGGTGAC	2	2.00758	1.72058	1.77524	1.78443	1.7328		1.80413
AGTTTGCAGAATGCCACCTGTTTCGTGGTGA	TCACCACGAAACAGGTGGCATTCTGCAAACT	2	1.88461	1.64848	1.71641	1.71274	1.66191		1.72483
CACCACGAAACAGGTGGCATTCTGCAAACTG	CAGTTTGCAGAATGCCACCTGTTTCGTGGTG	2	1.79584	1.57537	1.63521	1.63942	1.59122		1.64741
ACCACGAAACAGGTGGCATTCTGCAAACTGA	TCAGTTTGCAGAATGCCACCTGTTTCGTGGT	2	1.62193	1.48105	1.52653	1.54237	1.50094		1.53457
CCACGAAACAGGTGGCATTCTGCAAACTGAG	CTCAGTTTGCAGAATGCCACCTGTTTCGTGG	2	1.50805	1.43299	1.47614	1.49576	1.44604		1.4718
CACGAAACAGGTGGCATTCTGCAAACTGAGA	TCTCAGTTTGCAGAATGCCACCTGTTTCGTG	2	1.49386	1.4331	1.47186	1.49794	1.44632		1.46862
ACGAAACAGGTGGCATTCTGCAAACTGAGAG	CTCTCAGTTTGCAGAATGCCACCTGTTTCGT	2	1.47422	1.42398	1.46231	1.48992	1.43759		1.4576
CGAAACAGGTGGCATTCTGCAAACTGAGAGA	TCTCTCAGTTTGCAGAATGCCACCTGTTTCG	2	1.20135	1.2524	1.27857	1.31557	1.26952		1.26348
CTCTCTCAGTTTGCAGAATGCCACCTGTTTC	GAAACAGGTGGCATTCTGCAAACTGAGAGAG	2	1.28903	1.30149	1.32965	1.36704	1.31813		1.32107
AAACAGGTGGCATTCTGCAAACTGAGAGAGC	GCTCTCTCAGTTTGCAGAATGCCACCTGTTT	2	1.28139	1.28969	1.32252	1.35716	1.30793		1.31174
AACAGGTGGCATTCTGCAAACTGAGAGAGCT	AGCTCTCTCAGTTTGCAGAATGCCACCTGTT	2	1.19953	1.23543	1.272	1.30542	1.25515		1.2535
ACAGGTGGCATTCTGCAAACTGAGAGAGCTG	CAGCTCTCTCAGTTTGCAGAATGCCACCTGT	2	1.15259	1.206	1.24026	1.27387	1.22398		1.21934
CAGGTGGCATTCTGCAAACTGAGAGAGCTGC	GCAGCTCTCTCAGTTTGCAGAATGCCACCTG	2	1.15805	1.19428	1.22668	1.25484	1.20625		1.20802
AGGTGGCATTCTGCAAACTGAGAGAGCTGCG	CGCAGCTCTCTCAGTTTGCAGAATGCCACCT	2	1.17042	1.201	1.23412	1.25789	1.21132		1.21495
ACGCAGCTCTCTCAGTTTGCAGAATGCCACC	GGTGGCATTCTGCAAACTGAGAGAGCTGCGT	2	1.1777	1.21251	1.24323	1.27185	1.22695		1.22645
GACGCAGCTCTCTCAGTTTGCAGAATGCCAC	GTGGCATTCTGCAAACTGAGAGAGCTGCGTC	2	1.23482	1.24398	1.27851	1.30421	1.25886		1.26408
CGACGCAGCTCTCTCAGTTTGCAGAATGCCA	TGGCATTCTGCAAACTGAGAGAGCTGCGTCG	2	1.229	1.24731	1.28186	1.30617	1.25922		1.26471
GCGACGCAGCTCTCTCAGTTTGCAGAATGCC	GGCATTCTGCAAACTGAGAGAGCTGCGTCGC	2	1.27957	1.27502	1.31353	1.33701	1.28885		1.2988
GCATTCTGCAAACTGAGAGAGCTGCGTCGCC	GGCGACGCAGCTCTCTCAGTTTGCAGAATGC	2	1.27957	1.28114	1.31626	1.34019	1.29322		1.30208
CATTCTGCAAACTGAGAGAGCTGCGTCGCCC	GGGCGACGCAGCTCTCTCAGTTTGCAGAATG	2	1.19698	1.2504	1.27869	1.30409	1.25807		1.25765
ATTCTGCAAACTGAGAGAGCTGCGTCGCCCG	CGGGCGACGCAGCTCTCTCAGTTTGCAGAAT	2	1.18934	1.25237	1.26363	1.29925	1.25597		1.25211
CCGGGCGACGCAGCTCTCTCAGTTTGCAGAA	TTCTGCAAACTGAGAGAGCTGCGTCGCCCGG	2	1.17442	1.24136	1.25167	1.28866	1.24755		1.24073
GCCGGGCGACGCAGCTCTCTCAGTTTGCAGA	TCTGCAAACTGAGAGAGCTGCGTCGCCCGGC	2	1.1857	1.24882	1.25997	1.29643	1.25539		1.24926
CGCCGGGCGACGCAGCTCTCTCAGTTTGCAG	CTGCAAACTGAGAGAGCTGCGTCGCCCGGCG	2	1.21335	1.2613	1.27001	1.3112	1.26693		1.26456
ACGCCGGGCGACGCAGCTCTCTCAGTTTGCA	TGCAAACTGAGAGAGCTGCGTCGCCCGGCGT	2	1.14714	1.21456	1.22371	1.25746	1.22001		1.21257
CACGCCGGGCGACGCAGCTCTCTCAGTTTGC	GCAAACTGAGAGAGCTGCGTCGCCCGGCGTG	2	1.10057	1.16617	1.16767	1.20849	1.17355		1.16329
CAAACTGAGAGAGCTGCGTCGCCCGGCGTGA	TCACGCCGGGCGACGCAGCTCTCTCAGTTTG	2	1.07401	1.15	1.15273	1.19242	1.15632		1.14509
AAACTGAGAGAGCTGCGTCGCCCGGCGTGAG	CTCACGCCGGGCGACGCAGCTCTCTCAGTTT	2	1.05727	1.13909	1.14318	1.18199	1.14482		1.13327
AACTGAGAGAGCTGCGTCGCCCGGCGTGAGA	TCTCACGCCGGGCGACGCAGCTCTCTCAGTT	2	1.04963	1.13256	1.1451	1.17736	1.14049		1.12903
ACTGAGAGAGCTGCGTCGCCCGGCGTGAGAA	TTCTCACGCCGGGCGACGCAGCTCTCTCAGT	2	1.03653	1.12355	1.13686	1.16862	1.1314		1.11939
CTGAGAGAGCTGCGTCGCCCGGCGTGAGAAC	GTTCTCACGCCGGGCGACGCAGCTCTCTCAG	2	1.0711	1.14431	1.15831	1.19032	1.15378		1.14356
GGTTCTCACGCCGGGCGACGCAGCTCTCTCA	TGAGAGAGCTGCGTCGCCCGGCGTGAGAACC	2	0.972502	1.08699	1.10239	1.13319	1.09831		1.07868
AGGTTCTCACGCCGGGCGACGCAGCTCTCTC	GAGAGAGCTGCGTCGCCCGGCGTGAGAACCT	2	1.19334	1.24401	1.26983	1.29349	1.25201		1.25054
AAGGTTCTCACGCCGGGCGACGCAGCTCTCT	AGAGAGCTGCGTCGCCCGGCGTGAGAACCTT	2	1.24682	1.28887	1.31855	1.34037	1.29443		1.29781
GAAGGTTCTCACGCCGGGCGACGCAGCTCTC	GAGAGCTGCGTCGCCCGGCGTGAGAACCTTC	2	1.47422	1.43534	1.47725	1.48637	1.44263		1.46316
AGAGCTGCGTCGCCCGGCGTGAGAACCTTCG	CGAAGGTTCTCACGCCGGGCGACGCAGCTCT	2	1.42473	1.41034	1.45177	1.45702	1.41855		1.43249
GAGCTGCGTCGCCCGGCGTGAGAACCTTCGA	TCGAAGGTTCTCACGCCGGGCGACGCAGCTC	2	1.39345	1.40395	1.44737	1.44753	1.41292		1.42104
AGCTGCGTCGCCCGGCGTGAGAACCTTCGAA	TTCGAAGGTTCTCACGCCGGGCGACGCAGCT	2	1.416	1.40701	1.45159	1.45031	1.41619		1.42822
GCTGCGTCGCCCGGCGTGAGAACCTTCGAAA	TTTCGAAGGTTCTCACGCCGGGCGACGCAGC	2	1.49277	1.4596	1.50409	1.50062	1.46778		1.48497
CTGCGTCGCCCGGCGTGAGAACCTTCGAAAA	TTTTCGAAGGTTCTCACGCCGGGCGACGCAG	2	1.22536	1.30103	1.34998	1.3388	1.3095		1.30493
CTTTTCGAAGGTTCTCACGCCGGGCGACGCA	TGCGTCGCCCGGCGTGAGAACCTTCGAAAAG	2	1.21626	1.26843	1.32401	1.30511	1.27435		1.27763
CCTTTTCGAAGGTTCTCACGCCGGGCGACGC	GCGTCGCCCGGCGTGAGAACCTTCGAAAAGG	2	1.26793	1.29682	1.35067	1.33198	1.2988		1.30924
CGTCGCCCGGCGTGAGAACCTTCGAAAAGGA	TCCTTTTCGAAGGTTCTCACGCCGGGCGACG	2	1.25592	1.28491	1.34025	1.32092	1.2875		1.2979
CTCCTTTTCGAAGGTTCTCACGCCGGGCGAC	GTCGCCCGGCGTGAGAACCTTCGAAAAGGAG	2	1.229	1.27401	1.33095	1.31575	1.2866		1.28726
TCGCCCGGCGTGAGAACCTTCGAAAAGGAGA	TCTCCTTTTCGAAGGTTCTCACGCCGGGCGA	2	1.2199	1.26955	1.32674	1.30967	1.28186		1.28154
CGCCCGGCGTGAGAACCTTCGAAAAGGAGAA	TTCTCCTTTTCGAAGGTTCTCACGCCGGGCG	2	1.19298	1.25969	1.31341	1.29268	1.26584		1.26492
GCCCGGCGTGAGAACCTTCGAAAAGGAGAAA	TTTCTCCTTTTCGAAGGTTCTCACGCCGGGC	2	1.17079	1.24384	1.29642	1.27522	1.24912		1.24708
CCCGGCGTGAGAACCTTCGAAAAGGAGAAAG	CTTTCTCCTTTTCGAAGGTTCTCACGCCGGG	2	1.0842	1.17002	1.2242	1.19581	1.17082		1.16901
CCGGCGTGAGAACCTTCGAAAAGGAGAAAGC	GCTTTCTCCTTTTCGAAGGTTCTCACGCCGG	2	1.06855	1.16404	1.22179	1.19079	1.1652		1.16207
CGGCGTGAGAACCTTCGAAAAGGAGAAAGCC	GGCTTTCTCCTTTTCGAAGGTTCTCACGCCG	2	1.03362	1.13699	1.19953	1.15782	1.13555		1.1327
GGCGTGAGAACCTTCGAAAAGGAGAAAGCCA	TGGCTTTCTCCTTTTCGAAGGTTCTCACGCC	2	1.07292	1.14874	1.2141	1.17172	1.14959		1.15141
GCGTGAGAACCTTCGAAAAGGAGAAAGCCAA	TTGGCTTTCTCCTTTTCGAAGGTTCTCACGC	2	1.0751	1.13838	1.2022	1.16033	1.13886		1.14297
ATTGGCTTTCTCCTTTTCGAAGGTTCTCACG	CGTGAGAACCTTCGAAAAGGAGAAAGCCAAT	2	1.05909	1.13549	1.20046	1.15682	1.13526		1.13742
GTGAGAACCTTCGAAAAGGAGAAAGCCAATA	TATTGGCTTTCTCCTTTTCGAAGGTTCTCAC	2	1.06782	1.14357	1.20976	1.16376	1.14475		1.14593
ATATTGGCTTTCTCCTTTTCGAAGGTTCTCA	TGAGAACCTTCGAAAAGGAGAAAGCCAATAT	2	1.07328	1.14912	1.21813	1.16984	1.14885		1.15184
GAGAACCTTCGAAAAGGAGAAAGCCAATATC	GATATTGGCTTTCTCCTTTTCGAAGGTTCTC	2	1.23009	1.24404	1.3237	1.27475	1.24615		1.26375
AGAACCTTCGAAAAGGAGAAAGCCAATATCG	CGATATTGGCTTTCTCCTTTTCGAAGGTTCT	2	1.19953	1.22335	1.3002	1.2548	1.22461		1.2405
GAACCTTCGAAAAGGAGAAAGCCAATATCGC	GCGATATTGGCTTTCTCCTTTTCGAAGGTTC	2	1.26538	1.27387	1.34806	1.30591	1.27608		1.29386
AACCTTCGAAAAGGAGAAAGCCAATATCGCC	GGCGATATTGGCTTTCTCCTTTTCGAAGGTT	2	1.24355	1.26699	1.33585	1.29899	1.26853		1.28278
ACCTTCGAAAAGGAGAAAGCCAATATCGCCT	AGGCGATATTGGCTTTCTCCTTTTCGAAGGT	2	1.2199	1.2515	1.31948	1.28302	1.25274		1.26533
CCTTCGAAAAGGAGAAAGCCAATATCGCCTC	GAGGCGATATTGGCTTTCTCCTTTTCGAAGG	2	1.24428	1.26606	1.33256	1.29668	1.26643		1.2812
CTTCGAAAAGGAGAAAGCCAATATCGCCTCA	TGAGGCGATATTGGCTTTCTCCTTTTCGAAG	2	1.23191	1.26822	1.33926	1.30044	1.27009		1.28198
GTGAGGCGATATTGGCTTTCTCCTTTTCGAA	TTCGAAAAGGAGAAAGCCAATATCGCCTCAC	2	1.25556	1.28248	1.35587	1.31579	1.28359		1.29866
GGTGAGGCGATATTGGCTTTCTCCTTTTCGA	TCGAAAAGGAGAAAGCCAATATCGCCTCACC	2	1.25738	1.2795	1.35067	1.31201	1.2812		1.29615
AGGTGAGGCGATATTGGCTTTCTCCTTTTCG	CGAAAAGGAGAAAGCCAATATCGCCTCACCT	2	1.23191	1.27991	1.35042	1.31134	1.27836		1.29039
GAAAAGGAGAAAGCCAATATCGCCTCACCTA	TAGGTGAGGCGATATTGGCTTTCTCCTTTTC	2	1.27593	1.30494	1.3816	1.33684	1.30392		1.32065
AAAAGGAGAAAGCCAATATCGCCTCACCTAC	GTAGGTGAGGCGATATTGGCTTTCTCCTTTT	2	1.34542	1.37207	1.44892	1.40747	1.37259		1.38929
AAAGGAGAAAGCCAATATCGCCTCACCTACC	GGTAGGTGAGGCGATATTGGCTTTCTCCTTT	2	1.62011	1.52335	1.61053	1.56738	1.52451		1.56918
AAGGAGAAAGCCAATATCGCCTCACCTACCC	GGGTAGGTGAGGCGATATTGGCTTTCTCCTT	2	1.58846	1.51723	1.6026	1.564	1.51966		1.55839
AGGAGAAAGCCAATATCGCCTCACCTACCCA	TGGGTAGGTGAGGCGATATTGGCTTTCTCCT	2	1.59137	1.52141	1.60942	1.56824	1.52559		1.5632
CTGGGTAGGTGAGGCGATATTGGCTTTCTCC	GGAGAAAGCCAATATCGCCTCACCTACCCAG	2	1.66013	1.56859	1.65678	1.61235	1.56995		1.61356
ACTGGGTAGGTGAGGCGATATTGGCTTTCTC	GAGAAAGCCAATATCGCCTCACCTACCCAGT	2	1.72671	1.61198	1.70315	1.65627	1.61207		1.66203
AACTGGGTAGGTGAGGCGATATTGGCTTTCT	AGAAAGCCAATATCGCCTCACCTACCCAGTT	2	1.73544	1.61228	1.70216	1.65547	1.611		1.66327
GAAAGCCAATATCGCCTCACCTACCCAGTTC	GAACTGGGTAGGTGAGGCGATATTGGCTTTC	2	1.92317	1.70834	1.80159	1.75135	1.70506		1.7779
AAAGCCAATATCGCCTCACCTACCCAGTTCG	CGAACTGGGTAGGTGAGGCGATATTGGCTTT	2	2.00212	1.78082	1.86699	1.83066	1.78314		1.85275
AAGCCAATATCGCCTCACCTACCCAGTTCGC	GCGAACTGGGTAGGTGAGGCGATATTGGCTT	2	2.06616	1.81703	1.90828	1.86878	1.82295		1.89664
AGCCAATATCGCCTCACCTACCCAGTTCGCC	GGCGAACTGGGTAGGTGAGGCGATATTGGCT	2	2.09162	1.83142	1.92557	1.88644	1.8431		1.91563
GCCAATATCGCCTCACCTACCCAGTTCGCCA	TGGCGAACTGGGTAGGTGAGGCGATATTGGC	2	2.11928	1.8441	1.94026	1.90402	1.8602		1.93357
ATGGCGAACTGGGTAGGTGAGGCGATATTGG	CCAATATCGCCTCACCTACCCAGTTCGCCAT	2	2.09344	1.83722	1.9345	1.89824	1.85217		1.92311
CAATATCGCCTCACCTACCCAGTTCGCCATG	CATGGCGAACTGGGTAGGTGAGGCGATATTG	2	2.16002	1.86847	1.96295	1.93279	1.87967		1.96078
AATATCGCCTCACCTACCCAGTTCGCCATGC	GCATGGCGAACTGGGTAGGTGAGGCGATATT	2	2.25607	1.91538	2.01248	1.99623	1.93217		2.02247
ATATCGCCTCACCTACCCAGTTCGCCATGCA	TGCATGGCGAACTGGGTAGGTGAGGCGATAT	2	2.24589	1.90525	2.00399	1.98353	1.92346		2.01242
ATGCATGGCGAACTGGGTAGGTGAGGCGATA	TATCGCCTCACCTACCCAGTTCGCCATGCAT	2	2.29173	1.92178	2.01676	1.9999	1.9405		2.03413
ATCGCCTCACCTACCCAGTTCGCCATGCATA	TATGCATGGCGAACTGGGTAGGTGAGGCGAT	2	2.38341	1.9685	2.07026	2.05701	1.99357		2.09455
ATATGCATGGCGAACTGGGTAGGTGAGGCGA	TCGCCTCACCTACCCAGTTCGCCATGCATAT	2	2.3594	1.96096	2.05935	2.04915	1.98336		2.08244
AATATGCATGGCGAACTGGGTAGGTGAGGCG	CGCCTCACCTACCCAGTTCGCCATGCATATT	2	2.3936	1.9785	2.07751	2.06796	2.00153		2.10382
AAATATGCATGGCGAACTGGGTAGGTGAGGC	GCCTCACCTACCCAGTTCGCCATGCATATTT	2	2.35503	1.95809	2.05402	2.04576	1.97831		2.07824
CCTCACCTACCCAGTTCGCCATGCATATTTA	TAAATATGCATGGCGAACTGGGTAGGTGAGG	2	2.38996	1.98139	2.07894	2.07088	2.00154		2.10454
CTCACCTACCCAGTTCGCCATGCATATTTAA	TTAAATATGCATGGCGAACTGGGTAGGTGAG	2	2.46927	2.00276	2.11031	2.09385	2.02293		2.13982
GTTAAATATGCATGGCGAACTGGGTAGGTGA	TCACCTACCCAGTTCGCCATGCATATTTAAC	2	2.43944	1.98984	2.08824	2.07843	2.00873		2.12094
AGTTAAATATGCATGGCGAACTGGGTAGGTG	CACCTACCCAGTTCGCCATGCATATTTAACT	2	2.45035	1.99076	2.09654	2.08274	2.0068		2.12544
AAGTTAAATATGCATGGCGAACTGGGTAGGT	ACCTACCCAGTTCGCCATGCATATTTAACTT	2	2.40379	1.97361	2.07925	2.06294	1.98637		2.10119
CCTACCCAGTTCGCCATGCATATTTAACTTA	TAAGTTAAATATGCATGGCGAACTGGGTAGG	2	2.31356	1.92227	2.02525	2.01144	1.93628		2.04176
CTACCCAGTTCGCCATGCATATTTAACTTAC	GTAAGTTAAATATGCATGGCGAACTGGGTAG	2	2.35758	1.9518	2.0511	2.04215	1.96735		2.074
AGTAAGTTAAATATGCATGGCGAACTGGGTA	TACCCAGTTCGCCATGCATATTTAACTTACT	2	2.2648	1.9241	2.01837	2.01028	1.9337		2.03025
ACCCAGTTCGCCATGCATATTTAACTTACTC	GAGTAAGTTAAATATGCATGGCGAACTGGGT	2	2.3292	1.95874	2.03802	2.04476	1.96628		2.0674
CCCAGTTCGCCATGCATATTTAACTTACTCA	TGAGTAAGTTAAATATGCATGGCGAACTGGG	2	2.30301	1.94322	2.01664	2.02947	1.95193		2.04885
ATGAGTAAGTTAAATATGCATGGCGAACTGG	CCAGTTCGCCATGCATATTTAACTTACTCAT	2	2.31829	1.94077	2.0167	2.02361	1.95018		2.04991
CAGTTCGCCATGCATATTTAACTTACTCATA	TATGAGTAAGTTAAATATGCATGGCGAACTG	2	2.41361	1.97459	2.0516	2.05669	1.98194		2.09568
AGTTCGCCATGCATATTTAACTTACTCATAG	CTATGAGTAAGTTAAATATGCATGGCGAACT	2	2.38996	1.96049	2.03982	2.04278	1.96907		2.08042
ACTATGAGTAAGTTAAATATGCATGGCGAAC	GTTCGCCATGCATATTTAACTTACTCATAGT	2	2.40015	1.96729	2.04453	2.04752	1.97541		2.08698
GACTATGAGTAAGTTAAATATGCATGGCGAA	TTCGCCATGCATATTTAACTTACTCATAGTC	2	2.43253	1.98445	2.06034	2.06294	1.99201		2.10645
TCGCCATGCATATTTAACTTACTCATAGTCA	TGACTATGAGTAAGTTAAATATGCATGGCGA	2	2.2739	1.92383	1.9999	2.00311	1.93276		2.0267
CGCCATGCATATTTAACTTACTCATAGTCAG	CTGACTATGAGTAAGTTAAATATGCATGGCG	2	2.26226	1.91924	1.9937	1.99731	1.92911		2.02032
GCCATGCATATTTAACTTACTCATAGTCAGA	TCTGACTATGAGTAAGTTAAATATGCATGGC	2	2.25316	1.92366	1.99748	2.0018	1.931		2.02142
CCATGCATATTTAACTTACTCATAGTCAGAC	GTCTGACTATGAGTAAGTTAAATATGCATGG	2	2.24261	1.91981	1.98341	1.99745	1.92374		2.01341
CATGCATATTTAACTTACTCATAGTCAGACA	TGTCTGACTATGAGTAAGTTAAATATGCATG	2	2.14656	1.88006	1.92055	1.95705	1.88389		1.95762
ATGCATATTTAACTTACTCATAGTCAGACAC	GTGTCTGACTATGAGTAAGTTAAATATGCAT	2	2.14474	1.88776	1.9288	1.96282	1.88887		1.9626
CGTGTCTGACTATGAGTAAGTTAAATATGCA	TGCATATTTAACTTACTCATAGTCAGACACG	2	2.13747	1.88721	1.9247	1.95999	1.88624		1.95912
GCATATTTAACTTACTCATAGTCAGACACGA	TCGTGTCTGACTATGAGTAAGTTAAATATGC	2	2.18949	1.91317	1.94801	1.98784	1.91335		1.99037
CATATTTAACTTACTCATAGTCAGACACGAC	GTCGTGTCTGACTATGAGTAAGTTAAATATG	2	2.22588	1.93014	1.96388	2.00095	1.92788		2.00974
ATATTTAACTTACTCATAGTCAGACACGACA	TGTCGTGTCTGACTATGAGTAAGTTAAATAT	2	2.24443	1.93169	1.96202	2.00248	1.93358		2.01484
ATGTCGTGTCTGACTATGAGTAAGTTAAATA	TATTTAACTTACTCATAGTCAGACACGACAT	2	2.26371	1.93257	1.96295	1.99954	1.93461		2.01868
ATTTAACTTACTCATAGTCAGACACGACATG	CATGTCGTGTCTGACTATGAGTAAGTTAAAT	2	2.24261	1.91659	1.94287	1.98049	1.91822		2.00015
CCATGTCGTGTCTGACTATGAGTAAGTTAAA	TTTAACTTACTCATAGTCAGACACGACATGG	2	2.18622	1.89634	1.91621	1.95729	1.8961		1.97043
ACCATGTCGTGTCTGACTATGAGTAAGTTAA	TTAACTTACTCATAGTCAGACACGACATGGT	2	2.17385	1.8997	1.91076	1.95705	1.89852		1.96798
CACCATGTCGTGTCTGACTATGAGTAAGTTA	TAACTTACTCATAGTCAGACACGACATGGTG	2	2.11964	1.87298	1.88286	1.92685	1.86928		1.93432
AACTTACTCATAGTCAGACACGACATGGTGC	GCACCATGTCGTGTCTGACTATGAGTAAGTT	2	2.10836	1.86713	1.87648	1.91972	1.86363		1.92706
ACTTACTCATAGTCAGACACGACATGGTGCA	TGCACCATGTCGTGTCTGACTATGAGTAAGT	2	2.04651	1.8364	1.84666	1.88762	1.83338		1.89011
CTTACTCATAGTCAGACACGACATGGTGCAC	GTGCACCATGTCGTGTCTGACTATGAGTAAG	2	2.06907	1.84558	1.85509	1.89636	1.84166		1.90155
TGTGCACCATGTCGTGTCTGACTATGAGTAA	TTACTCATAGTCAGACACGACATGGTGCACA	2	2.13929	1.88847	1.8978	1.93994	1.88411		1.94992
TACTCATAGTCAGACACGACATGGTGCACAA	TTGTGCACCATGTCGTGTCTGACTATGAGTA	2	2.10036	1.86435	1.86718	1.91656	1.86072		1.92183
ACTCATAGTCAGACACGACATGGTGCACAAT	ATTGTGCACCATGTCGTGTCTGACTATGAGT	2	2.16257	1.90148	1.90505	1.95066	1.8973		1.96341
AATTGTGCACCATGTCGTGTCTGACTATGAG	CTCATAGTCAGACACGACATGGTGCACAATT	2	2.21751	1.92645	1.93202	1.97375	1.91924		1.99379
TAATTGTGCACCATGTCGTGTCTGACTATGA	TCATAGTCAGACACGACATGGTGCACAATTA	2	2.22369	1.92459	1.94529	1.97165	1.91584		1.99621
CATAGTCAGACACGACATGGTGCACAATTAC	GTAATTGTGCACCATGTCGTGTCTGACTATG	2	2.29282	1.96574	2.0004	2.01501	1.95875		2.04654
ATAGTCAGACACGACATGGTGCACAATTACC	GGTAATTGTGCACCATGTCGTGTCTGACTAT	2	2.12873	1.89424	1.93723	1.94367	1.89125		1.95902
AGGTAATTGTGCACCATGTCGTGTCTGACTA	TAGTCAGACACGACATGGTGCACAATTACCT	2	2.10872	1.88558	1.91832	1.93022	1.87728		1.94402
AGTCAGACACGACATGGTGCACAATTACCTC	GAGGTAATTGTGCACCATGTCGTGTCTGACT	2	2.02868	1.87962	1.9208	1.92646	1.87965		1.92704
AGAGGTAATTGTGCACCATGTCGTGTCTGAC	GTCAGACACGACATGGTGCACAATTACCTCT	2	1.81148	1.75277	1.79266	1.79403	1.75292		1.78077
GAGAGGTAATTGTGCACCATGTCGTGTCTGA	TCAGACACGACATGGTGCACAATTACCTCTC	2	1.8304	1.76378	1.80209	1.80409	1.7644		1.79295
CAGACACGACATGGTGCACAATTACCTCTCC	GGAGAGGTAATTGTGCACCATGTCGTGTCTG	2	1.73835	1.68279	1.70253	1.72375	1.68507		1.7065
AGACACGACATGGTGCACAATTACCTCTCCA	TGGAGAGGTAATTGTGCACCATGTCGTGTCT	2	1.72926	1.67132	1.68684	1.71113	1.67288		1.69429
CTGGAGAGGTAATTGTGCACCATGTCGTGTC	GACACGACATGGTGCACAATTACCTCTCCAG	2	1.75509	1.68042	1.69193	1.71975	1.68345		1.70612
ACACGACATGGTGCACAATTACCTCTCCAGA	TCTGGAGAGGTAATTGTGCACCATGTCGTGT	2	1.77546	1.69441	1.70203	1.73292	1.69475		1.71991
ATCTGGAGAGGTAATTGTGCACCATGTCGTG	CACGACATGGTGCACAATTACCTCTCCAGAT	2	1.80311	1.70733	1.7122	1.74515	1.70497		1.73455
ACGACATGGTGCACAATTACCTCTCCAGATG	CATCTGGAGAGGTAATTGTGCACCATGTCGT	2	1.91917	1.75654	1.78572	1.79319	1.75383		1.80169
CGACATGGTGCACAATTACCTCTCCAGATGA	TCATCTGGAGAGGTAATTGTGCACCATGTCG	2	1.98175	1.78102	1.80488	1.81851	1.77865		1.83296
GACATGGTGCACAATTACCTCTCCAGATGAA	TTCATCTGGAGAGGTAATTGTGCACCATGTC	2	2.00358	1.79418	1.79613	1.83078	1.79033		1.843
ACATGGTGCACAATTACCTCTCCAGATGAAG	CTTCATCTGGAGAGGTAATTGTGCACCATGT	2	1.99521	1.7991	1.77785	1.83711	1.79439		1.84073
CATGGTGCACAATTACCTCTCCAGATGAAGG	CCTTCATCTGGAGAGGTAATTGTGCACCATG	2	1.91371	1.76766	1.71902	1.80395	1.76086		1.79304
ATGGTGCACAATTACCTCTCCAGATGAAGGA	TCCTTCATCTGGAGAGGTAATTGTGCACCAT	2	1.8948	1.75744	1.71009	1.79586	1.75157		1.78195
GTCCTTCATCTGGAGAGGTAATTGTGCACCA	TGGTGCACAATTACCTCTCCAGATGAAGGAC	2	1.90789	1.75943	1.70774	1.79811	1.75335		1.7853
CGTCCTTCATCTGGAGAGGTAATTGTGCACC	GGTGCACAATTACCTCTCCAGATGAAGGACG	2	1.87369	1.7311	1.6693	1.77259	1.72149		1.75363
CCGTCCTTCATCTGGAGAGGTAATTGTGCAC	GTGCACAATTACCTCTCCAGATGAAGGACGG	2	1.78347	1.68476	1.65095	1.73147	1.67429		1.70499
AGAGATAAGCATTTCCCTATAGAGTCTTAAA	TTTAAGACTCTATAGGGAAATGCTTATCTCT	3	1.91262	2.02795	2.13355	2.08899	1.9875		2.03012
GAGATAAGCATTTCCCTATAGAGTCTTAAAC	GTTTAAGACTCTATAGGGAAATGCTTATCTC	3	2.0516	2.13483	2.25196	2.20325	2.09816		2.14796
AGATAAGCATTTCCCTATAGAGTCTTAAACG	CGTTTAAGACTCTATAGGGAAATGCTTATCT	3	2.07052	2.14188	2.26026	2.21168	2.10173		2.15722
ACGTTTAAGACTCTATAGGGAAATGCTTATC	GATAAGCATTTCCCTATAGAGTCTTAAACGT	3	2.05015	2.12456	2.24452	2.19623	2.08883		2.14086
AACGTTTAAGACTCTATAGGGAAATGCTTAT	ATAAGCATTTCCCTATAGAGTCTTAAACGTT	3	2.08726	2.14122	2.26225	2.21193	2.10379		2.16129
TAACGTTTAAGACTCTATAGGGAAATGCTTA	TAAGCATTTCCCTATAGAGTCTTAAACGTTA	3	2.04833	2.12614	2.24495	2.19688	2.08846		2.14095
AAGCATTTCCCTATAGAGTCTTAAACGTTAC	GTAACGTTTAAGACTCTATAGGGAAATGCTT	3	2.02177	2.12084	2.23894	2.19034	2.08136		2.13065
AGCATTTCCCTATAGAGTCTTAAACGTTACA	TGTAACGTTTAAGACTCTATAGGGAAATGCT	3	1.97593	2.1003	2.22009	2.1685	2.06033		2.10503
CTGTAACGTTTAAGACTCTATAGGGAAATGC	GCATTTCCCTATAGAGTCTTAAACGTTACAG	3	1.97265	2.09623	2.2142	2.16468	2.05246		2.10004
CATTTCCCTATAGAGTCTTAAACGTTACAGG	CCTGTAACGTTTAAGACTCTATAGGGAAATG	3	1.87369	2.03232	2.15159	2.09516	1.98459		2.02747
ATTTCCCTATAGAGTCTTAAACGTTACAGGA	TCCTGTAACGTTTAAGACTCTATAGGGAAAT	3	1.81694	1.98229	2.10243	2.0464	1.93699		1.97701
TTCCTGTAACGTTTAAGACTCTATAGGGAAA	TTTCCCTATAGAGTCTTAAACGTTACAGGAA	3	1.80202	1.94801	2.07429	2.00903	1.90369		1.94741
GTTCCTGTAACGTTTAAGACTCTATAGGGAA	TTCCCTATAGAGTCTTAAACGTTACAGGAAC	3	1.80202	1.92768	2.05005	1.98324	1.88087		1.92877
TCCCTATAGAGTCTTAAACGTTACAGGAACA	TGTTCCTGTAACGTTTAAGACTCTATAGGGA	3	1.81148	1.93391	2.05482	1.98739	1.88655		1.93483
ATGTTCCTGTAACGTTTAAGACTCTATAGGG	CCCTATAGAGTCTTAAACGTTACAGGAACAT	3	1.94137	2.02759	2.15035	2.08829	1.97698		2.03692
CCTATAGAGTCTTAAACGTTACAGGAACATC	GATGTTCCTGTAACGTTTAAGACTCTATAGG	3	2.4056	2.303	2.44915	2.37952	2.24572		2.3566
CTATAGAGTCTTAAACGTTACAGGAACATCC	GGATGTTCCTGTAACGTTTAAGACTCTATAG	3	2.35758	2.21395	2.34879	2.29003	2.15559		2.27319
TATAGAGTCTTAAACGTTACAGGAACATCCA	TGGATGTTCCTGTAACGTTTAAGACTCTATA	3	1.96829	1.96109	2.08594	2.03506	1.92244		1.99457
ATAGAGTCTTAAACGTTACAGGAACATCCAG	CTGGATGTTCCTGTAACGTTTAAGACTCTAT	3	2.1633	2.06295	2.19666	2.14794	2.03055		2.12028
CCTGGATGTTCCTGTAACGTTTAAGACTCTA	TAGAGTCTTAAACGTTACAGGAACATCCAGG	3	2.0174	1.95814	2.07881	2.03649	1.92824		2.00382
AGAGTCTTAAACGTTACAGGAACATCCAGGC	GCCTGGATGTTCCTGTAACGTTTAAGACTCT	3	2.09053	2.00516	2.12587	2.08701	1.97027		2.05577
GAGTCTTAAACGTTACAGGAACATCCAGGCC	GGCCTGGATGTTCCTGTAACGTTTAAGACTC	3	2.10436	2.04071	2.16653	2.12366	2.00729		2.08851
AGTCTTAAACGTTACAGGAACATCCAGGCCC	GGGCCTGGATGTTCCTGTAACGTTTAAGACT	3	2.20332	2.11306	2.23373	2.19529	2.07365		2.16381
GGGGCCTGGATGTTCCTGTAACGTTTAAGAC	GTCTTAAACGTTACAGGAACATCCAGGCCCC	3	1.74126	1.8255	1.93462	1.89365	1.80383		1.83977
AGGGGCCTGGATGTTCCTGTAACGTTTAAGA	TCTTAAACGTTACAGGAACATCCAGGCCCCT	3	1.64849	1.76618	1.87325	1.83233	1.74309		1.77267
CTTAAACGTTACAGGAACATCCAGGCCCCTA	TAGGGGCCTGGATGTTCCTGTAACGTTTAAG	3	1.52806	1.69099	1.79334	1.75207	1.66776		1.68645
CTAGGGGCCTGGATGTTCCTGTAACGTTTAA	TTAAACGTTACAGGAACATCCAGGCCCCTAG	3	1.55753	1.69618	1.7988	1.75905	1.67441		1.69719
CCTAGGGGCCTGGATGTTCCTGTAACGTTTA	TAAACGTTACAGGAACATCCAGGCCCCTAGG	3	1.56117	1.7032	1.80568	1.76581	1.68041		1.70325
AAACGTTACAGGAACATCCAGGCCCCTAGGC	GCCTAGGGGCCTGGATGTTCCTGTAACGTTT	3	1.56481	1.69905	1.80023	1.75903	1.67346		1.69931
AACGTTACAGGAACATCCAGGCCCCTAGGCT	AGCCTAGGGGCCTGGATGTTCCTGTAACGTT	3	1.53643	1.68867	1.78981	1.7466	1.66259		1.68482
ACGTTACAGGAACATCCAGGCCCCTAGGCTG	CAGCCTAGGGGCCTGGATGTTCCTGTAACGT	3	1.51751	1.6758	1.77667	1.73149	1.64939		1.67017
ACAGCCTAGGGGCCTGGATGTTCCTGTAACG	CGTTACAGGAACATCCAGGCCCCTAGGCTGT	3	1.43783	1.6237	1.71989	1.67946	1.5998		1.61213
CACAGCCTAGGGGCCTGGATGTTCCTGTAAC	GTTACAGGAACATCCAGGCCCCTAGGCTGTG	3	1.40509	1.59785	1.69342	1.65716	1.57645		1.58599
TCACAGCCTAGGGGCCTGGATGTTCCTGTAA	TTACAGGAACATCCAGGCCCCTAGGCTGTGA	3	1.42401	1.60944	1.70482	1.66629	1.58758		1.59843
TACAGGAACATCCAGGCCCCTAGGCTGTGAA	TTCACAGCCTAGGGGCCTGGATGTTCCTGTA	3	1.42728	1.61203	1.70569	1.66723	1.58961		1.60037
ACAGGAACATCCAGGCCCCTAGGCTGTGAAC	GTTCACAGCCTAGGGGCCTGGATGTTCCTGT	3	1.41891	1.60635	1.70073	1.66045	1.58338		1.59396
AGTTCACAGCCTAGGGGCCTGGATGTTCCTG	CAGGAACATCCAGGCCCCTAGGCTGTGAACT	3	1.41236	1.59446	1.68517	1.64959	1.57001		1.58232
AGGAACATCCAGGCCCCTAGGCTGTGAACTA	TAGTTCACAGCCTAGGGGCCTGGATGTTCCT	3	1.40836	1.59015	1.6843	1.64154	1.56625		1.57812
GGAACATCCAGGCCCCTAGGCTGTGAACTAC	GTAGTTCACAGCCTAGGGGCCTGGATGTTCC	3	1.5066	1.6528	1.74493	1.70086	1.62779		1.64659
CGTAGTTCACAGCCTAGGGGCCTGGATGTTC	GAACATCCAGGCCCCTAGGCTGTGAACTACG	3	1.3647	1.5769	1.6657	1.63413	1.56923		1.56213
AACATCCAGGCCCCTAGGCTGTGAACTACGG	CCGTAGTTCACAGCCTAGGGGCCTGGATGTT	3	1.37635	1.61321	1.69899	1.67229	1.60588		1.59334
ACATCCAGGCCCCTAGGCTGTGAACTACGGG	CCCGTAGTTCACAGCCTAGGGGCCTGGATGT	3	1.26465	1.53834	1.62064	1.58866	1.53		1.50846
CATCCAGGCCCCTAGGCTGTGAACTACGGGA	TCCCGTAGTTCACAGCCTAGGGGCCTGGATG	3	1.25883	1.54553	1.62739	1.59664	1.53758		1.5132
ATCCAGGCCCCTAGGCTGTGAACTACGGGAC	GTCCCGTAGTTCACAGCCTAGGGGCCTGGAT	3	1.29922	1.58646	1.66973	1.64118	1.57992		1.5553
GGTCCCGTAGTTCACAGCCTAGGGGCCTGGA	TCCAGGCCCCTAGGCTGTGAACTACGGGACC	3	1.17079	1.501	1.58245	1.55087	1.49396		1.45981
CCAGGCCCCTAGGCTGTGAACTACGGGACCC	GGGTCCCGTAGTTCACAGCCTAGGGGCCTGG	3	0.911379	1.28841	1.36499	1.33396	1.28815		1.23738
CAGGCCCCTAGGCTGTGAACTACGGGACCCG	CGGGTCCCGTAGTTCACAGCCTAGGGGCCTG	3	0.886639	1.28693	1.36027	1.33184	1.28754		1.23065
AGGCCCCTAGGCTGTGAACTACGGGACCCGG	CCGGGTCCCGTAGTTCACAGCCTAGGGGCCT	3	0.829519	1.21196	1.27584	1.24911	1.21073		1.15543
CCCGGGTCCCGTAGTTCACAGCCTAGGGGCC	GGCCCCTAGGCTGTGAACTACGGGACCCGGG	3	0.773854	1.17109	1.23189	1.20337	1.16809		1.10966
GCCCCTAGGCTGTGAACTACGGGACCCGGGA	TCCCGGGTCCCGTAGTTCACAGCCTAGGGGC	3	1.02889	1.40543	1.47018	1.43883	1.38496		1.34566
CCCCTAGGCTGTGAACTACGGGACCCGGGAG	CTCCCGGGTCCCGTAGTTCACAGCCTAGGGG	3	1.05618	1.44215	1.50267	1.47379	1.41975		1.37891
CCCTAGGCTGTGAACTACGGGACCCGGGAGC	GCTCCCGGGTCCCGTAGTTCACAGCCTAGGG	3	1.19516	1.56747	1.62628	1.59091	1.53285		1.50253
AGCTCCCGGGTCCCGTAGTTCACAGCCTAGG	CCTAGGCTGTGAACTACGGGACCCGGGAGCT	3	1.24792	1.59255	1.65275	1.61549	1.55606		1.53295
AAGCTCCCGGGTCCCGTAGTTCACAGCCTAG	CTAGGCTGTGAACTACGGGACCCGGGAGCTT	3	1.26502	1.59261	1.64903	1.61559	1.55705		1.53586
TAAGCTCCCGGGTCCCGTAGTTCACAGCCTA	TAGGCTGTGAACTACGGGACCCGGGAGCTTA	3	1.22936	1.56457	1.62076	1.58339	1.52842		1.5053
AGGCTGTGAACTACGGGACCCGGGAGCTTAA	TTAAGCTCCCGGGTCCCGTAGTTCACAGCCT	3	1.23482	1.57395	1.62925	1.59291	1.53684		1.51355
ATTAAGCTCCCGGGTCCCGTAGTTCACAGCC	GGCTGTGAACTACGGGACCCGGGAGCTTAAT	3	1.30467	1.62364	1.67773	1.64236	1.58553		1.56679
AATTAAGCTCCCGGGTCCCGTAGTTCACAGC	GCTGTGAACTACGGGACCCGGGAGCTTAATT	3	1.34833	1.6593	1.71344	1.67738	1.6164		1.60297
CTGTGAACTACGGGACCCGGGAGCTTAATTA	TAATTAAGCTCCCGGGTCCCGTAGTTCACAG	3	1.26611	1.60108	1.6561	1.61851	1.56291		1.54094
CTAATTAAGCTCCCGGGTCCCGTAGTTCACA	TGTGAACTACGGGACCCGGGAGCTTAATTAG	3	1.23518	1.57605	1.63105	1.59242	1.53864		1.51467
ACTAATTAAGCTCCCGGGTCCCGTAGTTCAC	GTGAACTACGGGACCCGGGAGCTTAATTAGT	3	1.24937	1.58474	1.64072	1.60173	1.54579		1.52447
TACTAATTAAGCTCCCGGGTCCCGTAGTTCA	TGAACTACGGGACCCGGGAGCTTAATTAGTA	3	1.24719	1.59547	1.65467	1.61273	1.55443		1.5329
CTACTAATTAAGCTCCCGGGTCCCGTAGTTC	GAACTACGGGACCCGGGAGCTTAATTAGTAG	3	1.30176	1.63687	1.70067	1.65382	1.59352		1.57733
AACTACGGGACCCGGGAGCTTAATTAGTAGT	ACTACTAATTAAGCTCCCGGGTCCCGTAGTT	3	1.3014	1.64479	1.70866	1.66021	1.59847		1.58271
ACTACGGGACCCGGGAGCTTAATTAGTAGTC	GACTACTAATTAAGCTCCCGGGTCCCGTAGT	3	1.30504	1.65282	1.71871	1.66743	1.60783		1.59037
CGACTACTAATTAAGCTCCCGGGTCCCGTAG	CTACGGGACCCGGGAGCTTAATTAGTAGTCG	3	1.22645	1.59771	1.66509	1.60389	1.54904		1.52844
CCGACTACTAATTAAGCTCCCGGGTCCCGTA	TACGGGACCCGGGAGCTTAATTAGTAGTCGG	3	1.21081	1.58408	1.65182	1.58862	1.536		1.51427
ACGGGACCCGGGAGCTTAATTAGTAGTCGGC	GCCGACTACTAATTAAGCTCCCGGGTCCCGT	3	1.2068	1.58154	1.65269	1.58725	1.53349		1.51236
AGCCGACTACTAATTAAGCTCCCGGGTCCCG	CGGGACCCGGGAGCTTAATTAGTAGTCGGCT	3	1.225	1.59053	1.66601	1.59809	1.54399		1.52472
AAGCCGACTACTAATTAAGCTCCCGGGTCCC	GGGACCCGGGAGCTTAATTAGTAGTCGGCTT	3	1.26574	1.60812	1.68846	1.61739	1.56303		1.54855
GAAGCCGACTACTAATTAAGCTCCCGGGTCC	GGACCCGGGAGCTTAATTAGTAGTCGGCTTC	3	1.6805	1.87082	1.972	1.89085	1.81543		1.84592
AGAAGCCGACTACTAATTAAGCTCCCGGGTC	GACCCGGGAGCTTAATTAGTAGTCGGCTTCT	3	1.63066	1.83634	1.9371	1.85477	1.78251		1.80828
ACCCGGGAGCTTAATTAGTAGTCGGCTTCTA	TAGAAGCCGACTACTAATTAAGCTCCCGGGT	3	1.57827	1.79776	1.89625	1.81855	1.7459		1.76735
ATAGAAGCCGACTACTAATTAAGCTCCCGGG	CCCGGGAGCTTAATTAGTAGTCGGCTTCTAT	3	1.58664	1.80356	1.90468	1.82486	1.75311		1.77457
AATAGAAGCCGACTACTAATTAAGCTCCCGG	CCGGGAGCTTAATTAGTAGTCGGCTTCTATT	3	1.72453	1.90462	2.0061	1.92391	1.84554		1.88094
CGGGAGCTTAATTAGTAGTCGGCTTCTATTC	GAATAGAAGCCGACTACTAATTAAGCTCCCG	3	1.87879	1.98918	2.0901	2.00985	1.93096		1.97978
GGAATAGAAGCCGACTACTAATTAAGCTCCC	GGGAGCTTAATTAGTAGTCGGCTTCTATTCC	3	1.75654	1.91336	1.99562	1.93275	1.86055		1.89176
CGGAATAGAAGCCGACTACTAATTAAGCTCC	GGAGCTTAATTAGTAGTCGGCTTCTATTCCG	3	2.25025	2.18499	2.27372	2.2095	2.12564		2.20882
CCGGAATAGAAGCCGACTACTAATTAAGCTC	GAGCTTAATTAGTAGTCGGCTTCTATTCCGG	3	2.12182	2.17204	2.2731	2.20629	2.12107		2.17886
AGCTTAATTAGTAGTCGGCTTCTATTCCGGA	TCCGGAATAGAAGCCGACTACTAATTAAGCT	3	2.07125	2.13133	2.23615	2.16774	2.08178		2.13765
ATCCGGAATAGAAGCCGACTACTAATTAAGC	GCTTAATTAGTAGTCGGCTTCTATTCCGGAT	3	2.17676	2.22234	2.32821	2.25744	2.16775		2.2305
AATCCGGAATAGAAGCCGACTACTAATTAAG	CTTAATTAGTAGTCGGCTTCTATTCCGGATT	3	2.17967	2.22956	2.33434	2.26361	2.17372		2.23618
TAATCCGGAATAGAAGCCGACTACTAATTAA	TTAATTAGTAGTCGGCTTCTATTCCGGATTA	3	2.40742	2.3984	2.53358	2.46164	2.35153		2.43052
TAATTAGTAGTCGGCTTCTATTCCGGATTAA	TTAATCCGGAATAGAAGCCGACTACTAATTA	3	2.45763	2.43482	2.57425	2.49893	2.38662		2.47045
AATTAGTAGTCGGCTTCTATTCCGGATTAAA	TTTAATCCGGAATAGAAGCCGACTACTAATT	3	2.57478	2.50477	2.65013	2.57249	2.45385		2.5512
ATTAGTAGTCGGCTTCTATTCCGGATTAAAA	TTTTAATCCGGAATAGAAGCCGACTACTAAT	3	2.42234	2.42715	2.56718	2.49043	2.37911		2.45724
ATTTTAATCCGGAATAGAAGCCGACTACTAA	TTAGTAGTCGGCTTCTATTCCGGATTAAAAT	3	2.25062	2.31321	2.45113	2.37303	2.26816		2.33123
GATTTTAATCCGGAATAGAAGCCGACTACTA	TAGTAGTCGGCTTCTATTCCGGATTAAAATC	3	2.22296	2.31936	2.45684	2.38081	2.27308		2.33061
AGATTTTAATCCGGAATAGAAGCCGACTACT	AGTAGTCGGCTTCTATTCCGGATTAAAATCT	3	2.27026	2.34748	2.48684	2.41121	2.3011		2.36338
AAGATTTTAATCCGGAATAGAAGCCGACTAC	GTAGTCGGCTTCTATTCCGGATTAAAATCTT	3	2.33248	2.37422	2.51883	2.43822	2.33057		2.39886
GAAGATTTTAATCCGGAATAGAAGCCGACTA	TAGTCGGCTTCTATTCCGGATTAAAATCTTC	3	2.36777	2.41062	2.55454	2.47749	2.36619		2.43532
AGTCGGCTTCTATTCCGGATTAAAATCTTCG	CGAAGATTTTAATCCGGAATAGAAGCCGACT	3	2.30483	2.37573	2.51697	2.44414	2.33382		2.3951
ACGAAGATTTTAATCCGGAATAGAAGCCGAC	GTCGGCTTCTATTCCGGATTAAAATCTTCGT	3	2.32556	2.38641	2.52484	2.45109	2.346		2.40678
AACGAAGATTTTAATCCGGAATAGAAGCCGA	TCGGCTTCTATTCCGGATTAAAATCTTCGTT	3	2.37322	2.41242	2.54877	2.48004	2.37394		2.43768
AAACGAAGATTTTAATCCGGAATAGAAGCCG	CGGCTTCTATTCCGGATTAAAATCTTCGTTT	3	2.40633	2.42909	2.56793	2.49556	2.39077		2.45793
AAAACGAAGATTTTAATCCGGAATAGAAGCC	GGCTTCTATTCCGGATTAAAATCTTCGTTTT	3	2.25571	2.34819	2.4882	2.42424	2.3171		2.36669
CAAAACGAAGATTTTAATCCGGAATAGAAGC	GCTTCTATTCCGGATTAAAATCTTCGTTTTG	3	2.28045	2.33827	2.47376	2.42419	2.31123		2.36558
ACAAAACGAAGATTTTAATCCGGAATAGAAG	CTTCTATTCCGGATTAAAATCTTCGTTTTGT	3	2.30992	2.34873	2.48387	2.44049	2.32444		2.38149
GACAAAACGAAGATTTTAATCCGGAATAGAA	TTCTATTCCGGATTAAAATCTTCGTTTTGTC	3	2.39505	2.38685	2.52819	2.48149	2.36731		2.43178
GGACAAAACGAAGATTTTAATCCGGAATAGA	TCTATTCCGGATTAAAATCTTCGTTTTGTCC	3	2.17858	2.23322	2.3817	2.3405	2.2281		2.27242
CTATTCCGGATTAAAATCTTCGTTTTGTCCA	TGGACAAAACGAAGATTTTAATCCGGAATAG	3	2.22296	2.25494	2.407	2.36241	2.25348		2.30016
TATTCCGGATTAAAATCTTCGTTTTGTCCAA	TTGGACAAAACGAAGATTTTAATCCGGAATA	3	2.41106	2.35198	2.50897	2.46413	2.35349		2.41793
ATTCCGGATTAAAATCTTCGTTTTGTCCAAA	TTTGGACAAAACGAAGATTTTAATCCGGAAT	3	2.46636	2.37887	2.5347	2.48696	2.37635		2.44865
TTCCGGATTAAAATCTTCGTTTTGTCCAAAA	TTTTGGACAAAACGAAGATTTTAATCCGGAA	3	1.91335	1.9991	2.13374	2.09446	1.99034		2.0262
CTTTTGGACAAAACGAAGATTTTAATCCGGA	TCCGGATTAAAATCTTCGTTTTGTCCAAAAG	3	1.64339	1.81241	1.93586	1.90596	1.80959		1.82144
CCGGATTAAAATCTTCGTTTTGTCCAAAAGA	TCTTTTGGACAAAACGAAGATTTTAATCCGG	3	1.64667	1.81763	1.94411	1.91198	1.81384		1.82685
CGGATTAAAATCTTCGTTTTGTCCAAAAGAA	TTCTTTTGGACAAAACGAAGATTTTAATCCG	3	1.82349	1.92538	2.06047	2.03129	1.9165		1.95142
GGATTAAAATCTTCGTTTTGTCCAAAAGAAC	GTTCTTTTGGACAAAACGAAGATTTTAATCC	3	1.83076	1.93377	2.06623	2.03901	1.92437		1.95883
GATTAAAATCTTCGTTTTGTCCAAAAGAACA	TGTTCTTTTGGACAAAACGAAGATTTTAATC	3	2.17858	2.12021	2.25512	2.23026	2.10107		2.17705
ATTAAAATCTTCGTTTTGTCCAAAAGAACAG	CTGTTCTTTTGGACAAAACGAAGATTTTAAT	3	2.15093	2.10095	2.23373	2.21017	2.08289		2.15573
TCTGTTCTTTTGGACAAAACGAAGATTTTAA	TTAAAATCTTCGTTTTGTCCAAAAGAACAGA	3	2.19968	2.13478	2.27161	2.24351	2.11547		2.19301
TAAAATCTTCGTTTTGTCCAAAAGAACAGAA	TTCTGTTCTTTTGGACAAAACGAAGATTTTA	3	2.2146	2.14095	2.27942	2.25001	2.12244		2.20148
AAAATCTTCGTTTTGTCCAAAAGAACAGAAA	TTTCTGTTCTTTTGGACAAAACGAAGATTTT	3	2.38341	2.25119	2.38865	2.36394	2.23043		2.32352
AAATCTTCGTTTTGTCCAAAAGAACAGAAAC	GTTTCTGTTCTTTTGGACAAAACGAAGATTT	3	2.43435	2.27013	2.41065	2.38714	2.25101		2.35066
AATCTTCGTTTTGTCCAAAAGAACAGAAACC	GGTTTCTGTTCTTTTGGACAAAACGAAGATT	3	2.25062	2.19144	2.33131	2.30881	2.17454		2.25134
ATCTTCGTTTTGTCCAAAAGAACAGAAACCG	CGGTTTCTGTTCTTTTGGACAAAACGAAGAT	3	2.19495	2.16423	2.30099	2.2798	2.14449		2.21689
GCGGTTTCTGTTCTTTTGGACAAAACGAAGA	TCTTCGTTTTGTCCAAAAGAACAGAAACCGC	3	2.1462	2.14213	2.27756	2.25675	2.12397		2.18932
CGCGGTTTCTGTTCTTTTGGACAAAACGAAG	CTTCGTTTTGTCCAAAAGAACAGAAACCGCG	3	2.01122	2.0477	2.18656	2.16251	2.03197		2.08799
GCGCGGTTTCTGTTCTTTTGGACAAAACGAA	TTCGTTTTGTCCAAAAGAACAGAAACCGCGC	3	2.15275	2.0865	2.22896	2.20439	2.07269		2.14906
AGCGCGGTTTCTGTTCTTTTGGACAAAACGA	TCGTTTTGTCCAAAAGAACAGAAACCGCGCT	3	2.1502	2.07429	2.21433	2.19331	2.05768		2.13796
CGTTTTGTCCAAAAGAACAGAAACCGCGCTA	TAGCGCGGTTTCTGTTCTTTTGGACAAAACG	3	2.05088	2.0083	2.14849	2.12448	1.99462		2.06535
CTAGCGCGGTTTCTGTTCTTTTGGACAAAAC	GTTTTGTCCAAAAGAACAGAAACCGCGCTAG	3	2.15202	2.05552	2.20081	2.17742	2.04742		2.12664
TCTAGCGCGGTTTCTGTTCTTTTGGACAAAA	TTTTGTCCAAAAGAACAGAAACCGCGCTAGA	3	2.10945	2.03568	2.17682	2.14947	2.0263		2.09954
GTCTAGCGCGGTTTCTGTTCTTTTGGACAAA	TTTGTCCAAAAGAACAGAAACCGCGCTAGAC	3	2.26917	2.12087	2.26181	2.23643	2.11122		2.1999
AGTCTAGCGCGGTTTCTGTTCTTTTGGACAA	TTGTCCAAAAGAACAGAAACCGCGCTAGACT	3	2.20114	2.10385	2.24123	2.21511	2.08625		2.16952
CAGTCTAGCGCGGTTTCTGTTCTTTTGGACA	TGTCCAAAAGAACAGAAACCGCGCTAGACTG	3	2.15457	2.08576	2.21972	2.19137	2.06459		2.1432
CCAGTCTAGCGCGGTTTCTGTTCTTTTGGAC	GTCCAAAAGAACAGAAACCGCGCTAGACTGG	3	2.13092	2.0753	2.20689	2.17519	2.04841		2.12734
GCCAGTCTAGCGCGGTTTCTGTTCTTTTGGA	TCCAAAAGAACAGAAACCGCGCTAGACTGGC	3	2.11891	2.07538	2.20459	2.1755	2.04819		2.12452
CCAAAAGAACAGAAACCGCGCTAGACTGGCA	TGCCAGTCTAGCGCGGTTTCTGTTCTTTTGG	3	2.12	2.07161	2.19511	2.1704	2.04064		2.11955
CAAAAGAACAGAAACCGCGCTAGACTGGCAC	GTGCCAGTCTAGCGCGGTTTCTGTTCTTTTG	3	2.19459	2.13622	2.25177	2.22681	2.09661		2.1812
AAAAGAACAGAAACCGCGCTAGACTGGCACC	GGTGCCAGTCTAGCGCGGTTTCTGTTCTTTT	3	2.52894	2.35671	2.46514	2.43003	2.28902		2.41397
AAAGAACAGAAACCGCGCTAGACTGGCACCG	CGGTGCCAGTCTAGCGCGGTTTCTGTTCTTT	3	2.93497	2.69861	2.7862	2.75034	2.59161		2.75234
AAGAACAGAAACCGCGCTAGACTGGCACCGC	GCGGTGCCAGTCTAGCGCGGTTTCTGTTCTT	3	2.9346	2.717	2.803	2.77045	2.6084		2.76669
AGAACAGAAACCGCGCTAGACTGGCACCGCA	TGCGGTGCCAGTCTAGCGCGGTTTCTGTTCT	3	2.94079	2.72121	2.80845	2.77653	2.6145		2.7723
GAACAGAAACCGCGCTAGACTGGCACCGCAA	TTGCGGTGCCAGTCTAGCGCGGTTTCTGTTC	3	2.94734	2.72309	2.81149	2.77706	2.61685		2.77517
AACAGAAACCGCGCTAGACTGGCACCGCAAA	TTTGCGGTGCCAGTCTAGCGCGGTTTCTGTT	3	2.78107	2.66271	2.74621	2.71585	2.55843		2.69286
ACAGAAACCGCGCTAGACTGGCACCGCAAAT	ATTTGCGGTGCCAGTCTAGCGCGGTTTCTGT	3	2.72613	2.62982	2.71925	2.68365	2.53026		2.65782
CAGAAACCGCGCTAGACTGGCACCGCAAATG	CATTTGCGGTGCCAGTCTAGCGCGGTTTCTG	3	2.78944	2.65282	2.74584	2.71097	2.55379		2.69057
ACATTTGCGGTGCCAGTCTAGCGCGGTTTCT	AGAAACCGCGCTAGACTGGCACCGCAAATGT	3	2.52458	2.53638	2.62428	2.58499	2.43106		2.54025
CACATTTGCGGTGCCAGTCTAGCGCGGTTTC	GAAACCGCGCTAGACTGGCACCGCAAATGTG	3	2.60134	2.58471	2.6717	2.63806	2.48094		2.59535
AAACCGCGCTAGACTGGCACCGCAAATGTGC	GCACATTTGCGGTGCCAGTCTAGCGCGGTTT	3	2.69594	2.63613	2.72916	2.68914	2.53023		2.65612
AACCGCGCTAGACTGGCACCGCAAATGTGCG	CGCACATTTGCGGTGCCAGTCTAGCGCGGTT	3	2.69157	2.63706	2.73146	2.68969	2.53253		2.65646
ACCGCGCTAGACTGGCACCGCAAATGTGCGT	ACGCACATTTGCGGTGCCAGTCTAGCGCGGT	3	2.65955	2.61605	2.70567	2.66776	2.51184		2.63218
AACGCACATTTGCGGTGCCAGTCTAGCGCGG	CCGCGCTAGACTGGCACCGCAAATGTGCGTT	3	2.70321	2.63408	2.72545	2.68428	2.5286		2.65512
CGCGCTAGACTGGCACCGCAAATGTGCGTTC	GAACGCACATTTGCGGTGCCAGTCTAGCGCG	3	2.76324	2.65353	2.74981	2.7068	2.55165		2.68501
AGAACGCACATTTGCGGTGCCAGTCTAGCGC	GCGCTAGACTGGCACCGCAAATGTGCGTTCT	3	2.7003	2.62146	2.71057	2.67501	2.51907		2.64528
CAGAACGCACATTTGCGGTGCCAGTCTAGCG	CGCTAGACTGGCACCGCAAATGTGCGTTCTG	3	2.87385	2.72446	2.80467	2.76949	2.60815		2.75612
GCTAGACTGGCACCGCAAATGTGCGTTCTGA	TCAGAACGCACATTTGCGGTGCCAGTCTAGC	3	2.7003	2.61454	2.6893	2.65858	2.50308		2.63316
CTAGACTGGCACCGCAAATGTGCGTTCTGAG	CTCAGAACGCACATTTGCGGTGCCAGTCTAG	3	2.65009	2.58864	2.665	2.63277	2.4796		2.60322
GCTCAGAACGCACATTTGCGGTGCCAGTCTA	TAGACTGGCACCGCAAATGTGCGTTCTGAGC	3	2.74796	2.64738	2.72799	2.69414	2.53795		2.67109
AGACTGGCACCGCAAATGTGCGTTCTGAGCA	TGCTCAGAACGCACATTTGCGGTGCCAGTCT	3	2.77452	2.66296	2.7464	2.71309	2.55631		2.69066
CTGCTCAGAACGCACATTTGCGGTGCCAGTC	GACTGGCACCGCAAATGTGCGTTCTGAGCAG	3	2.9095	2.73891	2.82562	2.79581	2.63238		2.78044
ACTGCTCAGAACGCACATTTGCGGTGCCAGT	ACTGGCACCGCAAATGTGCGTTCTGAGCAGT	3	2.89677	2.73525	2.825	2.78488	2.6241		2.7732
CACTGCTCAGAACGCACATTTGCGGTGCCAG	CTGGCACCGCAAATGTGCGTTCTGAGCAGTG	3	2.89713	2.72905	2.82414	2.77835	2.61666		2.76907
ACACTGCTCAGAACGCACATTTGCGGTGCCA	TGGCACCGCAAATGTGCGTTCTGAGCAGTGT	3	2.89531	2.73358	2.82866	2.78088	2.61861		2.77141
GACACTGCTCAGAACGCACATTTGCGGTGCC	GGCACCGCAAATGTGCGTTCTGAGCAGTGTC	3	2.94843	2.75867	2.85513	2.80812	2.64475		2.80302
GCACCGCAAATGTGCGTTCTGAGCAGTGTCA	TGACACTGCTCAGAACGCACATTTGCGGTGC	3	2.89167	2.72899	2.83325	2.7927	2.6289		2.7751
ATGACACTGCTCAGAACGCACATTTGCGGTG	CACCGCAAATGTGCGTTCTGAGCAGTGTCAT	3	2.83746	2.70356	2.80988	2.77022	2.60956		2.74614
ACCGCAAATGTGCGTTCTGAGCAGTGTCATA	TATGACACTGCTCAGAACGCACATTTGCGGT	3	2.8451	2.69621	2.80517	2.76589	2.60731		2.74394
CCGCAAATGTGCGTTCTGAGCAGTGTCATAC	GTATGACACTGCTCAGAACGCACATTTGCGG	3	2.87166	2.6964	2.80436	2.76538	2.61044		2.74965
CGCAAATGTGCGTTCTGAGCAGTGTCATACA	TGTATGACACTGCTCAGAACGCACATTTGCG	3	2.94006	2.74063	2.85061	2.80943	2.6537		2.79889
GCAAATGTGCGTTCTGAGCAGTGTCATACAA	TTGTATGACACTGCTCAGAACGCACATTTGC	3	3.01465	2.7691	2.8803	2.83844	2.6823		2.83696
CAAATGTGCGTTCTGAGCAGTGTCATACAAA	TTTGTATGACACTGCTCAGAACGCACATTTG	3	3.32208	2.84951	2.98953	2.94366	2.79853		2.98066
AAATGTGCGTTCTGAGCAGTGTCATACAAAT	ATTTGTATGACACTGCTCAGAACGCACATTT	3	3.45669	2.9047	3.04954	3.00665	2.86349		3.05621
AATGTGCGTTCTGAGCAGTGTCATACAAATT	AATTTGTATGACACTGCTCAGAACGCACATT	3	3.56693	2.93978	3.09157	3.03968	2.89783		3.10716
ATGTGCGTTCTGAGCAGTGTCATACAAATTC	GAATTTGTATGACACTGCTCAGAACGCACAT	3	3.23221	2.74626	2.88712	2.83577	2.70879		2.88203
CGAATTTGTATGACACTGCTCAGAACGCACA	TGTGCGTTCTGAGCAGTGTCATACAAATTCG	3	3.1991	2.72577	2.86524	2.815	2.68797		2.85862
GTGCGTTCTGAGCAGTGTCATACAAATTCGA	TCGAATTTGTATGACACTGCTCAGAACGCAC	3	3.1871	2.71542	2.85742	2.80293	2.679		2.84837
ATCGAATTTGTATGACACTGCTCAGAACGCA	TGCGTTCTGAGCAGTGTCATACAAATTCGAT	3	3.53964	2.86344	3.01705	2.95858	2.82895		3.04153
GCGTTCTGAGCAGTGTCATACAAATTCGATA	TATCGAATTTGTATGACACTGCTCAGAACGC	3	3.46579	2.85342	3.00304	2.94662	2.816		3.01697
CGTTCTGAGCAGTGTCATACAAATTCGATAC	GTATCGAATTTGTATGACACTGCTCAGAACG	3	3.45269	2.84732	2.99319	2.935	2.80139		3.00592
AGTATCGAATTTGTATGACACTGCTCAGAAC	GTTCTGAGCAGTGTCATACAAATTCGATACT	3	3.47088	2.85978	3.0049	2.94686	2.81198		3.01888
CAGTATCGAATTTGTATGACACTGCTCAGAA	TTCTGAGCAGTGTCATACAAATTCGATACTG	3	3.45269	2.8538	2.99839	2.94231	2.80589		3.01062
CCAGTATCGAATTTGTATGACACTGCTCAGA	TCTGAGCAGTGTCATACAAATTCGATACTGG	3	3.41849	2.83489	2.978	2.92336	2.78885		2.98872
ACCAGTATCGAATTTGTATGACACTGCTCAG	CTGAGCAGTGTCATACAAATTCGATACTGGT	3	3.48216	2.85358	2.99926	2.93884	2.8078		3.01633
AACCAGTATCGAATTTGTATGACACTGCTCA	TGAGCAGTGTCATACAAATTCGATACTGGTT	3	3.56948	2.89782	3.04929	2.98721	2.85236		3.07123
AAACCAGTATCGAATTTGTATGACACTGCTC	GAGCAGTGTCATACAAATTCGATACTGGTTT	3	3.77722	2.99404	3.14829	3.08513	2.94738		3.19041
AGCAGTGTCATACAAATTCGATACTGGTTTG	CAAACCAGTATCGAATTTGTATGACACTGCT	3	3.55019	2.85607	3.00633	2.94239	2.80994		3.03298
GCAGTGTCATACAAATTCGATACTGGTTTGA	TCAAACCAGTATCGAATTTGTATGACACTGC	3	3.54328	2.85058	2.99722	2.93506	2.80159		3.02554
CAGTGTCATACAAATTCGATACTGGTTTGAG	CTCAAACCAGTATCGAATTTGTATGACACTG	3	3.54947	2.86066	3.00651	2.94572	2.81184		3.03484
AGTGTCATACAAATTCGATACTGGTTTGAGG	CCTCAAACCAGTATCGAATTTGTATGACACT	3	3.52182	2.84918	2.99188	2.93649	2.79453		3.01878
CCCTCAAACCAGTATCGAATTTGTATGACAC	GTGTCATACAAATTCGATACTGGTTTGAGGG	3	2.96517	2.66375	2.7981	2.741	2.6152		2.75664
GCCCTCAAACCAGTATCGAATTTGTATGACA	TGTCATACAAATTCGATACTGGTTTGAGGGC	3	2.78071	2.5619	2.68069	2.6381	2.51901		2.63608
GGCCCTCAAACCAGTATCGAATTTGTATGAC	GTCATACAAATTCGATACTGGTTTGAGGGCC	3	2.83383	2.5864	2.70536	2.66537	2.54546		2.66729
TCATACAAATTCGATACTGGTTTGAGGGCCA	TGGCCCTCAAACCAGTATCGAATTTGTATGA	3	2.76652	2.53089	2.64727	2.61074	2.49501		2.61008
CATACAAATTCGATACTGGTTTGAGGGCCAA	TTGGCCCTCAAACCAGTATCGAATTTGTATG	3	2.80945	2.54818	2.66507	2.62685	2.51124		2.63216
ATACAAATTCGATACTGGTTTGAGGGCCAAA	TTTGGCCCTCAAACCAGTATCGAATTTGTAT	3	2.77852	2.52681	2.64548	2.60571	2.49536		2.61038
GTTTGGCCCTCAAACCAGTATCGAATTTGTA	TACAAATTCGATACTGGTTTGAGGGCCAAAC	3	2.76725	2.50884	2.62483	2.58648	2.47793		2.59306
ACAAATTCGATACTGGTTTGAGGGCCAAACA	TGTTTGGCCCTCAAACCAGTATCGAATTTGT	3	2.80981	2.52818	2.64467	2.60502	2.4948		2.6165
CAAATTCGATACTGGTTTGAGGGCCAAACAC	GTGTTTGGCCCTCAAACCAGTATCGAATTTG	3	2.83674	2.53736	2.6487	2.61543	2.49973		2.62759
AAATTCGATACTGGTTTGAGGGCCAAACACC	GGTGTTTGGCCCTCAAACCAGTATCGAATTT	3	2.83528	2.53834	2.65143	2.6131	2.49559		2.62675
AATTCGATACTGGTTTGAGGGCCAAACACCT	AGGTGTTTGGCCCTCAAACCAGTATCGAATT	3	2.73778	2.49843	2.61213	2.57125	2.45619		2.57515
AAGGTGTTTGGCCCTCAAACCAGTATCGAAT	ATTCGATACTGGTTTGAGGGCCAAACACCTT	3	2.4449	2.36067	2.46688	2.42495	2.31871		2.40322
TAAGGTGTTTGGCCCTCAAACCAGTATCGAA	TTCGATACTGGTTTGAGGGCCAAACACCTTA	3	2.33648	2.29412	2.39745	2.35888	2.25603		2.32859
GTAAGGTGTTTGGCCCTCAAACCAGTATCGA	TCGATACTGGTTTGAGGGCCAAACACCTTAC	3	2.34921	2.29819	2.40105	2.3639	2.26097		2.33466
CGATACTGGTTTGAGGGCCAAACACCTTACC	GGTAAGGTGTTTGGCCCTCAAACCAGTATCG	3	2.35467	2.3045	2.40861	2.37047	2.26754		2.34116
GATACTGGTTTGAGGGCCAAACACCTTACCA	TGGTAAGGTGTTTGGCCCTCAAACCAGTATC	3	2.77671	2.53731	2.65769	2.61619	2.49678		2.61693
ATACTGGTTTGAGGGCCAAACACCTTACCAT	ATGGTAAGGTGTTTGGCCCTCAAACCAGTAT	3	2.75451	2.52957	2.64876	2.60563	2.48567		2.60483
GATGGTAAGGTGTTTGGCCCTCAAACCAGTA	TACTGGTTTGAGGGCCAAACACCTTACCATC	3	2.77234	2.53348	2.65254	2.61072	2.49252		2.61232
ACTGGTTTGAGGGCCAAACACCTTACCATCA	TGATGGTAAGGTGTTTGGCCCTCAAACCAGT	3	2.65337	2.48108	2.60072	2.56204	2.44355		2.54815
CTGATGGTAAGGTGTTTGGCCCTCAAACCAG	CTGGTTTGAGGGCCAAACACCTTACCATCAG	3	2.61007	2.45791	2.57307	2.53631	2.42019		2.51951
ACTGATGGTAAGGTGTTTGGCCCTCAAACCA	TGGTTTGAGGGCCAAACACCTTACCATCAGT	3	2.55514	2.43556	2.54598	2.5152	2.39624		2.48962
GGTTTGAGGGCCAAACACCTTACCATCAGTA	TACTGATGGTAAGGTGTTTGGCCCTCAAACC	3	2.58097	2.44359	2.55559	2.52478	2.40476		2.50194
CTACTGATGGTAAGGTGTTTGGCCCTCAAAC	GTTTGAGGGCCAAACACCTTACCATCAGTAG	3	2.56823	2.42868	2.53767	2.51024	2.3925		2.48746
GCTACTGATGGTAAGGTGTTTGGCCCTCAAA	TTTGAGGGCCAAACACCTTACCATCAGTAGC	3	2.57151	2.47367	2.57685	2.54828	2.42847		2.51976
TGCTACTGATGGTAAGGTGTTTGGCCCTCAA	TTGAGGGCCAAACACCTTACCATCAGTAGCA	3	2.56678	2.47468	2.57803	2.55759	2.43595		2.52261
CTGCTACTGATGGTAAGGTGTTTGGCCCTCA	TGAGGGCCAAACACCTTACCATCAGTAGCAG	3	2.5464	2.46613	2.56861	2.54934	2.42847		2.51179
GAGGGCCAAACACCTTACCATCAGTAGCAGA	TCTGCTACTGATGGTAAGGTGTTTGGCCCTC	3	2.55041	2.48086	2.57908	2.55965	2.43941		2.52188
AGGGCCAAACACCTTACCATCAGTAGCAGAC	GTCTGCTACTGATGGTAAGGTGTTTGGCCCT	3	2.56169	2.4952	2.59278	2.57141	2.45039		2.53429
CGTCTGCTACTGATGGTAAGGTGTTTGGCCC	GGGCCAAACACCTTACCATCAGTAGCAGACG	3	2.67811	2.58332	2.69048	2.6616	2.52945		2.62859
GCGTCTGCTACTGATGGTAAGGTGTTTGGCC	GGCCAAACACCTTACCATCAGTAGCAGACGC	3	3.16127	2.78175	2.89189	2.86251	2.71823		2.88313
GCCAAACACCTTACCATCAGTAGCAGACGCC	GGCGTCTGCTACTGATGGTAAGGTGTTTGGC	3	2.99718	2.68498	2.79302	2.76338	2.62456		2.77262
CCAAACACCTTACCATCAGTAGCAGACGCCA	TGGCGTCTGCTACTGATGGTAAGGTGTTTGG	3	2.95462	2.67441	2.78409	2.7554	2.61717		2.75714
CAAACACCTTACCATCAGTAGCAGACGCCAA	TTGGCGTCTGCTACTGATGGTAAGGTGTTTG	3	2.83091	2.59985	2.70989	2.68545	2.5475		2.67472
AAACACCTTACCATCAGTAGCAGACGCCAAG	CTTGGCGTCTGCTACTGATGGTAAGGTGTTT	3	2.84256	2.62039	2.73487	2.71328	2.57123		2.69646
AACACCTTACCATCAGTAGCAGACGCCAAGG	CCTTGGCGTCTGCTACTGATGGTAAGGTGTT	3	2.83383	2.62632	2.74472	2.72483	2.57747		2.70143
ACACCTTACCATCAGTAGCAGACGCCAAGGC	GCCTTGGCGTCTGCTACTGATGGTAAGGTGT	3	2.82764	2.66053	2.77039	2.75591	2.60613		2.72412
CACCTTACCATCAGTAGCAGACGCCAAGGCC	GGCCTTGGCGTCTGCTACTGATGGTAAGGTG	3	2.6621	2.5734	2.67765	2.6822	2.5291		2.62489
ACCTTACCATCAGTAGCAGACGCCAAGGCCT	AGGCCTTGGCGTCTGCTACTGATGGTAAGGT	3	2.55877	2.50023	2.6014	2.63448	2.47085		2.55315
CCTTACCATCAGTAGCAGACGCCAAGGCCTA	TAGGCCTTGGCGTCTGCTACTGATGGTAAGG	3	2.43726	2.3869	2.47395	2.5681	2.38576		2.45039
CTAGGCCTTGGCGTCTGCTACTGATGGTAAG	CTTACCATCAGTAGCAGACGCCAAGGCCTAG	3	2.3885	2.34723	2.4269	2.54562	2.35663		2.41298
ACTAGGCCTTGGCGTCTGCTACTGATGGTAA	TTACCATCAGTAGCAGACGCCAAGGCCTAGT	3	2.4409	2.38308	2.46452	2.58852	2.39437		2.45428
AACTAGGCCTTGGCGTCTGCTACTGATGGTA	TACCATCAGTAGCAGACGCCAAGGCCTAGTT	3	2.84547	2.57766	2.67288	2.80063	2.58915		2.69716
ACCATCAGTAGCAGACGCCAAGGCCTAGTTA	TAACTAGGCCTTGGCGTCTGCTACTGATGGT	3	2.75924	2.48064	2.58001	2.69231	2.49073		2.60059
CCATCAGTAGCAGACGCCAAGGCCTAGTTAG	CTAACTAGGCCTTGGCGTCTGCTACTGATGG	3	2.71958	2.43974	2.53662	2.65022	2.45182		2.5596
CATCAGTAGCAGACGCCAAGGCCTAGTTAGA	TCTAACTAGGCCTTGGCGTCTGCTACTGATG	3	2.51475	2.19289	2.27762	2.37474	2.20073		2.31215
ATCAGTAGCAGACGCCAAGGCCTAGTTAGAG	CTCTAACTAGGCCTTGGCGTCTGCTACTGAT	3	2.57151	2.21494	2.29988	2.40029	2.22423		2.34217
CCTCTAACTAGGCCTTGGCGTCTGCTACTGA	TCAGTAGCAGACGCCAAGGCCTAGTTAGAGG	3	2.51948	2.18655	2.27142	2.36954	2.19375		2.30815
CAGTAGCAGACGCCAAGGCCTAGTTAGAGGG	CCCTCTAACTAGGCCTTGGCGTCTGCTACTG	3	2.01959	1.89861	1.97132	2.06061	1.90214		1.97045
AGTAGCAGACGCCAAGGCCTAGTTAGAGGGG	CCCCTCTAACTAGGCCTTGGCGTCTGCTACT	3	1.6474	1.65208	1.71505	1.79411	1.6561		1.69295
GTAGCAGACGCCAAGGCCTAGTTAGAGGGGA	TCCCCTCTAACTAGGCCTTGGCGTCTGCTAC	3	1.60083	1.5908	1.65374	1.72442	1.59539		1.63304
GTCCCCTCTAACTAGGCCTTGGCGTCTGCTA	TAGCAGACGCCAAGGCCTAGTTAGAGGGGAC	3	1.59319	1.58597	1.64723	1.71989	1.59012		1.62728
AGCAGACGCCAAGGCCTAGTTAGAGGGGACT	AGTCCCCTCTAACTAGGCCTTGGCGTCTGCT	3	1.64376	1.61621	1.68108	1.74913	1.61694		1.66142
GAGTCCCCTCTAACTAGGCCTTGGCGTCTGC	GCAGACGCCAAGGCCTAGTTAGAGGGGACTC	3	1.53934	1.57728	1.64215	1.70725	1.58093		1.60939
CAGACGCCAAGGCCTAGTTAGAGGGGACTCC	GGAGTCCCCTCTAACTAGGCCTTGGCGTCTG	3	1.43674	1.53179	1.59454	1.6626	1.53846		1.55283
AGACGCCAAGGCCTAGTTAGAGGGGACTCCC	GGGAGTCCCCTCTAACTAGGCCTTGGCGTCT	3	1.43892	1.53567	1.59516	1.66946	1.54186		1.55621
GACGCCAAGGCCTAGTTAGAGGGGACTCCCC	GGGGAGTCCCCTCTAACTAGGCCTTGGCGTC	3	1.1566	1.37474	1.42152	1.498	1.37898		1.36597
ACGCCAAGGCCTAGTTAGAGGGGACTCCCCC	GGGGGAGTCCCCTCTAACTAGGCCTTGGCGT	3	0.466786	0.74416	0.763422	0.816259	0.744871		0.7071
CGCCAAGGCCTAGTTAGAGGGGACTCCCCCG	CGGGGGAGTCCCCTCTAACTAGGCCTTGGCG	3	0.423491	0.685199	0.700749	0.751187	0.6839		0.648905
GCCAAGGCCTAGTTAGAGGGGACTCCCCCGA	TCGGGGGAGTCCCCTCTAACTAGGCCTTGGC	3	0.402753	0.667249	0.682896	0.732851	0.666901		0.63053
CCAAGGCCTAGTTAGAGGGGACTCCCCCGAA	TTCGGGGGAGTCCCCTCTAACTAGGCCTTGG	3	0.403481	0.66755	0.684011	0.733709	0.668086		0.631367
CAAGGCCTAGTTAGAGGGGACTCCCCCGAAG	CTTCGGGGGAGTCCCCTCTAACTAGGCCTTG	3	0.414396	0.674052	0.691574	0.741161	0.674752		0.639187
AAGGCCTAGTTAGAGGGGACTCCCCCGAAGT	ACTTCGGGGGAGTCCCCTCTAACTAGGCCTT	3	0.440227	0.692822	0.712094	0.762172	0.695412		0.660545
AGGCCTAGTTAGAGGGGACTCCCCCGAAGTA	TACTTCGGGGGAGTCCCCTCTAACTAGGCCT	3	0.444957	0.69968	0.718975	0.770257	0.703226		0.667419
ATACTTCGGGGGAGTCCCCTCTAACTAGGCC	GGCCTAGTTAGAGGGGACTCCCCCGAAGTAT	3	0.452597	0.703669	0.723562	0.774872	0.706806		0.672301
AATACTTCGGGGGAGTCCCCTCTAACTAGGC	GCCTAGTTAGAGGGGACTCCCCCGAAGTATT	3	0.461329	0.709516	0.726413	0.780201	0.712686		0.678029
CCTAGTTAGAGGGGACTCCCCCGAAGTATTC	GAATACTTCGGGGGAGTCCCCTCTAACTAGG	3	0.465695	0.714652	0.731311	0.783039	0.717064		0.682352
CTAGTTAGAGGGGACTCCCCCGAAGTATTCA	TGAATACTTCGGGGGAGTCCCCTCTAACTAG	3	0.481703	0.724187	0.741849	0.790675	0.726206		0.692924
TAGTTAGAGGGGACTCCCCCGAAGTATTCAA	TTGAATACTTCGGGGGAGTCCCCTCTAACTA	3	0.462057	0.709898	0.726909	0.774443	0.711009		0.676863
AGTTAGAGGGGACTCCCCCGAAGTATTCAAT	ATTGAATACTTCGGGGGAGTCCCCTCTAACT	3	0.481703	0.723914	0.741663	0.788593	0.723381		0.691851
GTTAGAGGGGACTCCCCCGAAGTATTCAATA	TATTGAATACTTCGGGGGAGTCCCCTCTAAC	3	0.489707	0.729898	0.747615	0.794371	0.731164		0.698551
CTATTGAATACTTCGGGGGAGTCCCCTCTAA	TTAGAGGGGACTCCCCCGAAGTATTCAATAG	3	0.476246	0.72763	0.751396	0.775198	0.720257		0.690145
GCTATTGAATACTTCGGGGGAGTCCCCTCTA	TAGAGGGGACTCCCCCGAAGTATTCAATAGC	3	0.492982	0.744624	0.769373	0.786286	0.732748		0.705202
AGAGGGGACTCCCCCGAAGTATTCAATAGCT	AGCTATTGAATACTTCGGGGGAGTCCCCTCT	3	0.492254	0.753777	0.781586	0.793126	0.739925		0.712133
GAGGGGACTCCCCCGAAGTATTCAATAGCTA	TAGCTATTGAATACTTCGGGGGAGTCCCCTC	3	0.510809	0.775279	0.804894	0.814258	0.759575		0.732963
AGGGGACTCCCCCGAAGTATTCAATAGCTAT	ATAGCTATTGAATACTTCGGGGGAGTCCCCT	3	0.567929	0.862134	0.901849	0.900709	0.844586		0.815442
CATAGCTATTGAATACTTCGGGGGAGTCCCC	GGGGACTCCCCCGAAGTATTCAATAGCTATG	3	0.707274	1.04008	1.08813	1.08059	1.01715		0.986646
CCATAGCTATTGAATACTTCGGGGGAGTCCC	GGGACTCCCCCGAAGTATTCAATAGCTATGG	3	0.802596	1.14341	1.19339	1.18428	1.11836		1.08841
GGACTCCCCCGAAGTATTCAATAGCTATGGA	TCCATAGCTATTGAATACTTCGGGGGAGTCC	3	0.958313	1.2777	1.33535	1.31949	1.24792		1.22775
ATCCATAGCTATTGAATACTTCGGGGGAGTC	GACTCCCCCGAAGTATTCAATAGCTATGGAT	3	0.956857	1.27658	1.33418	1.31832	1.24701		1.22659
ACTCCCCCGAAGTATTCAATAGCTATGGATA	TATCCATAGCTATTGAATACTTCGGGGGAGT	3	0.945215	1.27037	1.32717	1.31267	1.24157		1.2194
CTCCCCCGAAGTATTCAATAGCTATGGATAA	TTATCCATAGCTATTGAATACTTCGGGGGAG	3	0.936119	1.25475	1.31124	1.29607	1.22799		1.20523
ATTATCCATAGCTATTGAATACTTCGGGGGA	TCCCCCGAAGTATTCAATAGCTATGGATAAT	3	0.936119	1.25639	1.31124	1.29842	1.22911		1.20625
AATTATCCATAGCTATTGAATACTTCGGGGG	CCCCCGAAGTATTCAATAGCTATGGATAATT	3	0.992512	1.30627	1.36474	1.35365	1.28047		1.25953
CCCCGAAGTATTCAATAGCTATGGATAATTC	GAATTATCCATAGCTATTGAATACTTCGGGG	3	2.31938	2.35392	2.46936	2.42283	2.30336		2.37377
AGAATTATCCATAGCTATTGAATACTTCGGG	CCCGAAGTATTCAATAGCTATGGATAATTCT	3	2.73086	2.5425	2.67387	2.61615	2.49441		2.61156
CCGAAGTATTCAATAGCTATGGATAATTCTA	TAGAATTATCCATAGCTATTGAATACTTCGG	3	2.58024	2.46586	2.59285	2.53729	2.42058		2.51936
CGAAGTATTCAATAGCTATGGATAATTCTAG	CTAGAATTATCCATAGCTATTGAATACTTCG	3	2.71849	2.52542	2.65589	2.60138	2.47834		2.59591
CCTAGAATTATCCATAGCTATTGAATACTTC	GAAGTATTCAATAGCTATGGATAATTCTAGG	3	2.66101	2.56534	2.711	2.64988	2.53033		2.62351
AAGTATTCAATAGCTATGGATAATTCTAGGA	TCCTAGAATTATCCATAGCTATTGAATACTT	3	2.75451	2.58296	2.73152	2.67371	2.55212		2.65896
AGTATTCAATAGCTATGGATAATTCTAGGAA	TTCCTAGAATTATCCATAGCTATTGAATACT	3	2.83091	2.61528	2.76679	2.7067	2.58529		2.701
ATTCCTAGAATTATCCATAGCTATTGAATAC	GTATTCAATAGCTATGGATAATTCTAGGAAT	3	2.83419	2.61282	2.76574	2.70521	2.58606		2.7008
CATTCCTAGAATTATCCATAGCTATTGAATA	TATTCAATAGCTATGGATAATTCTAGGAATG	3	2.83164	2.62077	2.76989	2.71424	2.59535		2.70638
ACATTCCTAGAATTATCCATAGCTATTGAAT	ATTCAATAGCTATGGATAATTCTAGGAATGT	3	2.87057	2.63949	2.78322	2.73241	2.61109		2.72736
AACATTCCTAGAATTATCCATAGCTATTGAA	TTCAATAGCTATGGATAATTCTAGGAATGTT	3	2.87312	2.64208	2.78694	2.737	2.61464		2.73076
TAACATTCCTAGAATTATCCATAGCTATTGA	TCAATAGCTATGGATAATTCTAGGAATGTTA	3	2.69739	2.58001	2.72111	2.67403	2.55356		2.64522
CAATAGCTATGGATAATTCTAGGAATGTTAC	GTAACATTCCTAGAATTATCCATAGCTATTG	3	2.69375	2.57985	2.7203	2.67479	2.55246		2.64423
AATAGCTATGGATAATTCTAGGAATGTTACG	CGTAACATTCCTAGAATTATCCATAGCTATT	3	2.73305	2.6102	2.75533	2.70703	2.58154		2.67743
ATAGCTATGGATAATTCTAGGAATGTTACGG	CCGTAACATTCCTAGAATTATCCATAGCTAT	3	2.64682	2.55987	2.70176	2.657	2.53369		2.61983
GCCGTAACATTCCTAGAATTATCCATAGCTA	TAGCTATGGATAATTCTAGGAATGTTACGGC	3	2.62463	2.5419	2.68397	2.63418	2.51696		2.60033
AGCTATGGATAATTCTAGGAATGTTACGGCA	TGCCGTAACATTCCTAGAATTATCCATAGCT	3	2.69339	2.57231	2.71801	2.66972	2.55058		2.6408
ATGCCGTAACATTCCTAGAATTATCCATAGC	GCTATGGATAATTCTAGGAATGTTACGGCAT	3	2.71049	2.58356	2.72836	2.68126	2.56292		2.65332
CTATGGATAATTCTAGGAATGTTACGGCATA	TATGCCGTAACATTCCTAGAATTATCCATAG	3	2.7054	2.59875	2.73834	2.68986	2.5778		2.66203
GTATGCCGTAACATTCCTAGAATTATCCATA	TATGGATAATTCTAGGAATGTTACGGCATAC	3	2.86621	2.68102	2.82283	2.76591	2.65454		2.7581
ATGGATAATTCTAGGAATGTTACGGCATACG	CGTATGCCGTAACATTCCTAGAATTATCCAT	3	2.81563	2.65457	2.79928	2.73919	2.62653		2.72704
CCGTATGCCGTAACATTCCTAGAATTATCCA	TGGATAATTCTAGGAATGTTACGGCATACGG	3	2.85493	2.67864	2.82004	2.75771	2.64888		2.75204
ACCGTATGCCGTAACATTCCTAGAATTATCC	GGATAATTCTAGGAATGTTACGGCATACGGT	3	2.93606	2.71782	2.85191	2.79472	2.68355		2.79681
GATAATTCTAGGAATGTTACGGCATACGGTA	TACCGTATGCCGTAACATTCCTAGAATTATC	3	2.9739	2.74091	2.87534	2.81739	2.70486		2.82248
ATAATTCTAGGAATGTTACGGCATACGGTAC	GTACCGTATGCCGTAACATTCCTAGAATTAT	3	2.89495	2.70389	2.83622	2.78194	2.67169		2.77774
AGTACCGTATGCCGTAACATTCCTAGAATTA	TAATTCTAGGAATGTTACGGCATACGGTACT	3	2.79781	2.66394	2.79314	2.74245	2.63256		2.72598
AATTCTAGGAATGTTACGGCATACGGTACTA	TAGTACCGTATGCCGTAACATTCCTAGAATT	3	2.7396	2.62271	2.7451	2.69651	2.59155		2.67909
ATAGTACCGTATGCCGTAACATTCCTAGAAT	ATTCTAGGAATGTTACGGCATACGGTACTAT	3	2.63882	2.57681	2.70021	2.65018	2.54677		2.62256
AATAGTACCGTATGCCGTAACATTCCTAGAA	TTCTAGGAATGTTACGGCATACGGTACTATT	3	2.64937	2.58558	2.70908	2.65729	2.5528		2.63082
TAATAGTACCGTATGCCGTAACATTCCTAGA	TCTAGGAATGTTACGGCATACGGTACTATTA	3	2.6199	2.5702	2.69191	2.63838	2.5389		2.61186
CTAGGAATGTTACGGCATACGGTACTATTAA	TTAATAGTACCGTATGCCGTAACATTCCTAG	3	2.64391	2.57353	2.69327	2.63808	2.54052		2.61786
ATTAATAGTACCGTATGCCGTAACATTCCTA	TAGGAATGTTACGGCATACGGTACTATTAAT	3	2.86257	2.66487	2.78911	2.73394	2.63166		2.73643
AGGAATGTTACGGCATACGGTACTATTAATG	CATTAATAGTACCGTATGCCGTAACATTCCT	3	2.96626	2.73257	2.8591	2.80387	2.69819		2.812
CCATTAATAGTACCGTATGCCGTAACATTCC	GGAATGTTACGGCATACGGTACTATTAATGG	3	3.03902	2.77891	2.90435	2.84887	2.74478		2.86319
GAATGTTACGGCATACGGTACTATTAATGGC	GCCATTAATAGTACCGTATGCCGTAACATTC	3	3.59458	3.02992	3.1747	3.11264	2.99297		3.18096
AATGTTACGGCATACGGTACTATTAATGGCT	AGCCATTAATAGTACCGTATGCCGTAACATT	3	3.49744	2.98527	3.12591	3.07037	2.95182		3.12616
ATGTTACGGCATACGGTACTATTAATGGCTC	GAGCCATTAATAGTACCGTATGCCGTAACAT	3	3.57093	3.00956	3.14891	3.09573	2.97701		3.16043
TGAGCCATTAATAGTACCGTATGCCGTAACA	TGTTACGGCATACGGTACTATTAATGGCTCA	3	3.35373	2.92596	3.06677	3.00926	2.89747		3.05064
GTGAGCCATTAATAGTACCGTATGCCGTAAC	GTTACGGCATACGGTACTATTAATGGCTCAC	3	3.25768	2.8718	3.00806	2.95542	2.84196		2.98698
TGTGAGCCATTAATAGTACCGTATGCCGTAA	TTACGGCATACGGTACTATTAATGGCTCACA	3	3.34172	2.90716	3.04879	2.99203	2.8772		3.03338
TACGGCATACGGTACTATTAATGGCTCACAA	TTGTGAGCCATTAATAGTACCGTATGCCGTA	3	3.33809	2.89653	3.04042	2.98165	2.86742		3.02482
ACGGCATACGGTACTATTAATGGCTCACAAC	GTTGTGAGCCATTAATAGTACCGTATGCCGT	3	3.2766	2.87385	3.01637	2.95932	2.84448		2.99412
CGGCATACGGTACTATTAATGGCTCACAACA	TGTTGTGAGCCATTAATAGTACCGTATGCCG	3	3.31153	2.88008	3.02263	2.96452	2.85244		3.00624
GGCATACGGTACTATTAATGGCTCACAACAA	TTGTTGTGAGCCATTAATAGTACCGTATGCC	3	3.36028	2.88355	3.03168	2.97563	2.8618		3.02259
GCATACGGTACTATTAATGGCTCACAACAAC	GTTGTTGTGAGCCATTAATAGTACCGTATGC	3	3.45524	2.92658	3.07762	3.02145	2.90199		3.07657
CATACGGTACTATTAATGGCTCACAACAACG	CGTTGTTGTGAGCCATTAATAGTACCGTATG	3	3.46215	2.91872	3.06931	3.01365	2.89062		3.07089
ATACGGTACTATTAATGGCTCACAACAACGA	TCGTTGTTGTGAGCCATTAATAGTACCGTAT	3	3.49562	2.92779	3.07892	3.0269	2.90461		3.08677
ATCGTTGTTGTGAGCCATTAATAGTACCGTA	TACGGTACTATTAATGGCTCACAACAACGAT	3	3.53528	2.9438	3.09498	3.04503	2.92104		3.10802
ACGGTACTATTAATGGCTCACAACAACGATC	GATCGTTGTTGTGAGCCATTAATAGTACCGT	3	3.5793	2.96087	3.11518	3.06384	2.93779		3.1314
CGGTACTATTAATGGCTCACAACAACGATCC	GGATCGTTGTTGTGAGCCATTAATAGTACCG	3	3.36028	2.8615	3.01395	2.95915	2.83963		3.0069
AGGATCGTTGTTGTGAGCCATTAATAGTACC	GGTACTATTAATGGCTCACAACAACGATCCT	3	3.22021	2.7926	2.94353	2.89098	2.77082		2.92363
CAGGATCGTTGTTGTGAGCCATTAATAGTAC	GTACTATTAATGGCTCACAACAACGATCCTG	3	3.29334	2.82066	2.97905	2.92659	2.80026		2.96398
TACTATTAATGGCTCACAACAACGATCCTGA	TCAGGATCGTTGTTGTGAGCCATTAATAGTA	3	3.1398	2.73088	2.87863	2.83368	2.71247		2.85909
ACTATTAATGGCTCACAACAACGATCCTGAG	CTCAGGATCGTTGTTGTGAGCCATTAATAGT	3	3.13944	2.73238	2.88024	2.83611	2.71192		2.86002
CCTCAGGATCGTTGTTGTGAGCCATTAATAG	CTATTAATGGCTCACAACAACGATCCTGAGG	3	3.13544	2.7355	2.88222	2.83852	2.71358		2.86105
ACCTCAGGATCGTTGTTGTGAGCCATTAATA	TATTAATGGCTCACAACAACGATCCTGAGGT	3	3.22785	2.77697	2.92729	2.88383	2.7518		2.91355
ATTAATGGCTCACAACAACGATCCTGAGGTC	GACCTCAGGATCGTTGTTGTGAGCCATTAAT	3	3.32863	2.8111	2.95686	2.92021	2.78308		2.95998
CGACCTCAGGATCGTTGTTGTGAGCCATTAA	TTAATGGCTCACAACAACGATCCTGAGGTCG	3	3.27223	2.77809	2.92202	2.88391	2.75086		2.92142
ACGACCTCAGGATCGTTGTTGTGAGCCATTA	TAATGGCTCACAACAACGATCCTGAGGTCGT	3	3.40539	2.84653	2.99201	2.95462	2.82059		3.00383
AACGACCTCAGGATCGTTGTTGTGAGCCATT	AATGGCTCACAACAACGATCCTGAGGTCGTT	3	3.40976	2.85511	3.00261	2.96181	2.82704		3.01126
ATGGCTCACAACAACGATCCTGAGGTCGTTA	TAACGACCTCAGGATCGTTGTTGTGAGCCAT	3	3.43159	2.87765	3.02623	2.98486	2.85127		3.03432
TGGCTCACAACAACGATCCTGAGGTCGTTAA	TTAACGACCTCAGGATCGTTGTTGTGAGCCA	3	3.50908	2.92454	3.07322	3.03517	2.89987		3.08837
GGCTCACAACAACGATCCTGAGGTCGTTAAC	GTTAACGACCTCAGGATCGTTGTTGTGAGCC	3	3.59385	2.94087	3.09057	3.05516	2.91469		3.11903
CGTTAACGACCTCAGGATCGTTGTTGTGAGC	GCTCACAACAACGATCCTGAGGTCGTTAACG	3	3.55529	2.91615	3.06646	3.03045	2.88555		3.09078
CTCACAACAACGATCCTGAGGTCGTTAACGC	GCGTTAACGACCTCAGGATCGTTGTTGTGAG	3	3.48689	2.88776	3.03565	3.00174	2.85872		3.05415
AGCGTTAACGACCTCAGGATCGTTGTTGTGA	TCACAACAACGATCCTGAGGTCGTTAACGCT	3	3.12234	2.77184	2.91706	2.88158	2.74945		2.88845
CACAACAACGATCCTGAGGTCGTTAACGCTA	TAGCGTTAACGACCTCAGGATCGTTGTTGTG	3	2.90404	2.65725	2.79413	2.76802	2.64359		2.75341
ACAACAACGATCCTGAGGTCGTTAACGCTAG	CTAGCGTTAACGACCTCAGGATCGTTGTTGT	3	2.72177	2.54135	2.67263	2.64986	2.52849		2.62282
CAACAACGATCCTGAGGTCGTTAACGCTAGC	GCTAGCGTTAACGACCTCAGGATCGTTGTTG	3	2.84401	2.60629	2.73834	2.71603	2.5932		2.69958
AACAACGATCCTGAGGTCGTTAACGCTAGCT	AGCTAGCGTTAACGACCTCAGGATCGTTGTT	3	2.81782	2.57823	2.71057	2.69071	2.56756		2.67298
AAGCTAGCGTTAACGACCTCAGGATCGTTGT	ACAACGATCCTGAGGTCGTTAACGCTAGCTT	3	2.77343	2.54837	2.67269	2.65811	2.53911		2.63834
CAACGATCCTGAGGTCGTTAACGCTAGCTTG	CAAGCTAGCGTTAACGACCTCAGGATCGTTG	3	2.59734	2.44261	2.55361	2.54783	2.43089		2.51446
AACGATCCTGAGGTCGTTAACGCTAGCTTGG	CCAAGCTAGCGTTAACGACCTCAGGATCGTT	3	2.58533	2.43633	2.54208	2.5385	2.42266		2.50498
ACCAAGCTAGCGTTAACGACCTCAGGATCGT	ACGATCCTGAGGTCGTTAACGCTAGCTTGGT	3	2.52639	2.41288	2.52025	2.5143	2.39894		2.47455
ACGTTAGTCTCCGAGCACGCAAGCCCTTCCT	AGGAAGGGCTTGCGTGCTCGGAGACTAACGT	1	0.687991	0.710745	0.789025	0.782835	0.708346		0.735788
CACGTTAGTCTCCGAGCACGCAAGCCCTTCC	GGAAGGGCTTGCGTGCTCGGAGACTAACGTG	1	0.700725	0.72334	0.808242	0.794473	0.721417		0.749639
GAAGGGCTTGCGTGCTCGGAGACTAACGTGA	TCACGTTAGTCTCCGAGCACGCAAGCCCTTC	1	0.767305	0.760443	0.840601	0.826959	0.753776		0.789817
AAGGGCTTGCGTGCTCGGAGACTAACGTGAC	GTCACGTTAGTCTCCGAGCACGCAAGCCCTT	1	0.706546	0.719297	0.79541	0.784121	0.713491		0.743773
AGGGCTTGCGTGCTCGGAGACTAACGTGACA	TGTCACGTTAGTCTCCGAGCACGCAAGCCCT	1	0.706182	0.719761	0.797331	0.786551	0.713753		0.744716
GGGCTTGCGTGCTCGGAGACTAACGTGACAA	TTGTCACGTTAGTCTCCGAGCACGCAAGCCC	1	0.71455	0.722193	0.802415	0.791308	0.716771		0.749447
ATTGTCACGTTAGTCTCCGAGCACGCAAGCC	GGCTTGCGTGCTCGGAGACTAACGTGACAAT	1	0.774581	0.746946	0.829505	0.820711	0.742445		0.782838
GCTTGCGTGCTCGGAGACTAACGTGACAATA	TATTGTCACGTTAGTCTCCGAGCACGCAAGC	1	0.820059	0.751127	0.836324	0.835779	0.747147		0.798087
CTTGCGTGCTCGGAGACTAACGTGACAATAC	GTATTGTCACGTTAGTCTCCGAGCACGCAAG	1	0.826972	0.752739	0.83806	0.839434	0.747097		0.80086
GGTATTGTCACGTTAGTCTCCGAGCACGCAA	TTGCGTGCTCGGAGACTAACGTGACAATACC	1	0.812783	0.747493	0.828575	0.828715	0.739925		0.791498
CGGTATTGTCACGTTAGTCTCCGAGCACGCA	TGCGTGCTCGGAGACTAACGTGACAATACCG	1	0.760756	0.730198	0.804336	0.811625	0.722508		0.765885
CCGGTATTGTCACGTTAGTCTCCGAGCACGC	GCGTGCTCGGAGACTAACGTGACAATACCGG	1	0.694176	0.689516	0.755301	0.766562	0.681026		0.717316
CCCGGTATTGTCACGTTAGTCTCCGAGCACG	CGTGCTCGGAGACTAACGTGACAATACCGGG	1	0.59558	0.581705	0.644523	0.658692	0.57538		0.611176
GCCCGGTATTGTCACGTTAGTCTCCGAGCAC	GTGCTCGGAGACTAACGTGACAATACCGGGC	1	0.61268	0.596104	0.66343	0.68007	0.591812		0.628819
GGCCCGGTATTGTCACGTTAGTCTCCGAGCA	TGCTCGGAGACTAACGTGACAATACCGGGCC	1	0.595944	0.585667	0.654752	0.668391	0.582545		0.61746
GCTCGGAGACTAACGTGACAATACCGGGCCC	GGGCCCGGTATTGTCACGTTAGTCTCCGAGC	1	0.457691	0.517882	0.572551	0.587657	0.513655		0.529887
CGGGCCCGGTATTGTCACGTTAGTCTCCGAG	CTCGGAGACTAACGTGACAATACCGGGCCCG	1	0.435134	0.49627	0.550296	0.568648	0.49524		0.509118
GCGGGCCCGGTATTGTCACGTTAGTCTCCGA	TCGGAGACTAACGTGACAATACCGGGCCCGC	1	0.440955	0.500942	0.555504	0.572364	0.499368		0.513826
CGGAGACTAACGTGACAATACCGGGCCCGCA	TGCGGGCCCGGTATTGTCACGTTAGTCTCCG	1	0.43477	0.506489	0.563253	0.574691	0.504494		0.516739
CTGCGGGCCCGGTATTGTCACGTTAGTCTCC	GGAGACTAACGTGACAATACCGGGCCCGCAG	1	0.447504	0.52575	0.58309	0.595538	0.52334		0.535044
CCTGCGGGCCCGGTATTGTCACGTTAGTCTC	GAGACTAACGTGACAATACCGGGCCCGCAGG	1	0.479156	0.541624	0.600323	0.609076	0.538456		0.553727
AGACTAACGTGACAATACCGGGCCCGCAGGC	GCCTGCGGGCCCGGTATTGTCACGTTAGTCT	1	0.476973	0.539356	0.596976	0.604951	0.535625		0.550776
CGCCTGCGGGCCCGGTATTGTCACGTTAGTC	GACTAACGTGACAATACCGGGCCCGCAGGCG	1	0.451142	0.545504	0.610428	0.596192	0.539279		0.548509
ACTAACGTGACAATACCGGGCCCGCAGGCGG	CCGCCTGCGGGCCCGGTATTGTCACGTTAGT	1	0.458418	0.548482	0.610304	0.59511	0.541225		0.550708
CTAACGTGACAATACCGGGCCCGCAGGCGGA	TCCGCCTGCGGGCCCGGTATTGTCACGTTAG	1	0.476973	0.561268	0.624252	0.605278	0.551901		0.563935
GTCCGCCTGCGGGCCCGGTATTGTCACGTTA	TAACGTGACAATACCGGGCCCGCAGGCGGAC	1	0.492618	0.569957	0.633551	0.612036	0.560625		0.573757
AACGTGACAATACCGGGCCCGCAGGCGGACT	AGTCCGCCTGCGGGCCCGGTATTGTCACGTT	1	0.508262	0.580448	0.643717	0.620612	0.568345		0.584277
ACGTGACAATACCGGGCCCGCAGGCGGACTA	TAGTCCGCCTGCGGGCCCGGTATTGTCACGT	1	0.482795	0.5637	0.621834	0.603012	0.55041		0.56435
CGTGACAATACCGGGCCCGCAGGCGGACTAG	CTAGTCCGCCTGCGGGCCCGGTATTGTCACG	1	0.480975	0.56034	0.62047	0.602297	0.548839		0.562584
GTGACAATACCGGGCCCGCAGGCGGACTAGA	TCTAGTCCGCCTGCGGGCCCGGTATTGTCAC	1	0.479884	0.557744	0.614643	0.600745	0.546744		0.559952
ATCTAGTCCGCCTGCGGGCCCGGTATTGTCA	TGACAATACCGGGCCCGCAGGCGGACTAGAT	1	0.494437	0.564547	0.621338	0.609586	0.554052		0.568792
CATCTAGTCCGCCTGCGGGCCCGGTATTGTC	GACAATACCGGGCCCGCAGGCGGACTAGATG	1	0.495892	0.57329	0.619417	0.621837	0.561349		0.574357
ACAATACCGGGCCCGCAGGCGGACTAGATGC	GCATCTAGTCCGCCTGCGGGCCCGGTATTGT	1	0.488252	0.566678	0.612536	0.614997	0.555162		0.567525
AGCATCTAGTCCGCCTGCGGGCCCGGTATTG	CAATACCGGGCCCGCAGGCGGACTAGATGCT	1	0.497711	0.571869	0.618177	0.620244	0.560482		0.573697
AATACCGGGCCCGCAGGCGGACTAGATGCTG	CAGCATCTAGTCCGCCTGCGGGCCCGGTATT	1	0.515175	0.593426	0.638448	0.6425	0.581747		0.594259
ACAGCATCTAGTCCGCCTGCGGGCCCGGTAT	ATACCGGGCCCGCAGGCGGACTAGATGCTGT	1	0.516266	0.595748	0.638448	0.6386	0.583431		0.594499
AACAGCATCTAGTCCGCCTGCGGGCCCGGTA	TACCGGGCCCGCAGGCGGACTAGATGCTGTT	1	0.534821	0.602934	0.644213	0.644052	0.590939		0.603392
ACCGGGCCCGCAGGCGGACTAGATGCTGTTG	CAACAGCATCTAGTCCGCCTGCGGGCCCGGT	1	0.527545	0.600229	0.637456	0.638498	0.58744		0.598234
CCGGGCCCGCAGGCGGACTAGATGCTGTTGA	TCAACAGCATCTAGTCCGCCTGCGGGCCCGG	1	0.518449	0.591049	0.630017	0.626799	0.578404		0.588944
CGGGCCCGCAGGCGGACTAGATGCTGTTGAG	CTCAACAGCATCTAGTCCGCCTGCGGGCCCG	1	0.529364	0.596104	0.63479	0.632455	0.583468		0.595236
ACTCAACAGCATCTAGTCCGCCTGCGGGCCC	GGGCCCGCAGGCGGACTAGATGCTGTTGAGT	1	0.530455	0.603234	0.642105	0.640887	0.589374		0.601211
GACTCAACAGCATCTAGTCCGCCTGCGGGCC	GGCCCGCAGGCGGACTAGATGCTGTTGAGTC	1	0.732378	0.773612	0.825476	0.810073	0.755485		0.779405
GCCCGCAGGCGGACTAGATGCTGTTGAGTCA	TGACTCAACAGCATCTAGTCCGCCTGCGGGC	1	0.802596	0.817436	0.878912	0.857831	0.80011		0.831377
ATGACTCAACAGCATCTAGTCCGCCTGCGGG	CCCGCAGGCGGACTAGATGCTGTTGAGTCAT	1	0.834249	0.844894	0.90842	0.885947	0.82816		0.860334
AATGACTCAACAGCATCTAGTCCGCCTGCGG	CCGCAGGCGGACTAGATGCTGTTGAGTCATT	1	0.959768	0.900467	0.968241	0.948345	0.883524		0.932069
CAATGACTCAACAGCATCTAGTCCGCCTGCG	CGCAGGCGGACTAGATGCTGTTGAGTCATTG	1	1.05109	0.932269	1.00401	0.983117	0.914081		0.976913
ACAATGACTCAACAGCATCTAGTCCGCCTGC	GCAGGCGGACTAGATGCTGTTGAGTCATTGT	1	1.23773	1.01893	1.10289	1.07704	0.99853		1.08702
AACAATGACTCAACAGCATCTAGTCCGCCTG	CAGGCGGACTAGATGCTGTTGAGTCATTGTT	1	1.25155	1.02606	1.11138	1.08176	1.00381		1.09491
AGGCGGACTAGATGCTGTTGAGTCATTGTTC	GAACAATGACTCAACAGCATCTAGTCCGCCT	1	1.26247	1.02825	1.11231	1.08096	1.00384		1.09757
CGAACAATGACTCAACAGCATCTAGTCCGCC	GGCGGACTAGATGCTGTTGAGTCATTGTTCG	1	1.16023	0.97847	1.06036	1.02665	0.957989		1.03674
GCGGACTAGATGCTGTTGAGTCATTGTTCGA	TCGAACAATGACTCAACAGCATCTAGTCCGC	1	1.17552	0.97735	1.05993	1.02316	0.957809		1.03875
CGGACTAGATGCTGTTGAGTCATTGTTCGAG	CTCGAACAATGACTCAACAGCATCTAGTCCG	1	1.20571	1.00552	1.07927	1.05648	0.983458		1.06609
CCTCGAACAATGACTCAACAGCATCTAGTCC	GGACTAGATGCTGTTGAGTCATTGTTCGAGG	1	1.18679	1.00169	1.07753	1.05013	0.97855		1.05894
GACTAGATGCTGTTGAGTCATTGTTCGAGGC	GCCTCGAACAATGACTCAACAGCATCTAGTC	1	1.21517	1.00071	1.0789	1.05338	0.977627		1.06516
ACTAGATGCTGTTGAGTCATTGTTCGAGGCC	GGCCTCGAACAATGACTCAACAGCATCTAGT	1	1.16387	0.978415	1.059	1.02908	0.955875		1.03725
CGGCCTCGAACAATGACTCAACAGCATCTAG	CTAGATGCTGTTGAGTCATTGTTCGAGGCCG	1	1.09911	0.945547	1.02577	0.995572	0.923055		0.997811
TAGATGCTGTTGAGTCATTGTTCGAGGCCGA	TCGGCCTCGAACAATGACTCAACAGCATCTA	1	1.10821	0.948225	1.03073	1.00078	0.925786		1.00275
AGATGCTGTTGAGTCATTGTTCGAGGCCGAA	TTCGGCCTCGAACAATGACTCAACAGCATCT	1	1.21081	0.988005	1.06892	1.03888	0.964063		1.05413
GATGCTGTTGAGTCATTGTTCGAGGCCGAAA	TTTCGGCCTCGAACAATGACTCAACAGCATC	1	1.21226	0.993333	1.07387	1.04206	0.971029		1.05851
ATGCTGTTGAGTCATTGTTCGAGGCCGAAAT	ATTTCGGCCTCGAACAATGACTCAACAGCAT	1	1.21408	0.995382	1.07896	1.04268	0.972625		1.06074
AATTTCGGCCTCGAACAATGACTCAACAGCA	TGCTGTTGAGTCATTGTTCGAGGCCGAAATT	1	1.23482	1.00374	1.09384	1.05176	0.981163		1.07306
AAATTTCGGCCTCGAACAATGACTCAACAGC	GCTGTTGAGTCATTGTTCGAGGCCGAAATTT	1	1.21845	0.991612	1.08237	1.0409	0.971303		1.06093
AAAATTTCGGCCTCGAACAATGACTCAACAG	CTGTTGAGTCATTGTTCGAGGCCGAAATTTT	1	1.15223	0.967268	1.0691	1.01315	0.949727		1.0303
GAAAATTTCGGCCTCGAACAATGACTCAACA	TGTTGAGTCATTGTTCGAGGCCGAAATTTTC	1	1.12785	0.951449	1.05565	0.998941	0.936481		1.01407
GTTGAGTCATTGTTCGAGGCCGAAATTTTCA	TGAAAATTTCGGCCTCGAACAATGACTCAAC	1	1.10457	0.93511	1.03625	0.980075	0.920878		0.995376
ATGAAAATTTCGGCCTCGAACAATGACTCAA	TTGAGTCATTGTTCGAGGCCGAAATTTTCAT	1	1.09147	0.930602	1.03445	0.973684	0.915652		0.989172
AATGAAAATTTCGGCCTCGAACAATGACTCA	TGAGTCATTGTTCGAGGCCGAAATTTTCATT	1	1.14896	0.958607	1.06563	1.00192	0.939817		1.02299
GAGTCATTGTTCGAGGCCGAAATTTTCATTA	TAATGAAAATTTCGGCCTCGAACAATGACTC	1	1.1726	0.96847	1.07604	1.01489	0.9504		1.03648
AGTCATTGTTCGAGGCCGAAATTTTCATTAC	GTAATGAAAATTTCGGCCTCGAACAATGACT	1	1.14532	0.955356	1.06786	0.99937	0.937579		1.0211
AGTAATGAAAATTTCGGCCTCGAACAATGAC	GTCATTGTTCGAGGCCGAAATTTTCATTACT	1	1.06346	0.933007	1.04152	0.974725	0.91337		0.985215
TAGTAATGAAAATTTCGGCCTCGAACAATGA	TCATTGTTCGAGGCCGAAATTTTCATTACTA	1	1.04126	0.92798	1.03439	0.969437	0.908419		0.976297
CATTGTTCGAGGCCGAAATTTTCATTACTAG	CTAGTAATGAAAATTTCGGCCTCGAACAATG	1	0.986691	0.900275	1.00947	0.933726	0.880543		0.94214
ATTGTTCGAGGCCGAAATTTTCATTACTAGC	GCTAGTAATGAAAATTTCGGCCTCGAACAAT	1	0.98851	0.90186	1.01232	0.935196	0.882726		0.944122
GGCTAGTAATGAAAATTTCGGCCTCGAACAA	TTGTTCGAGGCCGAAATTTTCATTACTAGCC	1	0.979778	0.899647	1.00841	0.933297	0.881217		0.94047
TGGCTAGTAATGAAAATTTCGGCCTCGAACA	TGTTCGAGGCCGAAATTTTCATTACTAGCCA	1	0.965225	0.897079	1.00593	0.929152	0.877444		0.934966
GTGGCTAGTAATGAAAATTTCGGCCTCGAAC	GTTCGAGGCCGAAATTTTCATTACTAGCCAC	1	0.950672	0.889073	0.99558	0.919841	0.869112		0.924856
CGTGGCTAGTAATGAAAATTTCGGCCTCGAA	TTCGAGGCCGAAATTTTCATTACTAGCCACG	1	0.949217	0.889893	0.996199	0.920188	0.869349		0.924969
ACGTGGCTAGTAATGAAAATTTCGGCCTCGA	TCGAGGCCGAAATTTTCATTACTAGCCACGT	1	0.938666	0.884784	0.991798	0.916186	0.864853		0.919258
CGAGGCCGAAATTTTCATTACTAGCCACGTC	GACGTGGCTAGTAATGAAAATTTCGGCCTCG	1	0.944851	0.890603	0.998059	0.923108	0.870459		0.925416
CGACGTGGCTAGTAATGAAAATTTCGGCCTC	GAGGCCGAAATTTTCATTACTAGCCACGTCG	1	0.919747	0.87962	0.983119	0.911429	0.85853		0.910489
AGGCCGAAATTTTCATTACTAGCCACGTCGG	CCGACGTGGCTAGTAATGAAAATTTCGGCCT	1	0.937938	0.894538	0.998369	0.927559	0.86983		0.925647
ACCGACGTGGCTAGTAATGAAAATTTCGGCC	GGCCGAAATTTTCATTACTAGCCACGTCGGT	1	0.962315	0.912133	1.01963	0.948325	0.887453		0.945971
GCCGAAATTTTCATTACTAGCCACGTCGGTA	TACCGACGTGGCTAGTAATGAAAATTTCGGC	1	1.00052	0.924182	1.02967	0.965537	0.899239		0.96383
CCGAAATTTTCATTACTAGCCACGTCGGTAA	TTACCGACGTGGCTAGTAATGAAAATTTCGG	1	1.00888	0.929755	1.0324	0.970846	0.904958		0.969369
CGAAATTTTCATTACTAGCCACGTCGGTAAA	TTTACCGACGTGGCTAGTAATGAAAATTTCG	1	1.04017	0.947952	1.04672	0.990509	0.922656		0.989602
GAAATTTTCATTACTAGCCACGTCGGTAAAC	GTTTACCGACGTGGCTAGTAATGAAAATTTC	1	1.10348	0.980574	1.08032	1.01993	0.953643		1.02759
AAATTTTCATTACTAGCCACGTCGGTAAACA	TGTTTACCGACGTGGCTAGTAATGAAAATTT	1	1.12531	0.991612	1.08981	1.03016	0.965211		1.04042
AATTTTCATTACTAGCCACGTCGGTAAACAA	TTGTTTACCGACGTGGCTAGTAATGAAAATT	1	1.15951	1.00891	1.10952	1.0485	0.982909		1.06187
ATTTTCATTACTAGCCACGTCGGTAAACAAA	TTTGTTTACCGACGTGGCTAGTAATGAAAAT	1	1.12422	0.994726	1.09346	1.03204	0.969102		1.04271
GTTTGTTTACCGACGTGGCTAGTAATGAAAA	TTTTCATTACTAGCCACGTCGGTAAACAAAC	1	1.13731	1.00907	1.11095	1.04511	0.982204		1.05693
CGTTTGTTTACCGACGTGGCTAGTAATGAAA	TTTCATTACTAGCCACGTCGGTAAACAAACG	1	1.09547	1.00702	1.09811	1.04723	0.974284		1.04442
CCGTTTGTTTACCGACGTGGCTAGTAATGAA	TTCATTACTAGCCACGTCGGTAAACAAACGG	1	1.06782	0.995081	1.08664	1.03694	0.962804		1.02986
CCCGTTTGTTTACCGACGTGGCTAGTAATGA	TCATTACTAGCCACGTCGGTAAACAAACGGG	1	1.00124	0.972159	1.06135	1.01483	0.94084		0.998084
CATTACTAGCCACGTCGGTAAACAAACGGGC	GCCCGTTTGTTTACCGACGTGGCTAGTAATG	1	0.996514	0.969645	1.0585	1.01046	0.938695		0.994762
AGCCCGTTTGTTTACCGACGTGGCTAGTAAT	ATTACTAGCCACGTCGGTAAACAAACGGGCT	1	0.999425	0.971421	1.06104	1.01389	0.940179		0.997191
CAGCCCGTTTGTTTACCGACGTGGCTAGTAA	TTACTAGCCACGTCGGTAAACAAACGGGCTG	1	1.00234	0.974454	1.06371	1.01558	0.943029		0.999822
TACTAGCCACGTCGGTAAACAAACGGGCTGA	TCAGCCCGTTTGTTTACCGACGTGGCTAGTA	1	0.972502	0.95705	1.04511	0.998962	0.926765		0.980078
ACTAGCCACGTCGGTAAACAAACGGGCTGAC	GTCAGCCCGTTTGTTTACCGACGTGGCTAGT	1	0.951036	0.940411	1.02738	0.985118	0.912291		0.963247
CGTCAGCCCGTTTGTTTACCGACGTGGCTAG	CTAGCCACGTCGGTAAACAAACGGGCTGACG	1	0.955038	0.939892	1.02726	0.984792	0.911998		0.963795
ACGTCAGCCCGTTTGTTTACCGACGTGGCTA	TAGCCACGTCGGTAAACAAACGGGCTGACGT	1	0.994695	0.954591	1.03966	1.00076	0.924445		0.982829
AGCCACGTCGGTAAACAAACGGGCTGACGTC	GACGTCAGCCCGTTTGTTTACCGACGTGGCT	1	1.02999	0.964754	1.04753	1.00803	0.935951		0.997249
AGACGTCAGCCCGTTTGTTTACCGACGTGGC	GCCACGTCGGTAAACAAACGGGCTGACGTCT	1	1.03945	0.971995	1.05584	1.01628	0.942705		1.00525
CCACGTCGGTAAACAAACGGGCTGACGTCTC	GAGACGTCAGCCCGTTTGTTTACCGACGTGG	1	0.975412	0.956531	1.03463	1.00864	0.927164		0.980476
AGAGACGTCAGCCCGTTTGTTTACCGACGTG	CACGTCGGTAAACAAACGGGCTGACGTCTCT	1	0.973229	0.956257	1.0342	1.00862	0.927445		0.97995
AAGAGACGTCAGCCCGTTTGTTTACCGACGT	ACGTCGGTAAACAAACGGGCTGACGTCTCTT	1	0.890277	0.896587	0.970535	0.946119	0.869986		0.914701
CGTCGGTAAACAAACGGGCTGACGTCTCTTA	TAAGAGACGTCAGCCCGTTTGTTTACCGACG	1	0.860808	0.882926	0.957393	0.934236	0.855013		0.898075
ATAAGAGACGTCAGCCCGTTTGTTTACCGAC	GTCGGTAAACAAACGGGCTGACGTCTCTTAT	1	0.860808	0.880139	0.953116	0.930908	0.853279		0.89565
CATAAGAGACGTCAGCCCGTTTGTTTACCGA	TCGGTAAACAAACGGGCTGACGTCTCTTATG	1	0.850621	0.867407	0.937122	0.916472	0.839479		0.88222
CGGTAAACAAACGGGCTGACGTCTCTTATGC	GCATAAGAGACGTCAGCCCGTTTGTTTACCG	1	0.856078	0.866478	0.937618	0.914185	0.839248		0.882721
CGCATAAGAGACGTCAGCCCGTTTGTTTACC	GGTAAACAAACGGGCTGACGTCTCTTATGCG	1	0.76403	0.810961	0.87792	0.859322	0.785499		0.819546
GCGCATAAGAGACGTCAGCCCGTTTGTTTAC	GTAAACAAACGGGCTGACGTCTCTTATGCGC	1	0.780403	0.820824	0.887405	0.870225	0.795845		0.83094
TAAACAAACGGGCTGACGTCTCTTATGCGCA	TGCGCATAAGAGACGTCAGCCCGTTTGTTTA	1	0.754207	0.806835	0.872031	0.854605	0.783959		0.814327
AAACAAACGGGCTGACGTCTCTTATGCGCAG	CTGCGCATAAGAGACGTCAGCCCGTTTGTTT	1	0.762939	0.813748	0.877424	0.86073	0.789608		0.82089
AACAAACGGGCTGACGTCTCTTATGCGCAGT	ACTGCGCATAAGAGACGTCAGCCCGTTTGTT	1	0.772035	0.817901	0.88164	0.866039	0.79403		0.826329
ACAAACGGGCTGACGTCTCTTATGCGCAGTC	GACTGCGCATAAGAGACGTCAGCCCGTTTGT	1	0.767305	0.815496	0.879842	0.864467	0.79224		0.82387
CAAACGGGCTGACGTCTCTTATGCGCAGTCG	CGACTGCGCATAAGAGACGTCAGCCCGTTTG	1	0.76403	0.812354	0.879842	0.862813	0.788754		0.821559
AAACGGGCTGACGTCTCTTATGCGCAGTCGT	ACGACTGCGCATAAGAGACGTCAGCCCGTTT	1	0.787315	0.830851	0.898129	0.880699	0.80586		0.840571
AACGGGCTGACGTCTCTTATGCGCAGTCGTC	GACGACTGCGCATAAGAGACGTCAGCCCGTT	1	0.792045	0.833501	0.903461	0.884436	0.808997		0.844488
ACGGGCTGACGTCTCTTATGCGCAGTCGTCC	GGACGACTGCGCATAAGAGACGTCAGCCCGT	1	0.766213	0.823693	0.892488	0.87437	0.799399		0.831233
CGGGCTGACGTCTCTTATGCGCAGTCGTCCC	GGGACGACTGCGCATAAGAGACGTCAGCCCG	1	0.736016	0.804486	0.872403	0.857647	0.781776		0.810466
GGGCTGACGTCTCTTATGCGCAGTCGTCCCA	TGGGACGACTGCGCATAAGAGACGTCAGCCC	1	0.720008	0.795306	0.864034	0.847928	0.773794		0.800214
CTGGGACGACTGCGCATAAGAGACGTCAGCC	GGCTGACGTCTCTTATGCGCAGTCGTCCCAG	1	0.83534	0.827955	0.90935	0.880066	0.808385		0.852219
GCTGACGTCTCTTATGCGCAGTCGTCCCAGC	GCTGGGACGACTGCGCATAAGAGACGTCAGC	1	0.843344	0.830851	0.913379	0.883109	0.811722		0.856481
AGCTGGGACGACTGCGCATAAGAGACGTCAG	CTGACGTCTCTTATGCGCAGTCGTCCCAGCT	1	0.811328	0.817245	0.901415	0.869878	0.79943		0.839859
CAGCTGGGACGACTGCGCATAAGAGACGTCA	TGACGTCTCTTATGCGCAGTCGTCCCAGCTG	1	0.826244	0.826261	0.910961	0.879964	0.806764		0.850039
GACGTCTCTTATGCGCAGTCGTCCCAGCTGA	TCAGCTGGGACGACTGCGCATAAGAGACGTC	1	0.845527	0.837845	0.92336	0.891746	0.818887		0.863473
ACGTCTCTTATGCGCAGTCGTCCCAGCTGAA	TTCAGCTGGGACGACTGCGCATAAGAGACGT	1	0.842616	0.83678	0.92243	0.890051	0.81774		0.861923
CGTCTCTTATGCGCAGTCGTCCCAGCTGAAC	GTTCAGCTGGGACGACTGCGCATAAGAGACG	1	0.859716	0.84055	0.931481	0.895094	0.821144		0.869597
AGTTCAGCTGGGACGACTGCGCATAAGAGAC	GTCTCTTATGCGCAGTCGTCCCAGCTGAACT	1	0.827336	0.828256	0.916727	0.881026	0.808666		0.852402
AAGTTCAGCTGGGACGACTGCGCATAAGAGA	TCTCTTATGCGCAGTCGTCCCAGCTGAACTT	1	0.793136	0.814731	0.898625	0.866366	0.793562		0.833284
CAAGTTCAGCTGGGACGACTGCGCATAAGAG	CTCTTATGCGCAGTCGTCCCAGCTGAACTTG	1	0.782586	0.806917	0.89007	0.858444	0.786665		0.824936
TCAAGTTCAGCTGGGACGACTGCGCATAAGA	TCTTATGCGCAGTCGTCCCAGCTGAACTTGA	1	0.793864	0.81077	0.89534	0.863569	0.791467		0.831002
CTTATGCGCAGTCGTCCCAGCTGAACTTGAC	GTCAAGTTCAGCTGGGACGACTGCGCATAAG	1	0.814966	0.827764	0.912139	0.87827	0.806851		0.847998
TGTCAAGTTCAGCTGGGACGACTGCGCATAA	TTATGCGCAGTCGTCCCAGCTGAACTTGACA	1	0.863354	0.851725	0.932844	0.90026	0.829264		0.87549
TATGCGCAGTCGTCCCAGCTGAACTTGACAA	TTGTCAAGTTCAGCTGGGACGACTGCGCATA	1	0.984144	0.919127	1.00934	0.976359	0.894387		0.956672
ATGCGCAGTCGTCCCAGCTGAACTTGACAAT	ATTGTCAAGTTCAGCTGGGACGACTGCGCAT	1	0.983053	0.920794	1.00996	0.978727	0.894637		0.957434
CATTGTCAAGTTCAGCTGGGACGACTGCGCA	TGCGCAGTCGTCCCAGCTGAACTTGACAATG	1	1.03872	0.960656	1.05224	1.0185	0.930638		1.00015
CCATTGTCAAGTTCAGCTGGGACGACTGCGC	GCGCAGTCGTCCCAGCTGAACTTGACAATGG	1	1.07037	0.974399	1.06675	1.0323	0.943927		1.01755
CCCATTGTCAAGTTCAGCTGGGACGACTGCG	CGCAGTCGTCCCAGCTGAACTTGACAATGGG	1	1.02598	0.965847	1.05323	1.02373	0.934267		1.00061
GCAGTCGTCCCAGCTGAACTTGACAATGGGC	GCCCATTGTCAAGTTCAGCTGGGACGACTGC	1	1.10675	1.00538	1.10034	1.06693	0.973255		1.05053
AGCCCATTGTCAAGTTCAGCTGGGACGACTG	CAGTCGTCCCAGCTGAACTTGACAATGGGCT	1	1.12822	1.01915	1.11702	1.07988	0.987505		1.06635
AGTCGTCCCAGCTGAACTTGACAATGGGCTC	GAGCCCATTGTCAAGTTCAGCTGGGACGACT	1	1.13804	1.02172	1.12	1.08427	0.991895		1.07118
AGAGCCCATTGTCAAGTTCAGCTGGGACGAC	GTCGTCCCAGCTGAACTTGACAATGGGCTCT	1	1.10639	1.00713	1.10003	1.06867	0.979223		1.05229
CAGAGCCCATTGTCAAGTTCAGCTGGGACGA	TCGTCCCAGCTGAACTTGACAATGGGCTCTG	1	1.08019	0.991694	1.08782	1.05338	0.967169		1.03605
ACAGAGCCCATTGTCAAGTTCAGCTGGGACG	CGTCCCAGCTGAACTTGACAATGGGCTCTGT	1	1.02926	0.965028	1.05881	1.02555	0.940846		1.0039
GTCCCAGCTGAACTTGACAATGGGCTCTGTA	TACAGAGCCCATTGTCAAGTTCAGCTGGGAC	1	1.02926	0.970164	1.06551	1.03235	0.947725		1.009
GTACAGAGCCCATTGTCAAGTTCAGCTGGGA	TCCCAGCTGAACTTGACAATGGGCTCTGTAC	1	1.02453	0.966913	1.06253	1.02902	0.945604		1.00572
AGTACAGAGCCCATTGTCAAGTTCAGCTGGG	CCCAGCTGAACTTGACAATGGGCTCTGTACT	1	0.952855	0.935138	1.02713	0.994756	0.912073		0.964391
CCAGCTGAACTTGACAATGGGCTCTGTACTA	TAGTACAGAGCCCATTGTCAAGTTCAGCTGG	1	0.947398	0.911696	0.995765	0.962658	0.889112		0.941326
CAGCTGAACTTGACAATGGGCTCTGTACTAC	GTAGTACAGAGCCCATTGTCAAGTTCAGCTG	1	0.969591	0.913663	0.998059	0.963291	0.891213		0.947164
AGCTGAACTTGACAATGGGCTCTGTACTACC	GGTAGTACAGAGCCCATTGTCAAGTTCAGCT	1	0.707638	0.762656	0.823492	0.818812	0.746972		0.771914
AGGTAGTACAGAGCCCATTGTCAAGTTCAGC	GCTGAACTTGACAATGGGCTCTGTACTACCT	1	0.650154	0.708068	0.753008	0.753085	0.690941		0.711051
CAGGTAGTACAGAGCCCATTGTCAAGTTCAG	CTGAACTTGACAATGGGCTCTGTACTACCTG	1	0.594125	0.673697	0.708808	0.708676	0.657547		0.66857
CCAGGTAGTACAGAGCCCATTGTCAAGTTCA	TGAACTTGACAATGGGCTCTGTACTACCTGG	1	0.602493	0.676484	0.709428	0.711473	0.66059		0.672093
CCCAGGTAGTACAGAGCCCATTGTCAAGTTC	GAACTTGACAATGGGCTCTGTACTACCTGGG	1	0.536277	0.631868	0.656735	0.663	0.613769		0.62033
AACTTGACAATGGGCTCTGTACTACCTGGGC	GCCCAGGTAGTACAGAGCCCATTGTCAAGTT	1	0.518449	0.599191	0.621772	0.624594	0.580861		0.588973
ACTTGACAATGGGCTCTGTACTACCTGGGCA	TGCCCAGGTAGTACAGAGCCCATTGTCAAGT	1	0.522815	0.601049	0.622826	0.627064	0.583337		0.591418
CTTGACAATGGGCTCTGTACTACCTGGGCAA	TTGCCCAGGTAGTACAGAGCCCATTGTCAAG	1	0.519541	0.599218	0.622392	0.626737	0.582626		0.590103
GTTGCCCAGGTAGTACAGAGCCCATTGTCAA	TTGACAATGGGCTCTGTACTACCTGGGCAAC	1	0.515539	0.599027	0.621214	0.62635	0.581865		0.588799
TGACAATGGGCTCTGTACTACCTGGGCAACA	TGTTGCCCAGGTAGTACAGAGCCCATTGTCA	1	0.520268	0.608016	0.629459	0.635109	0.591843		0.596939
GACAATGGGCTCTGTACTACCTGGGCAACAC	GTGTTGCCCAGGTAGTACAGAGCCCATTGTC	1	0.545008	0.621977	0.647561	0.650913	0.605669		0.614225
ACAATGGGCTCTGTACTACCTGGGCAACACG	CGTGTTGCCCAGGTAGTACAGAGCCCATTGT	1	0.517722	0.608699	0.630265	0.635946	0.591226		0.596771
CAATGGGCTCTGTACTACCTGGGCAACACGG	CCGTGTTGCCCAGGTAGTACAGAGCCCATTG	1	0.509354	0.605448	0.628219	0.631556	0.587796		0.592475
AATGGGCTCTGTACTACCTGGGCAACACGGG	CCCGTGTTGCCCAGGTAGTACAGAGCCCATT	1	0.50899	0.60501	0.627723	0.632107	0.587939		0.592354
ATGGGCTCTGTACTACCTGGGCAACACGGGG	CCCCGTGTTGCCCAGGTAGTACAGAGCCCAT	1	0.435861	0.549711	0.570196	0.575386	0.530916		0.532414
GCCCCGTGTTGCCCAGGTAGTACAGAGCCCA	TGGGCTCTGTACTACCTGGGCAACACGGGGC	1	0.402026	0.518565	0.5392	0.544085	0.502093		0.501194
AGCCCCGTGTTGCCCAGGTAGTACAGAGCCC	GGGCTCTGTACTACCTGGGCAACACGGGGCT	1	0.399843	0.514986	0.534923	0.53949	0.499187		0.497686
GGCTCTGTACTACCTGGGCAACACGGGGCTA	TAGCCCCGTGTTGCCCAGGTAGTACAGAGCC	1	0.411485	0.518647	0.539634	0.543002	0.502935		0.503141
ATAGCCCCGTGTTGCCCAGGTAGTACAGAGC	GCTCTGTACTACCTGGGCAACACGGGGCTAT	1	0.406755	0.515587	0.535604	0.538449	0.499405		0.49916
CTCTGTACTACCTGGGCAACACGGGGCTATA	TATAGCCCCGTGTTGCCCAGGTAGTACAGAG	1	0.387473	0.504276	0.523516	0.527199	0.489964		0.486485
GTATAGCCCCGTGTTGCCCAGGTAGTACAGA	TCTGTACTACCTGGGCAACACGGGGCTATAC	1	0.385653	0.502882	0.521222	0.525831	0.489022		0.484922
AGTATAGCCCCGTGTTGCCCAGGTAGTACAG	CTGTACTACCTGGGCAACACGGGGCTATACT	1	0.38529	0.499604	0.515519	0.522319	0.485842		0.481715
GAGTATAGCCCCGTGTTGCCCAGGTAGTACA	TGTACTACCTGGGCAACACGGGGCTATACTC	1	0.36346	0.47526	0.489049	0.497531	0.461477		0.457356
CGAGTATAGCCCCGTGTTGCCCAGGTAGTAC	GTACTACCTGGGCAACACGGGGCTATACTCG	1	0.342722	0.454332	0.468344	0.475541	0.442314		0.43665
TACTACCTGGGCAACACGGGGCTATACTCGA	TCGAGTATAGCCCCGTGTTGCCCAGGTAGTA	1	0.33581	0.443758	0.459975	0.46329	0.431987		0.426964
ACTACCTGGGCAACACGGGGCTATACTCGAG	CTCGAGTATAGCCCCGTGTTGCCCAGGTAGT	1	0.329261	0.441682	0.457495	0.459818	0.428526		0.423356
CTACCTGGGCAACACGGGGCTATACTCGAGC	GCTCGAGTATAGCCCCGTGTTGCCCAGGTAG	1	0.332899	0.445261	0.461277	0.463453	0.431419		0.426862
AGCTCGAGTATAGCCCCGTGTTGCCCAGGTA	TACCTGGGCAACACGGGGCTATACTCGAGCT	1	0.337265	0.44772	0.464129	0.465107	0.432904		0.429425
ACCTGGGCAACACGGGGCTATACTCGAGCTC	GAGCTCGAGTATAGCCCCGTGTTGCCCAGGT	1	0.348907	0.454687	0.471443	0.471579	0.439664		0.437256
CCTGGGCAACACGGGGCTATACTCGAGCTCG	CGAGCTCGAGTATAGCCCCGTGTTGCCCAGG	1	0.355456	0.462555	0.481672	0.482993	0.448637		0.446263
CTGGGCAACACGGGGCTATACTCGAGCTCGA	TCGAGCTCGAGTATAGCCCCGTGTTGCCCAG	1	0.379468	0.48403	0.507398	0.509067	0.470408		0.470074
ATCGAGCTCGAGTATAGCCCCGTGTTGCCCA	TGGGCAACACGGGGCTATACTCGAGCTCGAT	1	0.38056	0.488811	0.512234	0.513947	0.474636		0.474038
AATCGAGCTCGAGTATAGCCCCGTGTTGCCC	GGGCAACACGGGGCTATACTCGAGCTCGATT	1	0.558834	0.647905	0.696596	0.677681	0.626491		0.641501
GGCAACACGGGGCTATACTCGAGCTCGATTA	TAATCGAGCTCGAGTATAGCCCCGTGTTGCC	1	0.721463	0.73099	0.798013	0.766214	0.7094		0.745216
GCAACACGGGGCTATACTCGAGCTCGATTAC	GTAATCGAGCTCGAGTATAGCCCCGTGTTGC	1	0.75639	0.743804	0.819958	0.782426	0.721959		0.764908
CAACACGGGGCTATACTCGAGCTCGATTACG	CGTAATCGAGCTCGAGTATAGCCCCGTGTTG	1	0.752388	0.738668	0.816735	0.778159	0.717195		0.760629
AACACGGGGCTATACTCGAGCTCGATTACGC	GCGTAATCGAGCTCGAGTATAGCCCCGTGTT	1	0.765122	0.737493	0.815371	0.776403	0.718405		0.762559
ACACGGGGCTATACTCGAGCTCGATTACGCG	CGCGTAATCGAGCTCGAGTATAGCCCCGTGT	1	0.755299	0.730799	0.810226	0.771319	0.71341		0.75621
CACGGGGCTATACTCGAGCTCGATTACGCGA	TCGCGTAATCGAGCTCGAGTATAGCCCCGTG	1	0.757845	0.730116	0.806196	0.76844	0.710971		0.754714
ACGGGGCTATACTCGAGCTCGATTACGCGAG	CTCGCGTAATCGAGCTCGAGTATAGCCCCGT	1	0.714914	0.696429	0.770799	0.73183	0.676835		0.718161
CGGGGCTATACTCGAGCTCGATTACGCGAGA	TCTCGCGTAATCGAGCTCGAGTATAGCCCCG	1	0.687264	0.669244	0.739184	0.705389	0.651342		0.690484
GGGGCTATACTCGAGCTCGATTACGCGAGAA	TTCTCGCGTAATCGAGCTCGAGTATAGCCCC	1	0.73929	0.695336	0.770489	0.733239	0.67719		0.723109
CTTCTCGCGTAATCGAGCTCGAGTATAGCCC	GGGCTATACTCGAGCTCGATTACGCGAGAAG	1	0.859352	0.744597	0.835208	0.788695	0.728962		0.791363
GGCTATACTCGAGCTCGATTACGCGAGAAGA	TCTTCTCGCGTAATCGAGCTCGAGTATAGCC	1	0.877544	0.743777	0.836386	0.79039	0.72991		0.795601
GCTATACTCGAGCTCGATTACGCGAGAAGAA	TTCTTCTCGCGTAATCGAGCTCGAGTATAGC	1	0.857897	0.726756	0.816363	0.775403	0.714008		0.778085
CTATACTCGAGCTCGATTACGCGAGAAGAAG	CTTCTTCTCGCGTAATCGAGCTCGAGTATAG	1	0.850621	0.72334	0.811527	0.773136	0.71147		0.774019
ACTTCTTCTCGCGTAATCGAGCTCGAGTATA	TATACTCGAGCTCGATTACGCGAGAAGAAGT	1	0.890277	0.741345	0.831799	0.794494	0.729767		0.797536
AACTTCTTCTCGCGTAATCGAGCTCGAGTAT	ATACTCGAGCTCGATTACGCGAGAAGAAGTT	1	0.904103	0.745935	0.838308	0.799864	0.733259		0.804294
GAACTTCTTCTCGCGTAATCGAGCTCGAGTA	TACTCGAGCTCGATTACGCGAGAAGAAGTTC	1	0.908469	0.750416	0.842523	0.804662	0.738504		0.808915
ACTCGAGCTCGATTACGCGAGAAGAAGTTCT	AGAACTTCTTCTCGCGTAATCGAGCTCGAGT	1	0.852804	0.721783	0.81128	0.774198	0.708003		0.773613
CTCGAGCTCGATTACGCGAGAAGAAGTTCTA	TAGAACTTCTTCTCGCGTAATCGAGCTCGAG	1	0.821151	0.717439	0.8057	0.769461	0.702877		0.763326
GTAGAACTTCTTCTCGCGTAATCGAGCTCGA	TCGAGCTCGATTACGCGAGAAGAAGTTCTAC	1	0.84007	0.724952	0.81004	0.776669	0.709462		0.772238
CGAGCTCGATTACGCGAGAAGAAGTTCTACA	TGTAGAACTTCTTCTCGCGTAATCGAGCTCG	1	0.926296	0.767929	0.858331	0.820445	0.749579		0.824516
GAGCTCGATTACGCGAGAAGAAGTTCTACAA	TTGTAGAACTTCTTCTCGCGTAATCGAGCTC	1	0.989601	0.829321	0.922616	0.884068	0.808466		0.886815
AGCTCGATTACGCGAGAAGAAGTTCTACAAT	ATTGTAGAACTTCTTCTCGCGTAATCGAGCT	1	0.992876	0.827381	0.921562	0.882312	0.807026		0.886231
GATTGTAGAACTTCTTCTCGCGTAATCGAGC	GCTCGATTACGCGAGAAGAAGTTCTACAATC	1	1.03144	0.857298	0.950264	0.912838	0.833305		0.917029
AGATTGTAGAACTTCTTCTCGCGTAATCGAG	CTCGATTACGCGAGAAGAAGTTCTACAATCT	1	1.03399	0.859785	0.95169	0.914737	0.835381		0.919116
TAGATTGTAGAACTTCTTCTCGCGTAATCGA	TCGATTACGCGAGAAGAAGTTCTACAATCTA	1	1.01543	0.85014	0.944747	0.905814	0.827362		0.908699
ATAGATTGTAGAACTTCTTCTCGCGTAATCG	CGATTACGCGAGAAGAAGTTCTACAATCTAT	1	1.02889	0.856861	0.951008	0.911674	0.832326		0.916153
CATAGATTGTAGAACTTCTTCTCGCGTAATC	GATTACGCGAGAAGAAGTTCTACAATCTATG	1	1.02744	0.865003	0.956091	0.919923	0.84317		0.922325
ACATAGATTGTAGAACTTCTTCTCGCGTAAT	ATTACGCGAGAAGAAGTTCTACAATCTATGT	1	0.995059	0.847681	0.938176	0.903139	0.826956		0.902202
TACATAGATTGTAGAACTTCTTCTCGCGTAA	TTACGCGAGAAGAAGTTCTACAATCTATGTA	1	0.986691	0.84178	0.93241	0.89734	0.822417		0.896128
GTACATAGATTGTAGAACTTCTTCTCGCGTA	TACGCGAGAAGAAGTTCTACAATCTATGTAC	1	0.953947	0.831671	0.921252	0.887662	0.812177		0.881342
ACGCGAGAAGAAGTTCTACAATCTATGTACG	CGTACATAGATTGTAGAACTTCTTCTCGCGT	1	0.949217	0.828228	0.917966	0.883762	0.808392		0.877513
ACGTACATAGATTGTAGAACTTCTTCTCGCG	CGCGAGAAGAAGTTCTACAATCTATGTACGT	1	0.965225	0.835004	0.925653	0.890909	0.81459		0.886276
GACGTACATAGATTGTAGAACTTCTTCTCGC	GCGAGAAGAAGTTCTACAATCTATGTACGTC	1	0.97905	0.842791	0.934146	0.898933	0.821101		0.895204
CGAGAAGAAGTTCTACAATCTATGTACGTCA	TGACGTACATAGATTGTAGAACTTCTTCTCG	1	1.0107	0.856288	0.947722	0.912348	0.833062		0.912024
ATGACGTACATAGATTGTAGAACTTCTTCTC	GAGAAGAAGTTCTACAATCTATGTACGTCAT	1	1.06819	0.88462	0.976052	0.942832	0.861342		0.946607
AGAAGAAGTTCTACAATCTATGTACGTCATC	GATGACGTACATAGATTGTAGAACTTCTTCT	1	1.06782	0.884921	0.975804	0.941117	0.861667		0.946266
GAAGAAGTTCTACAATCTATGTACGTCATCA	TGATGACGTACATAGATTGTAGAACTTCTTC	1	1.17042	0.948361	1.04821	1.01117	0.927202		1.02107
AAGAAGTTCTACAATCTATGTACGTCATCAT	ATGATGACGTACATAGATTGTAGAACTTCTT	1	1.19334	0.962405	1.06185	1.02479	0.941376		1.03675
AGAAGTTCTACAATCTATGTACGTCATCATA	TATGATGACGTACATAGATTGTAGAACTTCT	1	1.21335	0.971257	1.07276	1.03416	0.949458		1.0482
ATATGATGACGTACATAGATTGTAGAACTTC	GAAGTTCTACAATCTATGTACGTCATCATAT	1	1.14786	0.93858	1.03643	0.997124	0.916538		1.00731
AAGTTCTACAATCTATGTACGTCATCATATA	TATATGATGACGTACATAGATTGTAGAACTT	1	1.06782	0.935329	1.02645	0.984628	0.910034		0.984853
AGTTCTACAATCTATGTACGTCATCATATAG	CTATATGATGACGTACATAGATTGTAGAACT	1	1.02817	0.921696	1.01796	0.969049	0.897929		0.96696
GCTATATGATGACGTACATAGATTGTAGAAC	GTTCTACAATCTATGTACGTCATCATATAGC	1	1.02307	0.919018	1.01442	0.965374	0.894537		0.963285
CGCTATATGATGACGTACATAGATTGTAGAA	TTCTACAATCTATGTACGTCATCATATAGCG	1	0.992512	0.913253	1.00792	0.959534	0.888775		0.952398
CCGCTATATGATGACGTACATAGATTGTAGA	TCTACAATCTATGTACGTCATCATATAGCGG	1	0.967408	0.898062	0.992604	0.944323	0.874644		0.935408
CTACAATCTATGTACGTCATCATATAGCGGA	TCCGCTATATGATGACGTACATAGATTGTAG	1	0.935028	0.866451	0.96074	0.914165	0.848359		0.904949
TACAATCTATGTACGTCATCATATAGCGGAA	TTCCGCTATATGATGACGTACATAGATTGTA	1	0.957585	0.878281	0.97506	0.92807	0.861261		0.920052
ACAATCTATGTACGTCATCATATAGCGGAAA	TTTCCGCTATATGATGACGTACATAGATTGT	1	1.01725	0.9038	1.00252	0.957942	0.889835		0.95427
CAATCTATGTACGTCATCATATAGCGGAAAA	TTTTCCGCTATATGATGACGTACATAGATTG	1	0.99324	0.860741	0.952186	0.909407	0.847224		0.912559
AATCTATGTACGTCATCATATAGCGGAAAAC	GTTTTCCGCTATATGATGACGTACATAGATT	1	0.975412	0.84443	0.938362	0.894012	0.831135		0.89667
ATCTATGTACGTCATCATATAGCGGAAAACC	GGTTTTCCGCTATATGATGACGTACATAGAT	1	0.949945	0.835496	0.929373	0.884579	0.820515		0.883981
GGGTTTTCCGCTATATGATGACGTACATAGA	TCTATGTACGTCATCATATAGCGGAAAACCC	1	0.921202	0.822054	0.915363	0.871348	0.808074		0.867608
CTATGTACGTCATCATATAGCGGAAAACCCC	GGGGTTTTCCGCTATATGATGACGTACATAG	1	0.792409	0.749815	0.831923	0.79384	0.736178		0.780833
TATGTACGTCATCATATAGCGGAAAACCCCA	TGGGGTTTTCCGCTATATGATGACGTACATA	1	0.716006	0.708614	0.781958	0.744632	0.693666		0.728975
ATGTACGTCATCATATAGCGGAAAACCCCAC	GTGGGGTTTTCCGCTATATGATGACGTACAT	1	0.74111	0.724324	0.799749	0.760865	0.708589		0.746927
CGTGGGGTTTTCCGCTATATGATGACGTACA	TGTACGTCATCATATAGCGGAAAACCCCACG	1	0.732378	0.723286	0.801485	0.761151	0.707791		0.745218
CCGTGGGGTTTTCCGCTATATGATGACGTAC	GTACGTCATCATATAGCGGAAAACCCCACGG	1	0.729103	0.722767	0.801547	0.761375	0.707897		0.744538
ACCGTGGGGTTTTCCGCTATATGATGACGTA	TACGTCATCATATAGCGGAAAACCCCACGGT	1	0.735288	0.725663	0.80508	0.762845	0.710341		0.747844
ACGTCATCATATAGCGGAAAACCCCACGGTG	CACCGTGGGGTTTTCCGCTATATGATGACGT	1	0.727648	0.725144	0.803469	0.761661	0.709319		0.745448
CCACCGTGGGGTTTTCCGCTATATGATGACG	CGTCATCATATAGCGGAAAACCCCACGGTGG	1	0.751297	0.738804	0.820082	0.774892	0.721922		0.761399
CCCACCGTGGGGTTTTCCGCTATATGATGAC	GTCATCATATAGCGGAAAACCCCACGGTGGG	1	0.725101	0.721319	0.799625	0.756659	0.707573		0.742055
ACCCACCGTGGGGTTTTCCGCTATATGATGA	TCATCATATAGCGGAAAACCCCACGGTGGGT	1	0.715278	0.715854	0.795162	0.752003	0.703207		0.736301
AACCCACCGTGGGGTTTTCCGCTATATGATG	CATCATATAGCGGAAAACCCCACGGTGGGTT	1	0.709093	0.70957	0.789335	0.745551	0.697426		0.730195
ATCATATAGCGGAAAACCCCACGGTGGGTTC	GAACCCACCGTGGGGTTTTCCGCTATATGAT	1	0.69454	0.699625	0.776006	0.735097	0.688191		0.718692
GGAACCCACCGTGGGGTTTTCCGCTATATGA	TCATATAGCGGAAAACCCCACGGTGGGTTCC	1	0.681442	0.695226	0.770737	0.730523	0.682772		0.71214
CATATAGCGGAAAACCCCACGGTGGGTTCCG	CGGAACCCACCGTGGGGTTTTCCGCTATATG	1	0.650154	0.672604	0.746499	0.707369	0.6617		0.687665
ACGGAACCCACCGTGGGGTTTTCCGCTATAT	ATATAGCGGAAAACCCCACGGTGGGTTCCGT	1	0.610861	0.644763	0.714759	0.676946	0.63365		0.656196
AACGGAACCCACCGTGGGGTTTTCCGCTATA	TATAGCGGAAAACCCCACGGTGGGTTCCGTT	1	0.626869	0.650118	0.72071	0.682806	0.639892		0.664079
ATAGCGGAAAACCCCACGGTGGGTTCCGTTG	CAACGGAACCCACCGTGGGGTTTTCCGCTAT	1	0.658158	0.669408	0.741105	0.703143	0.6588		0.686123
TAGCGGAAAACCCCACGGTGGGTTCCGTTGA	TCAACGGAACCCACCGTGGGGTTTTCCGCTA	1	0.638875	0.652851	0.724182	0.685419	0.642792		0.668824
AGCGGAAAACCCCACGGTGGGTTCCGTTGAC	GTCAACGGAACCCACCGTGGGGTTTTCCGCT	1	0.614499	0.640529	0.708126	0.670412	0.629016		0.652516
AGTCAACGGAACCCACCGTGGGGTTTTCCGC	GCGGAAAACCCCACGGTGGGTTCCGTTGACT	1	0.652337	0.657413	0.722322	0.688503	0.645199		0.673155
AAGTCAACGGAACCCACCGTGGGGTTTTCCG	CGGAAAACCCCACGGTGGGTTCCGTTGACTT	1	0.634145	0.64684	0.711226	0.678498	0.635196		0.661181
GGAAAACCCCACGGTGGGTTCCGTTGACTTA	TAAGTCAACGGAACCCACCGTGGGGTTTTCC	1	0.671255	0.67509	0.740486	0.705736	0.660995		0.690712
GAAAACCCCACGGTGGGTTCCGTTGACTTAA	TTAAGTCAACGGAACCCACCGTGGGGTTTTC	1	0.668345	0.673861	0.736456	0.702203	0.658968		0.687967
AAAACCCCACGGTGGGTTCCGTTGACTTAAG	CTTAAGTCAACGGAACCCACCGTGGGGTTTT	1	0.604312	0.629955	0.673411	0.650402	0.61473		0.634562
AAACCCCACGGTGGGTTCCGTTGACTTAAGG	CCTTAAGTCAACGGAACCCACCGTGGGGTTT	1	0.613771	0.644244	0.676573	0.662408	0.625437		0.644487
AACCCCACGGTGGGTTCCGTTGACTTAAGGC	GCCTTAAGTCAACGGAACCCACCGTGGGGTT	1	0.631235	0.666511	0.701059	0.686992	0.646384		0.666436
ACCCCACGGTGGGTTCCGTTGACTTAAGGCT	AGCCTTAAGTCAACGGAACCCACCGTGGGGT	1	0.615954	0.656648	0.689529	0.676497	0.636001		0.654926
CCCCACGGTGGGTTCCGTTGACTTAAGGCTA	TAGCCTTAAGTCAACGGAACCCACCGTGGGG	1	0.649426	0.677686	0.709304	0.69861	0.656661		0.678337
CCCACGGTGGGTTCCGTTGACTTAAGGCTAC	GTAGCCTTAAGTCAACGGAACCCACCGTGGG	1	0.75348	0.747138	0.778734	0.769155	0.723026		0.754306
CCACGGTGGGTTCCGTTGACTTAAGGCTACC	GGTAGCCTTAAGTCAACGGAACCCACCGTGG	1	0.743656	0.741099	0.771419	0.762519	0.716708		0.74708
CACGGTGGGTTCCGTTGACTTAAGGCTACCA	TGGTAGCCTTAAGTCAACGGAACCCACCGTG	1	0.75639	0.744679	0.776006	0.766623	0.721192		0.752978
ACGGTGGGTTCCGTTGACTTAAGGCTACCAC	GTGGTAGCCTTAAGTCAACGGAACCCACCGT	1	0.764394	0.745471	0.777928	0.767868	0.722421		0.755617
AGTGGTAGCCTTAAGTCAACGGAACCCACCG	CGGTGGGTTCCGTTGACTTAAGGCTACCACT	1	0.777492	0.760744	0.793922	0.784407	0.736458		0.770605
GGTGGGTTCCGTTGACTTAAGGCTACCACTA	TAGTGGTAGCCTTAAGTCAACGGAACCCACC	1	0.763303	0.75864	0.790822	0.781814	0.733272		0.76557
GTAGTGGTAGCCTTAAGTCAACGGAACCCAC	GTGGGTTCCGTTGACTTAAGGCTACCACTAC	1	0.782586	0.769022	0.794108	0.790206	0.741135		0.775411
TGGGTTCCGTTGACTTAAGGCTACCACTACA	TGTAGTGGTAGCCTTAAGTCAACGGAACCCA	1	0.751297	0.749433	0.774767	0.770809	0.72035		0.753331
CTGTAGTGGTAGCCTTAAGTCAACGGAACCC	GGGTTCCGTTGACTTAAGGCTACCACTACAG	1	0.759665	0.748285	0.772411	0.769502	0.719409		0.753854
GCTGTAGTGGTAGCCTTAAGTCAACGGAACC	GGTTCCGTTGACTTAAGGCTACCACTACAGC	1	0.81824	0.777738	0.802043	0.801477	0.746791		0.789258
CGCTGTAGTGGTAGCCTTAAGTCAACGGAAC	GTTCCGTTGACTTAAGGCTACCACTACAGCG	1	0.818604	0.772164	0.794232	0.799006	0.741921		0.785185
TCGCTGTAGTGGTAGCCTTAAGTCAACGGAA	TTCCGTTGACTTAAGGCTACCACTACAGCGA	1	0.838251	0.788175	0.813201	0.816892	0.75647		0.802598
TCCGTTGACTTAAGGCTACCACTACAGCGAA	TTCGCTGTAGTGGTAGCCTTAAGTCAACGGA	1	0.825517	0.780087	0.805452	0.810052	0.749305		0.794083
ATTCGCTGTAGTGGTAGCCTTAAGTCAACGG	CCGTTGACTTAAGGCTACCACTACAGCGAAT	1	0.829883	0.784131	0.808552	0.812809	0.752398		0.797554
CGTTGACTTAAGGCTACCACTACAGCGAATC	GATTCGCTGTAGTGGTAGCCTTAAGTCAACG	1	0.796775	0.77088	0.795596	0.798761	0.741721		0.780747
AGATTCGCTGTAGTGGTAGCCTTAAGTCAAC	GTTGACTTAAGGCTACCACTACAGCGAATCT	1	0.836431	0.791153	0.819152	0.820772	0.760311		0.805564
GAGATTCGCTGTAGTGGTAGCCTTAAGTCAA	TTGACTTAAGGCTACCACTACAGCGAATCTC	1	0.845891	0.796371	0.822624	0.824815	0.76482		0.810904
GGAGATTCGCTGTAGTGGTAGCCTTAAGTCA	TGACTTAAGGCTACCACTACAGCGAATCTCC	1	0.89246	0.822518	0.849466	0.854748	0.791741		0.842187
GACTTAAGGCTACCACTACAGCGAATCTCCC	GGGAGATTCGCTGTAGTGGTAGCCTTAAGTC	1	0.876816	0.826534	0.854797	0.861057	0.793899		0.842621
ACTTAAGGCTACCACTACAGCGAATCTCCCA	TGGGAGATTCGCTGTAGTGGTAGCCTTAAGT	1	0.852804	0.815168	0.842089	0.847193	0.782424		0.827936
CTTAAGGCTACCACTACAGCGAATCTCCCAA	TTGGGAGATTCGCTGTAGTGGTAGCCTTAAG	1	0.844072	0.811207	0.838246	0.84215	0.778384		0.822812
GTTGGGAGATTCGCTGTAGTGGTAGCCTTAA	TTAAGGCTACCACTACAGCGAATCTCCCAAC	1	0.865174	0.820332	0.849962	0.852318	0.788012		0.83516
CGTTGGGAGATTCGCTGTAGTGGTAGCCTTA	TAAGGCTACCACTACAGCGAATCTCCCAACG	1	0.91429	0.850878	0.883065	0.886417	0.815725		0.870075
AAGGCTACCACTACAGCGAATCTCCCAACGT	ACGTTGGGAGATTCGCTGTAGTGGTAGCCTT	1	0.969227	0.893937	0.932534	0.932174	0.856547		0.916884
AGGCTACCACTACAGCGAATCTCCCAACGTA	TACGTTGGGAGATTCGCTGTAGTGGTAGCCT	1	0.969955	0.895166	0.932968	0.933746	0.857632		0.917893
ATACGTTGGGAGATTCGCTGTAGTGGTAGCC	GGCTACCACTACAGCGAATCTCCCAACGTAT	1	0.980506	0.899073	0.936502	0.938075	0.861024		0.923036
GCTACCACTACAGCGAATCTCCCAACGTATA	TATACGTTGGGAGATTCGCTGTAGTGGTAGC	1	1.07801	0.961394	1.03767	1.01458	0.929023		1.00414
CTACCACTACAGCGAATCTCCCAACGTATAC	GTATACGTTGGGAGATTCGCTGTAGTGGTAG	1	1.12567	0.983579	1.07307	1.04423	0.951872		1.03568
GGTATACGTTGGGAGATTCGCTGTAGTGGTA	TACCACTACAGCGAATCTCCCAACGTATACC	1	1.10639	0.977295	1.06495	1.0381	0.945661		1.02648
ACCACTACAGCGAATCTCCCAACGTATACCA	TGGTATACGTTGGGAGATTCGCTGTAGTGGT	1	1.10093	0.972568	1.06203	1.03498	0.943553		1.02281
CCACTACAGCGAATCTCCCAACGTATACCAG	CTGGTATACGTTGGGAGATTCGCTGTAGTGG	1	1.09838	0.970219	1.06092	1.03478	0.943278		1.02152
CACTACAGCGAATCTCCCAACGTATACCAGC	GCTGGTATACGTTGGGAGATTCGCTGTAGTG	1	1.12494	0.98571	1.07995	1.05272	0.958176		1.0403
ACTACAGCGAATCTCCCAACGTATACCAGCG	CGCTGGTATACGTTGGGAGATTCGCTGTAGT	1	1.13113	0.984453	1.08032	1.05234	0.956929		1.04103
ACGCTGGTATACGTTGGGAGATTCGCTGTAG	CTACAGCGAATCTCCCAACGTATACCAGCGT	1	1.08965	0.968907	1.06278	1.03555	0.9421		1.0198
TACAGCGAATCTCCCAACGTATACCAGCGTA	TACGCTGGTATACGTTGGGAGATTCGCTGTA	1	1.09547	0.973306	1.06687	1.03833	0.945474		1.02389
ACAGCGAATCTCCCAACGTATACCAGCGTAC	GTACGCTGGTATACGTTGGGAGATTCGCTGT	1	1.12094	0.985628	1.08113	1.05217	0.957989		1.03957
CAGCGAATCTCCCAACGTATACCAGCGTACA	TGTACGCTGGTATACGTTGGGAGATTCGCTG	1	1.16205	0.999043	1.0939	1.06461	0.972282		1.05838
AGCGAATCTCCCAACGTATACCAGCGTACAT	ATGTACGCTGGTATACGTTGGGAGATTCGCT	1	1.16278	0.998524	1.09185	1.06369	0.970293		1.05743
GATGTACGCTGGTATACGTTGGGAGATTCGC	GCGAATCTCCCAACGTATACCAGCGTACATC	1	1.18497	1.00817	1.10543	1.07614	0.980932		1.07113
AGATGTACGCTGGTATACGTTGGGAGATTCG	CGAATCTCCCAACGTATACCAGCGTACATCT	1	1.22754	1.03049	1.12998	1.09968	1.00485		1.09851
AAGATGTACGCTGGTATACGTTGGGAGATTC	GAATCTCCCAACGTATACCAGCGTACATCTT	1	1.241	1.03918	1.13835	1.10755	1.01484		1.10818
AAAGATGTACGCTGGTATACGTTGGGAGATT	AATCTCCCAACGTATACCAGCGTACATCTTT	1	1.17442	1.01098	1.10828	1.07614	0.985466		1.07106
ATCTCCCAACGTATACCAGCGTACATCTTTC	GAAAGATGTACGCTGGTATACGTTGGGAGAT	1	1.16133	0.99724	1.09718	1.06485	0.974777		1.05908
CGAAAGATGTACGCTGGTATACGTTGGGAGA	TCTCCCAACGTATACCAGCGTACATCTTTCG	1	1.11221	0.968361	1.06439	1.03132	0.944083		1.02407
CTCCCAACGTATACCAGCGTACATCTTTCGC	GCGAAAGATGTACGCTGGTATACGTTGGGAG	1	1.10748	0.962241	1.05831	1.02444	0.938283		1.01815
TCCCAACGTATACCAGCGTACATCTTTCGCA	TGCGAAAGATGTACGCTGGTATACGTTGGGA	1	1.06491	0.953443	1.05075	1.01419	0.929827		1.00263
CCCAACGTATACCAGCGTACATCTTTCGCAG	CTGCGAAAGATGTACGCTGGTATACGTTGGG	1	1.08711	0.96347	1.06371	1.02457	0.938969		1.01556
CCAACGTATACCAGCGTACATCTTTCGCAGA	TCTGCGAAAGATGTACGCTGGTATACGTTGG	1	1.14204	0.98918	1.08894	1.05097	0.963028		1.04683
ATCTGCGAAAGATGTACGCTGGTATACGTTG	CAACGTATACCAGCGTACATCTTTCGCAGAT	1	1.17115	1.00197	1.10276	1.06457	0.974446		1.06298
AACGTATACCAGCGTACATCTTTCGCAGATA	TATCTGCGAAAGATGTACGCTGGTATACGTT	1	1.1686	1.00101	1.09873	1.06332	0.972875		1.06091
ACGTATACCAGCGTACATCTTTCGCAGATAG	CTATCTGCGAAAGATGTACGCTGGTATACGT	1	1.1395	0.984071	1.08249	1.04686	0.958551		1.04229
ACTATCTGCGAAAGATGTACGCTGGTATACG	CGTATACCAGCGTACATCTTTCGCAGATAGT	1	1.14495	0.990082	1.09086	1.05256	0.96281		1.04825
CACTATCTGCGAAAGATGTACGCTGGTATAC	GTATACCAGCGTACATCTTTCGCAGATAGTG	1	1.14059	0.992431	1.09117	1.05552	0.964893		1.04892
GCACTATCTGCGAAAGATGTACGCTGGTATA	TATACCAGCGTACATCTTTCGCAGATAGTGC	1	1.1344	0.991256	1.0921	1.05495	0.964562		1.04745
ATACCAGCGTACATCTTTCGCAGATAGTGCA	TGCACTATCTGCGAAAGATGTACGCTGGTAT	1	1.13149	0.99142	1.09241	1.05476	0.964762		1.04697
CTGCACTATCTGCGAAAGATGTACGCTGGTA	TACCAGCGTACATCTTTCGCAGATAGTGCAG	1	1.13149	0.994371	1.09669	1.0585	0.968547		1.04992
ACCAGCGTACATCTTTCGCAGATAGTGCAGC	GCTGCACTATCTGCGAAAGATGTACGCTGGT	1	1.13004	0.998415	1.09929	1.06095	0.971434		1.05203
CCAGCGTACATCTTTCGCAGATAGTGCAGCG	CGCTGCACTATCTGCGAAAGATGTACGCTGG	1	1.10348	0.989016	1.08807	1.05097	0.960802		1.03847
CAGCGTACATCTTTCGCAGATAGTGCAGCGC	GCGCTGCACTATCTGCGAAAGATGTACGCTG	1	1.1002	0.996174	1.09694	1.0565	0.967069		1.04338
AGCGTACATCTTTCGCAGATAGTGCAGCGCA	TGCGCTGCACTATCTGCGAAAGATGTACGCT	1	1.09911	0.992295	1.09105	1.05219	0.962741		1.03948
ATGCGCTGCACTATCTGCGAAAGATGTACGC	GCGTACATCTTTCGCAGATAGTGCAGCGCAT	1	1.09475	0.985054	1.07877	1.04317	0.955196		1.03139
CATGCGCTGCACTATCTGCGAAAGATGTACG	CGTACATCTTTCGCAGATAGTGCAGCGCATG	1	1.09366	0.98194	1.07356	1.0387	0.950893		1.02775
GTACATCTTTCGCAGATAGTGCAGCGCATGA	TCATGCGCTGCACTATCTGCGAAAGATGTAC	1	1.05545	0.948443	1.02912	1.00264	0.916301		0.99039
CTCATGCGCTGCACTATCTGCGAAAGATGTA	TACATCTTTCGCAGATAGTGCAGCGCATGAG	1	1.02598	0.926805	1.00141	0.972806	0.893676		0.964136
ACATCTTTCGCAGATAGTGCAGCGCATGAGA	TCTCATGCGCTGCACTATCTGCGAAAGATGT	1	1.03217	0.923745	0.99341	0.967701	0.889299		0.961265
ATCTCATGCGCTGCACTATCTGCGAAAGATG	CATCTTTCGCAGATAGTGCAGCGCATGAGAT	1	1.06273	0.93563	1.00606	0.979993	0.900935		0.977069
ATCTTTCGCAGATAGTGCAGCGCATGAGATC	GATCTCATGCGCTGCACTATCTGCGAAAGAT	1	1.07037	0.937324	1.0073	0.981014	0.902931		0.979787
TCTTTCGCAGATAGTGCAGCGCATGAGATCA	TGATCTCATGCGCTGCACTATCTGCGAAAGA	1	1.04818	0.921941	0.991116	0.967089	0.889729		0.963611
ATGATCTCATGCGCTGCACTATCTGCGAAAG	CTTTCGCAGATAGTGCAGCGCATGAGATCAT	1	1.05182	0.923499	0.993472	0.968927	0.891818		0.965906
AATGATCTCATGCGCTGCACTATCTGCGAAA	TTTCGCAGATAGTGCAGCGCATGAGATCATT	1	1.09329	0.941804	1.01145	0.987364	0.907832		0.988348
GAATGATCTCATGCGCTGCACTATCTGCGAA	TTCGCAGATAGTGCAGCGCATGAGATCATTC	1	1.17515	0.971803	1.04133	1.01924	0.938115		1.02913
TCGCAGATAGTGCAGCGCATGAGATCATTCA	TGAATGATCTCATGCGCTGCACTATCTGCGA	1	1.1515	0.958361	1.02503	1.00374	0.925244		1.01277
ATGAATGATCTCATGCGCTGCACTATCTGCG	CGCAGATAGTGCAGCGCATGAGATCATTCAT	1	1.13913	0.951749	1.01765	0.997716	0.919301		1.00511
CATGAATGATCTCATGCGCTGCACTATCTGC	GCAGATAGTGCAGCGCATGAGATCATTCATG	1	1.19807	0.979016	1.05162	1.02722	0.946484		1.04048

## Sheet: Figure 1d
Base	Homopolymer_length	Error
A	6	0.102066
C	2	0.231455
A	2	0.115953
G	2	0.104877
C	3	0.199044
C	2	0.102498
C	2	0.140267
C	3	0.160538
C	3	0.176627
A	9	0.244877
G	2	0.160989
A	2	0.0806729
T	2	0.0731362
T	2	0.0783648
A	2	0.0580528
T	3	0.0395274
A	2	0.047055
A	3	0.0427988
T	2	0.0723872
G	2	0.0815578
A	2	0.0333037
A	2	0.054302
T	2	0.0525539
A	12	0.217246
A	3	0.024672
T	3	0.0537473
A	2	0.0492071
A	3	0.046765
C	3	0.119634
C	2	0.112677
A	18	0.23822
C	2	0.107325
A	2	0.0515558
T	2	0.0471757
G	2	0.0547626
A	2	0.0359323
T	2	0.0946509
T	2	0.119193
A	2	0.144993
C	6	0.2823
A	2	0.0488003
A	2	0.0543682
A	2	0.0693897
T	2	0.0691434
T	2	0.0720279
C	2	0.0886211
A	3	0.151496
C	9	0.367996
G	4	0.141167
G	2	0.124605
A	2	0.153807
A	2	0.0629302
T	2	0.0686857
T	2	0.123863
C	12	0.445464
T	2	0.0490967
A	3	0.0813371
G	2	0.0564372
A	3	0.141229
G	2	0.170369
A	3	0.0606528
C	18	0.571001
T	6	0.124001
A	4	0.0503654
T	2	0.11768
C	2	0.052745
C	2	0.0931828
G	2	0.0997439
A	2	0.0582754
T	3	0.0559656
T	2	0.0834122
T	2	0.0642989
T	9	0.227473
T	2	0.0662386
G	2	0.0660257
T	3	0.0743931
A	2	0.0565085
T	3	0.0500271
A	2	0.0389287
C	2	0.0890856
G	2	0.0823194
T	2	0.0580739
T	12	0.203631
G	3	0.164077
A	2	0.0563552
C	2	0.0987118
C	2	0.140909
G	2	0.074587
G	2	0.265737
A	2	0.1745
G	4	0.215046
C	2	0.0806207
A	2	0.0685659
C	2	0.0569586
T	18	0.272371
A	2	0.0674418
T	2	0.0682597
T	2	0.0912615
C	2	0.171991
A	3	0.0641819
T	2	0.0712837
G	2	0.151031
A	3	0.0858315
A	4	0.147682
G	6	0.238614
C	2	0.18868
T	2	0.0834949
C	2	0.116043
C	2	0.0904427
G	2	0.138195
T	2	0.045205
C	2	0.0879349
C	2	0.0673978
A	2	0.0616115
G	3	0.0960639
T	3	0.0437799
G	9	0.37637
T	2	0.0571771
T	3	0.0722207
T	2	0.123208
C	2	0.11649
T	2	0.1012
A	3	0.0571115
A	2	0.072395
G	12	0.436534
A	2	0.0781701
C	2	0.139351
C	2	0.0842271
C	2	0.201794
A	2	0.0687617
T	2	0.0420235
C	2	0.140023
A	2	0.0439428
A	2	0.0909645
A	4	0.0536275
G	18	0.498128

## Sheet: Figure 1e
Sequence	Sequence_RC	Copies	ONT_cDNA_SP6_normalised_count	ONT_cDNA_T7_normalised_count
CCGATCGATAGCAAGTAGATCGCGGGGTCTC	GAGACCCCGCGATCTACTTGCTATCGATCGG	4	3.56378	4.86308
CGAGACCCCGCGATCTACTTGCTATCGATCG	CGATCGATAGCAAGTAGATCGCGGGGTCTCG	4	3.43697	4.7303
CCGAGACCCCGCGATCTACTTGCTATCGATC	GATCGATAGCAAGTAGATCGCGGGGTCTCGG	4	3.50977	4.86152
ATCGATAGCAAGTAGATCGCGGGGTCTCGGC	GCCGAGACCCCGCGATCTACTTGCTATCGAT	4	3.47454	4.79279
TCGATAGCAAGTAGATCGCGGGGTCTCGGCA	TGCCGAGACCCCGCGATCTACTTGCTATCGA	4	3.4628	4.792
CGATAGCAAGTAGATCGCGGGGTCTCGGCAA	TTGCCGAGACCCCGCGATCTACTTGCTATCG	4	3.44871	4.76935
ATTGCCGAGACCCCGCGATCTACTTGCTATC	GATAGCAAGTAGATCGCGGGGTCTCGGCAAT	4	3.46398	4.80606
ATAGCAAGTAGATCGCGGGGTCTCGGCAATG	CATTGCCGAGACCCCGCGATCTACTTGCTAT	4	3.44166	4.79903
ACATTGCCGAGACCCCGCGATCTACTTGCTA	TAGCAAGTAGATCGCGGGGTCTCGGCAATGT	4	3.43814	4.77013
AGCAAGTAGATCGCGGGGTCTCGGCAATGTC	GACATTGCCGAGACCCCGCGATCTACTTGCT	4	3.46045	4.81309
GCAAGTAGATCGCGGGGTCTCGGCAATGTCA	TGACATTGCCGAGACCCCGCGATCTACTTGC	4	3.39352	4.73498
CAAGTAGATCGCGGGGTCTCGGCAATGTCAA	TTGACATTGCCGAGACCCCGCGATCTACTTG	4	3.3806	4.71468
AAGTAGATCGCGGGGTCTCGGCAATGTCAAA	TTTGACATTGCCGAGACCCCGCGATCTACTT	4	3.44988	4.83496
AGTAGATCGCGGGGTCTCGGCAATGTCAAAG	CTTTGACATTGCCGAGACCCCGCGATCTACT	4	3.36886	4.70452
ACTTTGACATTGCCGAGACCCCGCGATCTAC	GTAGATCGCGGGGTCTCGGCAATGTCAAAGT	4	3.21034	4.45692
AACTTTGACATTGCCGAGACCCCGCGATCTA	TAGATCGCGGGGTCTCGGCAATGTCAAAGTT	4	3.22326	4.46941
AAACTTTGACATTGCCGAGACCCCGCGATCT	AGATCGCGGGGTCTCGGCAATGTCAAAGTTT	4	3.57788	5.1599
GATCGCGGGGTCTCGGCAATGTCAAAGTTTA	TAAACTTTGACATTGCCGAGACCCCGCGATC	4	3.59197	5.20755
ATAAACTTTGACATTGCCGAGACCCCGCGAT	ATCGCGGGGTCTCGGCAATGTCAAAGTTTAT	4	3.56261	5.16068
AATAAACTTTGACATTGCCGAGACCCCGCGA	TCGCGGGGTCTCGGCAATGTCAAAGTTTATT	4	3.52504	5.09038
CGCGGGGTCTCGGCAATGTCAAAGTTTATTC	GAATAAACTTTGACATTGCCGAGACCCCGCG	4	3.48863	5.0154
AGAATAAACTTTGACATTGCCGAGACCCCGC	GCGGGGTCTCGGCAATGTCAAAGTTTATTCT	4	3.43932	4.95057
CGGGGTCTCGGCAATGTCAAAGTTTATTCTC	GAGAATAAACTTTGACATTGCCGAGACCCCG	4	3.30193	4.65297
AGAGAATAAACTTTGACATTGCCGAGACCCC	GGGGTCTCGGCAATGTCAAAGTTTATTCTCT	4	3.35947	4.69515
GGGTCTCGGCAATGTCAAAGTTTATTCTCTA	TAGAGAATAAACTTTGACATTGCCGAGACCC	4	4.02526	5.85741
CTAGAGAATAAACTTTGACATTGCCGAGACC	GGTCTCGGCAATGTCAAAGTTTATTCTCTAG	4	4.17673	6.06519
GTCTCGGCAATGTCAAAGTTTATTCTCTAGA	TCTAGAGAATAAACTTTGACATTGCCGAGAC	4	4.15794	6.09018
ATCTAGAGAATAAACTTTGACATTGCCGAGA	TCTCGGCAATGTCAAAGTTTATTCTCTAGAT	4	4.16851	6.1347
CTCGGCAATGTCAAAGTTTATTCTCTAGATA	TATCTAGAGAATAAACTTTGACATTGCCGAG	4	4.13329	6.08784
GTATCTAGAGAATAAACTTTGACATTGCCGA	TCGGCAATGTCAAAGTTTATTCTCTAGATAC	4	4.09336	6.06753
CGGCAATGTCAAAGTTTATTCTCTAGATACG	CGTATCTAGAGAATAAACTTTGACATTGCCG	4	4.24953	6.33232
ACGTATCTAGAGAATAAACTTTGACATTGCC	GGCAATGTCAAAGTTTATTCTCTAGATACGT	4	4.37635	6.57524
GACGTATCTAGAGAATAAACTTTGACATTGC	GCAATGTCAAAGTTTATTCTCTAGATACGTC	4	4.54427	6.78692
CAATGTCAAAGTTTATTCTCTAGATACGTCC	GGACGTATCTAGAGAATAAACTTTGACATTG	4	4.49495	6.80019
AATGTCAAAGTTTATTCTCTAGATACGTCCA	TGGACGTATCTAGAGAATAAACTTTGACATT	4	4.57127	6.92439
ATGTCAAAGTTTATTCTCTAGATACGTCCAG	CTGGACGTATCTAGAGAATAAACTTTGACAT	4	4.51726	6.85175
ACTGGACGTATCTAGAGAATAAACTTTGACA	TGTCAAAGTTTATTCTCTAGATACGTCCAGT	4	4.42332	6.80176
CACTGGACGTATCTAGAGAATAAACTTTGAC	GTCAAAGTTTATTCTCTAGATACGTCCAGTG	4	4.50317	6.97516
GCACTGGACGTATCTAGAGAATAAACTTTGA	TCAAAGTTTATTCTCTAGATACGTCCAGTGC	4	4.50786	6.98063
CAAAGTTTATTCTCTAGATACGTCCAGTGCC	GGCACTGGACGTATCTAGAGAATAAACTTTG	4	4.45033	6.87284
AAAGTTTATTCTCTAGATACGTCCAGTGCCG	CGGCACTGGACGTATCTAGAGAATAAACTTT	4	4.65229	7.1634
AAGTTTATTCTCTAGATACGTCCAGTGCCGG	CCGGCACTGGACGTATCTAGAGAATAAACTT	4	4.72627	7.09545
AGTTTATTCTCTAGATACGTCCAGTGCCGGC	GCCGGCACTGGACGTATCTAGAGAATAAACT	4	4.71335	7.06108
CGCCGGCACTGGACGTATCTAGAGAATAAAC	GTTTATTCTCTAGATACGTCCAGTGCCGGCG	4	4.66404	7.09701
TCGCCGGCACTGGACGTATCTAGAGAATAAA	TTTATTCTCTAGATACGTCCAGTGCCGGCGA	4	4.61355	7.00796
CTCGCCGGCACTGGACGTATCTAGAGAATAA	TTATTCTCTAGATACGTCCAGTGCCGGCGAG	4	4.91767	7.67892
ACTCGCCGGCACTGGACGTATCTAGAGAATA	TATTCTCTAGATACGTCCAGTGCCGGCGAGT	4	4.7615	7.46881
ATTCTCTAGATACGTCCAGTGCCGGCGAGTG	CACTCGCCGGCACTGGACGTATCTAGAGAAT	4	4.56892	7.15793
CCACTCGCCGGCACTGGACGTATCTAGAGAA	TTCTCTAGATACGTCCAGTGCCGGCGAGTGG	4	4.50552	7.11341
CCCACTCGCCGGCACTGGACGTATCTAGAGA	TCTCTAGATACGTCCAGTGCCGGCGAGTGGG	4	4.25893	6.60804
CTCTAGATACGTCCAGTGCCGGCGAGTGGGA	TCCCACTCGCCGGCACTGGACGTATCTAGAG	4	4.08279	6.34013
TCTAGATACGTCCAGTGCCGGCGAGTGGGAA	TTCCCACTCGCCGGCACTGGACGTATCTAGA	4	4.21196	6.55415
CTAGATACGTCCAGTGCCGGCGAGTGGGAAC	GTTCCCACTCGCCGGCACTGGACGTATCTAG	4	4.10041	6.35028
CGTTCCCACTCGCCGGCACTGGACGTATCTA	TAGATACGTCCAGTGCCGGCGAGTGGGAACG	4	4.2648	6.69397
ACGTTCCCACTCGCCGGCACTGGACGTATCT	AGATACGTCCAGTGCCGGCGAGTGGGAACGT	4	4.33173	6.78848
GACGTTCCCACTCGCCGGCACTGGACGTATC	GATACGTCCAGTGCCGGCGAGTGGGAACGTC	4	4.5654	7.20089
ATACGTCCAGTGCCGGCGAGTGGGAACGTCG	CGACGTTCCCACTCGCCGGCACTGGACGTAT	4	4.5654	7.17746
TACGTCCAGTGCCGGCGAGTGGGAACGTCGA	TCGACGTTCCCACTCGCCGGCACTGGACGTA	4	4.53605	7.11107
ACGTCCAGTGCCGGCGAGTGGGAACGTCGAT	ATCGACGTTCCCACTCGCCGGCACTGGACGT	4	4.50669	7.03921
CATCGACGTTCCCACTCGCCGGCACTGGACG	CGTCCAGTGCCGGCGAGTGGGAACGTCGATG	4	4.54779	7.09779
CCATCGACGTTCCCACTCGCCGGCACTGGAC	GTCCAGTGCCGGCGAGTGGGAACGTCGATGG	4	4.4879	7.02515
CCCATCGACGTTCCCACTCGCCGGCACTGGA	TCCAGTGCCGGCGAGTGGGAACGTCGATGGG	4	4.14972	6.46823
ACCCATCGACGTTCCCACTCGCCGGCACTGG	CCAGTGCCGGCGAGTGGGAACGTCGATGGGT	4	4.0417	6.26515
CACCCATCGACGTTCCCACTCGCCGGCACTG	CAGTGCCGGCGAGTGGGAACGTCGATGGGTG	4	4.09101	6.23781
AGTGCCGGCGAGTGGGAACGTCGATGGGTGC	GCACCCATCGACGTTCCCACTCGCCGGCACT	4	3.99238	6.07925
CGCACCCATCGACGTTCCCACTCGCCGGCAC	GTGCCGGCGAGTGGGAACGTCGATGGGTGCG	4	3.75401	5.6762
GCGCACCCATCGACGTTCCCACTCGCCGGCA	TGCCGGCGAGTGGGAACGTCGATGGGTGCGC	4	3.69765	5.54888
GCCGGCGAGTGGGAACGTCGATGGGTGCGCC	GGCGCACCCATCGACGTTCCCACTCGCCGGC	4	3.29136	4.77716
CCGGCGAGTGGGAACGTCGATGGGTGCGCCG	CGGCGCACCCATCGACGTTCCCACTCGCCGG	4	3.235	4.71702
CGGCGAGTGGGAACGTCGATGGGTGCGCCGC	GCGGCGCACCCATCGACGTTCCCACTCGCCG	4	3.21974	4.6764
GGCGAGTGGGAACGTCGATGGGTGCGCCGCC	GGCGGCGCACCCATCGACGTTCCCACTCGCC	4	2.8205	3.96014
GCGAGTGGGAACGTCGATGGGTGCGCCGCCC	GGGCGGCGCACCCATCGACGTTCCCACTCGC	4	2.23808	2.95487
CGAGTGGGAACGTCGATGGGTGCGCCGCCCG	CGGGCGGCGCACCCATCGACGTTCCCACTCG	4	2.22986	2.93847
CCGGGCGGCGCACCCATCGACGTTCCCACTC	GAGTGGGAACGTCGATGGGTGCGCCGCCCGG	4	2.10892	2.72992
AGTGGGAACGTCGATGGGTGCGCCGCCCGGA	TCCGGGCGGCGCACCCATCGACGTTCCCACT	4	2.19111	2.78616
ATCCGGGCGGCGCACCCATCGACGTTCCCAC	GTGGGAACGTCGATGGGTGCGCCGCCCGGAT	4	2.251	2.81193
CATCCGGGCGGCGCACCCATCGACGTTCCCA	TGGGAACGTCGATGGGTGCGCCGCCCGGATG	4	2.23925	2.78616
ACATCCGGGCGGCGCACCCATCGACGTTCCC	GGGAACGTCGATGGGTGCGCCGCCCGGATGT	4	2.33084	2.93457
GACATCCGGGCGGCGCACCCATCGACGTTCC	GGAACGTCGATGGGTGCGCCGCCCGGATGTC	4	2.47293	3.14859
GAACGTCGATGGGTGCGCCGCCCGGATGTCA	TGACATCCGGGCGGCGCACCCATCGACGTTC	4	2.5105	3.17046
AACGTCGATGGGTGCGCCGCCCGGATGTCAC	GTGACATCCGGGCGGCGCACCCATCGACGTT	4	2.55512	3.28606
ACGTCGATGGGTGCGCCGCCCGGATGTCACA	TGTGACATCCGGGCGGCGCACCCATCGACGT	4	2.46118	3.19389
CGTCGATGGGTGCGCCGCCCGGATGTCACAC	GTGTGACATCCGGGCGGCGCACCCATCGACG	4	2.49289	3.23372
CGTGTGACATCCGGGCGGCGCACCCATCGAC	GTCGATGGGTGCGCCGCCCGGATGTCACACG	4	2.51402	3.26965
GCGTGTGACATCCGGGCGGCGCACCCATCGA	TCGATGGGTGCGCCGCCCGGATGTCACACGC	4	2.4741	3.19155
CGATGGGTGCGCCGCCCGGATGTCACACGCG	CGCGTGTGACATCCGGGCGGCGCACCCATCG	4	2.52929	3.25559
ACGCGTGTGACATCCGGGCGGCGCACCCATC	GATGGGTGCGCCGCCCGGATGTCACACGCGT	4	2.55043	3.27356
ATGGGTGCGCCGCCCGGATGTCACACGCGTC	GACGCGTGTGACATCCGGGCGGCGCACCCAT	4	2.55747	3.27356
GGACGCGTGTGACATCCGGGCGGCGCACCCA	TGGGTGCGCCGCCCGGATGTCACACGCGTCC	4	2.53399	3.247
CGGACGCGTGTGACATCCGGGCGGCGCACCC	GGGTGCGCCGCCCGGATGTCACACGCGTCCG	4	2.56099	3.30012
ACGGACGCGTGTGACATCCGGGCGGCGCACC	GGTGCGCCGCCCGGATGTCACACGCGTCCGT	4	2.65141	3.48758
CACGGACGCGTGTGACATCCGGGCGGCGCAC	GTGCGCCGCCCGGATGTCACACGCGTCCGTG	4	2.64906	3.4907
TCACGGACGCGTGTGACATCCGGGCGGCGCA	TGCGCCGCCCGGATGTCACACGCGTCCGTGA	4	2.64436	3.50789
GCGCCGCCCGGATGTCACACGCGTCCGTGAA	TTCACGGACGCGTGTGACATCCGGGCGGCGC	4	2.67959	3.59068
ATTCACGGACGCGTGTGACATCCGGGCGGCG	CGCCGCCCGGATGTCACACGCGTCCGTGAAT	4	2.60796	3.46415
GATTCACGGACGCGTGTGACATCCGGGCGGC	GCCGCCCGGATGTCACACGCGTCCGTGAATC	4	2.81345	3.78752
CCGCCCGGATGTCACACGCGTCCGTGAATCC	GGATTCACGGACGCGTGTGACATCCGGGCGG	4	2.78175	3.72269
AGGATTCACGGACGCGTGTGACATCCGGGCG	CGCCCGGATGTCACACGCGTCCGTGAATCCT	4	2.74417	3.69926
GCCCGGATGTCACACGCGTCCGTGAATCCTA	TAGGATTCACGGACGCGTGTGACATCCGGGC	4	3.20917	4.52799
ATAGGATTCACGGACGCGTGTGACATCCGGG	CCCGGATGTCACACGCGTCCGTGAATCCTAT	4	3.21974	4.54049
CATAGGATTCACGGACGCGTGTGACATCCGG	CCGGATGTCACACGCGTCCGTGAATCCTATG	4	3.45576	4.89042
ACATAGGATTCACGGACGCGTGTGACATCCG	CGGATGTCACACGCGTCCGTGAATCCTATGT	4	4.03465	5.91834
GGATGTCACACGCGTCCGTGAATCCTATGTA	TACATAGGATTCACGGACGCGTGTGACATCC	4	4.65582	7.09388
ATACATAGGATTCACGGACGCGTGTGACATC	GATGTCACACGCGTCCGTGAATCCTATGTAT	4	5.38384	8.68888
ATGTCACACGCGTCCGTGAATCCTATGTATA	TATACATAGGATTCACGGACGCGTGTGACAT	4	5.36388	8.66232
TGTCACACGCGTCCGTGAATCCTATGTATAA	TTATACATAGGATTCACGGACGCGTGTGACA	4	5.39793	8.72871
GTCACACGCGTCCGTGAATCCTATGTATAAC	GTTATACATAGGATTCACGGACGCGTGTGAC	4	5.44373	8.7951
CGTTATACATAGGATTCACGGACGCGTGTGA	TCACACGCGTCCGTGAATCCTATGTATAACG	4	5.40967	8.78495
CACACGCGTCCGTGAATCCTATGTATAACGG	CCGTTATACATAGGATTCACGGACGCGTGTG	4	5.38267	8.74355
ACACGCGTCCGTGAATCCTATGTATAACGGC	GCCGTTATACATAGGATTCACGGACGCGTGT	4	5.22532	8.46548
AGCCGTTATACATAGGATTCACGGACGCGTG	CACGCGTCCGTGAATCCTATGTATAACGGCT	4	5.41085	8.65841
ACGCGTCCGTGAATCCTATGTATAACGGCTC	GAGCCGTTATACATAGGATTCACGGACGCGT	4	5.38854	8.62326
CGAGCCGTTATACATAGGATTCACGGACGCG	CGCGTCCGTGAATCCTATGTATAACGGCTCG	4	5.43668	8.65607
ACGAGCCGTTATACATAGGATTCACGGACGC	GCGTCCGTGAATCCTATGTATAACGGCTCGT	4	5.40028	8.61155
CACGAGCCGTTATACATAGGATTCACGGACG	CGTCCGTGAATCCTATGTATAACGGCTCGTG	4	5.61164	9.03568
GTCCGTGAATCCTATGTATAACGGCTCGTGA	TCACGAGCCGTTATACATAGGATTCACGGAC	4	5.64804	9.13019
ATCACGAGCCGTTATACATAGGATTCACGGA	TCCGTGAATCCTATGTATAACGGCTCGTGAT	4	5.63278	9.12004
CATCACGAGCCGTTATACATAGGATTCACGG	CCGTGAATCCTATGTATAACGGCTCGTGATG	4	5.63512	9.1091
ACATCACGAGCCGTTATACATAGGATTCACG	CGTGAATCCTATGTATAACGGCTCGTGATGT	4	5.2124	8.23819
CACATCACGAGCCGTTATACATAGGATTCAC	GTGAATCCTATGTATAACGGCTCGTGATGTG	4	5.21945	8.24209
TCACATCACGAGCCGTTATACATAGGATTCA	TGAATCCTATGTATAACGGCTCGTGATGTGA	4	5.14665	8.14445
ATCACATCACGAGCCGTTATACATAGGATTC	GAATCCTATGTATAACGGCTCGTGATGTGAT	4	5.18422	8.22022
AATCCTATGTATAACGGCTCGTGATGTGATA	TATCACATCACGAGCCGTTATACATAGGATT	4	5.08324	8.17648
ATCCTATGTATAACGGCTCGTGATGTGATAG	CTATCACATCACGAGCCGTTATACATAGGAT	4	5.06915	8.15461
CCTATCACATCACGAGCCGTTATACATAGGA	TCCTATGTATAACGGCTCGTGATGTGATAGG	4	4.81551	7.71173
CCTATGTATAACGGCTCGTGATGTGATAGGC	GCCTATCACATCACGAGCCGTTATACATAGG	4	4.61237	7.33837
CTATGTATAACGGCTCGTGATGTGATAGGCA	TGCCTATCACATCACGAGCCGTTATACATAG	4	4.66051	7.39304
GTGCCTATCACATCACGAGCCGTTATACATA	TATGTATAACGGCTCGTGATGTGATAGGCAC	4	4.73214	7.52349
ATGTATAACGGCTCGTGATGTGATAGGCACA	TGTGCCTATCACATCACGAGCCGTTATACAT	4	4.73919	7.61722
GTGTGCCTATCACATCACGAGCCGTTATACA	TGTATAACGGCTCGTGATGTGATAGGCACAC	4	4.77089	7.5641
GGTGTGCCTATCACATCACGAGCCGTTATAC	GTATAACGGCTCGTGATGTGATAGGCACACC	4	4.88362	7.77265
CGGTGTGCCTATCACATCACGAGCCGTTATA	TATAACGGCTCGTGATGTGATAGGCACACCG	4	4.86953	7.70704
ATAACGGCTCGTGATGTGATAGGCACACCGG	CCGGTGTGCCTATCACATCACGAGCCGTTAT	4	4.87657	7.73829
ACCGGTGTGCCTATCACATCACGAGCCGTTA	TAACGGCTCGTGATGTGATAGGCACACCGGT	4	4.80964	7.63128
AACCGGTGTGCCTATCACATCACGAGCCGTT	AACGGCTCGTGATGTGATAGGCACACCGGTT	4	4.85309	7.72345
ACGGCTCGTGATGTGATAGGCACACCGGTTG	CAACCGGTGTGCCTATCACATCACGAGCCGT	4	4.71218	7.49302
CCAACCGGTGTGCCTATCACATCACGAGCCG	CGGCTCGTGATGTGATAGGCACACCGGTTGG	4	4.6018	7.31572
ACCAACCGGTGTGCCTATCACATCACGAGCC	GGCTCGTGATGTGATAGGCACACCGGTTGGT	4	4.60767	7.304
GACCAACCGGTGTGCCTATCACATCACGAGC	GCTCGTGATGTGATAGGCACACCGGTTGGTC	4	4.74036	7.42975
CTCGTGATGTGATAGGCACACCGGTTGGTCC	GGACCAACCGGTGTGCCTATCACATCACGAG	4	4.66169	7.28916
TCGTGATGTGATAGGCACACCGGTTGGTCCA	TGGACCAACCGGTGTGCCTATCACATCACGA	4	4.64877	7.3782
CGTGATGTGATAGGCACACCGGTTGGTCCAC	GTGGACCAACCGGTGTGCCTATCACATCACG	4	4.58771	7.26026
GGTGGACCAACCGGTGTGCCTATCACATCAC	GTGATGTGATAGGCACACCGGTTGGTCCACC	4	4.52313	7.17356
TGATGTGATAGGCACACCGGTTGGTCCACCA	TGGTGGACCAACCGGTGTGCCTATCACATCA	4	4.39984	6.97906
CTGGTGGACCAACCGGTGTGCCTATCACATC	GATGTGATAGGCACACCGGTTGGTCCACCAG	4	4.43976	7.06264
ATGTGATAGGCACACCGGTTGGTCCACCAGA	TCTGGTGGACCAACCGGTGTGCCTATCACAT	4	4.35521	6.965
CTCTGGTGGACCAACCGGTGTGCCTATCACA	TGTGATAGGCACACCGGTTGGTCCACCAGAG	4	4.35521	6.94704
CCTCTGGTGGACCAACCGGTGTGCCTATCAC	GTGATAGGCACACCGGTTGGTCCACCAGAGG	4	3.96302	6.24952
TCCTCTGGTGGACCAACCGGTGTGCCTATCA	TGATAGGCACACCGGTTGGTCCACCAGAGGA	4	4.19787	6.73614
CTCCTCTGGTGGACCAACCGGTGTGCCTATC	GATAGGCACACCGGTTGGTCCACCAGAGGAG	4	4.27184	6.87987
ATAGGCACACCGGTTGGTCCACCAGAGGAGC	GCTCCTCTGGTGGACCAACCGGTGTGCCTAT	4	4.14151	6.64944
CGCTCCTCTGGTGGACCAACCGGTGTGCCTA	TAGGCACACCGGTTGGTCCACCAGAGGAGCG	4	4.12507	6.67131
AGGCACACCGGTTGGTCCACCAGAGGAGCGG	CCGCTCCTCTGGTGGACCAACCGGTGTGCCT	4	3.99473	6.45417
GCCGCTCCTCTGGTGGACCAACCGGTGTGCC	GGCACACCGGTTGGTCCACCAGAGGAGCGGC	4	3.91488	6.30342
GCACACCGGTTGGTCCACCAGAGGAGCGGCC	GGCCGCTCCTCTGGTGGACCAACCGGTGTGC	4	4.06166	6.58461
CACACCGGTTGGTCCACCAGAGGAGCGGCCC	GGGCCGCTCCTCTGGTGGACCAACCGGTGTG	4	3.96889	6.48776
ACACCGGTTGGTCCACCAGAGGAGCGGCCCA	TGGGCCGCTCCTCTGGTGGACCAACCGGTGT	4	4.07692	6.68069
CACCGGTTGGTCCACCAGAGGAGCGGCCCAC	GTGGGCCGCTCCTCTGGTGGACCAACCGGTG	4	4.0687	6.55806
ACCGGTTGGTCCACCAGAGGAGCGGCCCACA	TGTGGGCCGCTCCTCTGGTGGACCAACCGGT	4	4.0781	6.61898
CCGGTTGGTCCACCAGAGGAGCGGCCCACAG	CTGTGGGCCGCTCCTCTGGTGGACCAACCGG	4	4.06283	6.60961
CCTGTGGGCCGCTCCTCTGGTGGACCAACCG	CGGTTGGTCCACCAGAGGAGCGGCCCACAGG	4	4.10393	6.69397
GCCTGTGGGCCGCTCCTCTGGTGGACCAACC	GGTTGGTCCACCAGAGGAGCGGCCCACAGGC	4	4.00412	6.46432
AGCCTGTGGGCCGCTCCTCTGGTGGACCAAC	GTTGGTCCACCAGAGGAGCGGCCCACAGGCT	4	3.98886	6.39559
GAGCCTGTGGGCCGCTCCTCTGGTGGACCAA	TTGGTCCACCAGAGGAGCGGCCCACAGGCTC	4	4.01939	6.43699
GGAGCCTGTGGGCCGCTCCTCTGGTGGACCA	TGGTCCACCAGAGGAGCGGCCCACAGGCTCC	4	4.04992	6.49791
CGGAGCCTGTGGGCCGCTCCTCTGGTGGACC	GGTCCACCAGAGGAGCGGCCCACAGGCTCCG	4	3.882	6.28702
GCGGAGCCTGTGGGCCGCTCCTCTGGTGGAC	GTCCACCAGAGGAGCGGCCCACAGGCTCCGC	4	3.91723	6.34638
TCCACCAGAGGAGCGGCCCACAGGCTCCGCA	TGCGGAGCCTGTGGGCCGCTCCTCTGGTGGA	4	4.01117	6.50728
ATGCGGAGCCTGTGGGCCGCTCCTCTGGTGG	CCACCAGAGGAGCGGCCCACAGGCTCCGCAT	4	3.99942	6.50807
AATGCGGAGCCTGTGGGCCGCTCCTCTGGTG	CACCAGAGGAGCGGCCCACAGGCTCCGCATT	4	4.0734	6.62367
ACCAGAGGAGCGGCCCACAGGCTCCGCATTA	TAATGCGGAGCCTGTGGGCCGCTCCTCTGGT	4	3.88083	6.31748
CCAGAGGAGCGGCCCACAGGCTCCGCATTAG	CTAATGCGGAGCCTGTGGGCCGCTCCTCTGG	4	3.83973	6.23859
CAGAGGAGCGGCCCACAGGCTCCGCATTAGA	TCTAATGCGGAGCCTGTGGGCCGCTCCTCTG	4	3.92075	6.46979
AGAGGAGCGGCCCACAGGCTCCGCATTAGAC	GTCTAATGCGGAGCCTGTGGGCCGCTCCTCT	4	3.94189	6.49401
GAGGAGCGGCCCACAGGCTCCGCATTAGACA	TGTCTAATGCGGAGCCTGTGGGCCGCTCCTC	4	4.05344	6.6924
AGGAGCGGCCCACAGGCTCCGCATTAGACAA	TTGTCTAATGCGGAGCCTGTGGGCCGCTCCT	4	4.05344	6.701
CTTGTCTAATGCGGAGCCTGTGGGCCGCTCC	GGAGCGGCCCACAGGCTCCGCATTAGACAAG	4	3.99708	6.61039
ACTTGTCTAATGCGGAGCCTGTGGGCCGCTC	GAGCGGCCCACAGGCTCCGCATTAGACAAGT	4	4.16147	6.93142
AACTTGTCTAATGCGGAGCCTGTGGGCCGCT	AGCGGCCCACAGGCTCCGCATTAGACAAGTT	4	4.1509	6.94079
CAACTTGTCTAATGCGGAGCCTGTGGGCCGC	GCGGCCCACAGGCTCCGCATTAGACAAGTTG	4	4.16969	6.9361
CGGCCCACAGGCTCCGCATTAGACAAGTTGA	TCAACTTGTCTAATGCGGAGCCTGTGGGCCG	4	4.12741	6.84628
GGCCCACAGGCTCCGCATTAGACAAGTTGAA	TTCAACTTGTCTAATGCGGAGCCTGTGGGCC	4	4.51139	7.52349
GCCCACAGGCTCCGCATTAGACAAGTTGAAC	GTTCAACTTGTCTAATGCGGAGCCTGTGGGC	4	4.72745	7.78125
CCCACAGGCTCCGCATTAGACAAGTTGAACG	CGTTCAACTTGTCTAATGCGGAGCCTGTGGG	4	4.71218	7.74688
CCACAGGCTCCGCATTAGACAAGTTGAACGA	TCGTTCAACTTGTCTAATGCGGAGCCTGTGG	4	4.72627	7.75703
CACAGGCTCCGCATTAGACAAGTTGAACGAG	CTCGTTCAACTTGTCTAATGCGGAGCCTGTG	4	4.74388	7.81249
ACAGGCTCCGCATTAGACAAGTTGAACGAGG	CCTCGTTCAACTTGTCTAATGCGGAGCCTGT	4	4.71453	7.80624
ACCTCGTTCAACTTGTCTAATGCGGAGCCTG	CAGGCTCCGCATTAGACAAGTTGAACGAGGT	4	4.76032	7.83358
AACCTCGTTCAACTTGTCTAATGCGGAGCCT	AGGCTCCGCATTAGACAAGTTGAACGAGGTT	4	4.86835	8.01245
GGCTCCGCATTAGACAAGTTGAACGAGGTTA	TAACCTCGTTCAACTTGTCTAATGCGGAGCC	4	4.98343	8.1468
GCTCCGCATTAGACAAGTTGAACGAGGTTAA	TTAACCTCGTTCAACTTGTCTAATGCGGAGC	4	4.92002	8.03041
ATTAACCTCGTTCAACTTGTCTAATGCGGAG	CTCCGCATTAGACAAGTTGAACGAGGTTAAT	4	4.90828	8.01167
TATTAACCTCGTTCAACTTGTCTAATGCGGA	TCCGCATTAGACAAGTTGAACGAGGTTAATA	4	4.94703	8.10384
ATATTAACCTCGTTCAACTTGTCTAATGCGG	CCGCATTAGACAAGTTGAACGAGGTTAATAT	4	5.00339	8.16633
AATATTAACCTCGTTCAACTTGTCTAATGCG	CGCATTAGACAAGTTGAACGAGGTTAATATT	4	5.16543	8.46939
GCATTAGACAAGTTGAACGAGGTTAATATTA	TAATATTAACCTCGTTCAACTTGTCTAATGC	4	5.34039	8.76074
CATTAGACAAGTTGAACGAGGTTAATATTAC	GTAATATTAACCTCGTTCAACTTGTCTAATG	4	5.32982	8.7045
ATTAGACAAGTTGAACGAGGTTAATATTACA	TGTAATATTAACCTCGTTCAACTTGTCTAAT	4	5.31573	8.67404
TTAGACAAGTTGAACGAGGTTAATATTACAA	TTGTAATATTAACCTCGTTCAACTTGTCTAA	4	5.25937	8.60842
CTTGTAATATTAACCTCGTTCAACTTGTCTA	TAGACAAGTTGAACGAGGTTAATATTACAAG	4	5.13021	8.46314
AGACAAGTTGAACGAGGTTAATATTACAAGA	TCTTGTAATATTAACCTCGTTCAACTTGTCT	4	5.14665	8.47329
GACAAGTTGAACGAGGTTAATATTACAAGAA	TTCTTGTAATATTAACCTCGTTCAACTTGTC	4	5.42729	8.93883
ACAAGTTGAACGAGGTTAATATTACAAGAAA	TTTCTTGTAATATTAACCTCGTTCAACTTGT	4	5.47426	9.0638
CAAGTTGAACGAGGTTAATATTACAAGAAAA	TTTTCTTGTAATATTAACCTCGTTCAACTTG	4	5.3357	8.81151
AAGTTGAACGAGGTTAATATTACAAGAAAAA	TTTTTCTTGTAATATTAACCTCGTTCAACTT	4	4.27419	6.95094
AGTTGAACGAGGTTAATATTACAAGAAAAAC	GTTTTTCTTGTAATATTAACCTCGTTCAACT	4	3.72465	5.99332
GTTGAACGAGGTTAATATTACAAGAAAAACA	TGTTTTTCTTGTAATATTAACCTCGTTCAAC	4	3.84325	6.2214
ATGTTTTTCTTGTAATATTAACCTCGTTCAA	TTGAACGAGGTTAATATTACAAGAAAAACAT	4	3.85852	6.24718
TATGTTTTTCTTGTAATATTAACCTCGTTCA	TGAACGAGGTTAATATTACAAGAAAAACATA	4	3.96067	6.38934
ATATGTTTTTCTTGTAATATTAACCTCGTTC	GAACGAGGTTAATATTACAAGAAAAACATAT	4	4.02056	6.57446
AACGAGGTTAATATTACAAGAAAAACATATC	GATATGTTTTTCTTGTAATATTAACCTCGTT	4	3.78337	6.61586
ACGAGGTTAATATTACAAGAAAAACATATCC	GGATATGTTTTTCTTGTAATATTAACCTCGT	4	3.72583	6.51197
AGGATATGTTTTTCTTGTAATATTAACCTCG	CGAGGTTAATATTACAAGAAAAACATATCCT	4	3.6495	6.36356
GAGGATATGTTTTTCTTGTAATATTAACCTC	GAGGTTAATATTACAAGAAAAACATATCCTC	4	3.6953	6.44558
AGGTTAATATTACAAGAAAAACATATCCTCC	GGAGGATATGTTTTTCTTGTAATATTAACCT	4	3.6859	6.42605
AGGAGGATATGTTTTTCTTGTAATATTAACC	GGTTAATATTACAAGAAAAACATATCCTCCT	4	3.61545	6.25265
GTTAATATTACAAGAAAAACATATCCTCCTA	TAGGAGGATATGTTTTTCTTGTAATATTAAC	4	3.48746	5.97614
GTAGGAGGATATGTTTTTCTTGTAATATTAA	TTAATATTACAAGAAAAACATATCCTCCTAC	4	3.41348	5.83476
AGTAGGAGGATATGTTTTTCTTGTAATATTA	TAATATTACAAGAAAAACATATCCTCCTACT	4	3.21504	5.40985
AATATTACAAGAAAAACATATCCTCCTACTC	GAGTAGGAGGATATGTTTTTCTTGTAATATT	4	3.18686	5.34736
ATATTACAAGAAAAACATATCCTCCTACTCC	GGAGTAGGAGGATATGTTTTTCTTGTAATAT	4	3.07648	5.21848
CGGAGTAGGAGGATATGTTTTTCTTGTAATA	TATTACAAGAAAAACATATCCTCCTACTCCG	4	3.08353	5.21926
ATTACAAGAAAAACATATCCTCCTACTCCGG	CCGGAGTAGGAGGATATGTTTTTCTTGTAAT	4	2.96258	5.02008
GCCGGAGTAGGAGGATATGTTTTTCTTGTAA	TTACAAGAAAAACATATCCTCCTACTCCGGC	4	2.94144	4.97009
AGCCGGAGTAGGAGGATATGTTTTTCTTGTA	TACAAGAAAAACATATCCTCCTACTCCGGCT	4	2.95788	4.99821
ACAAGAAAAACATATCCTCCTACTCCGGCTA	TAGCCGGAGTAGGAGGATATGTTTTTCTTGT	4	2.925	4.90682
CAAGAAAAACATATCCTCCTACTCCGGCTAA	TTAGCCGGAGTAGGAGGATATGTTTTTCTTG	4	2.86277	4.87011
AAGAAAAACATATCCTCCTACTCCGGCTAAG	CTTAGCCGGAGTAGGAGGATATGTTTTTCTT	4	2.93909	5.05758
AGAAAAACATATCCTCCTACTCCGGCTAAGA	TCTTAGCCGGAGTAGGAGGATATGTTTTTCT	4	2.96141	5.0732
ATCTTAGCCGGAGTAGGAGGATATGTTTTTC	GAAAAACATATCCTCCTACTCCGGCTAAGAT	4	2.95319	5.07788
AAAAACATATCCTCCTACTCCGGCTAAGATC	GATCTTAGCCGGAGTAGGAGGATATGTTTTT	4	3.37121	5.79727
AAAACATATCCTCCTACTCCGGCTAAGATCT	AGATCTTAGCCGGAGTAGGAGGATATGTTTT	4	4.21783	7.45163
AAACATATCCTCCTACTCCGGCTAAGATCTG	CAGATCTTAGCCGGAGTAGGAGGATATGTTT	4	4.28241	7.57113
AACATATCCTCCTACTCCGGCTAAGATCTGT	ACAGATCTTAGCCGGAGTAGGAGGATATGTT	4	4.23897	7.49927
ACATATCCTCCTACTCCGGCTAAGATCTGTC	GACAGATCTTAGCCGGAGTAGGAGGATATGT	4	4.24014	7.49849
CATATCCTCCTACTCCGGCTAAGATCTGTCC	GGACAGATCTTAGCCGGAGTAGGAGGATATG	4	4.16616	7.41569
ATATCCTCCTACTCCGGCTAAGATCTGTCCG	CGGACAGATCTTAGCCGGAGTAGGAGGATAT	4	4.13681	7.36727
CCGGACAGATCTTAGCCGGAGTAGGAGGATA	TATCCTCCTACTCCGGCTAAGATCTGTCCGG	4	4.02995	7.20011
ACCGGACAGATCTTAGCCGGAGTAGGAGGAT	ATCCTCCTACTCCGGCTAAGATCTGTCCGGT	4	3.9278	7.05249
GACCGGACAGATCTTAGCCGGAGTAGGAGGA	TCCTCCTACTCCGGCTAAGATCTGTCCGGTC	4	3.8773	6.94391
AGACCGGACAGATCTTAGCCGGAGTAGGAGG	CCTCCTACTCCGGCTAAGATCTGTCCGGTCT	4	3.93014	7.07826
CTCCTACTCCGGCTAAGATCTGTCCGGTCTA	TAGACCGGACAGATCTTAGCCGGAGTAGGAG	4	3.94189	7.08061
GTAGACCGGACAGATCTTAGCCGGAGTAGGA	TCCTACTCCGGCTAAGATCTGTCCGGTCTAC	4	3.96185	7.12357
CCTACTCCGGCTAAGATCTGTCCGGTCTACC	GGTAGACCGGACAGATCTTAGCCGGAGTAGG	4	3.97594	7.1306
CGGTAGACCGGACAGATCTTAGCCGGAGTAG	CTACTCCGGCTAAGATCTGTCCGGTCTACCG	4	4.03113	7.16184
GCGGTAGACCGGACAGATCTTAGCCGGAGTA	TACTCCGGCTAAGATCTGTCCGGTCTACCGC	4	4.22488	7.55707
ACTCCGGCTAAGATCTGTCCGGTCTACCGCT	AGCGGTAGACCGGACAGATCTTAGCCGGAGT	4	4.19082	7.5188
AAGCGGTAGACCGGACAGATCTTAGCCGGAG	CTCCGGCTAAGATCTGTCCGGTCTACCGCTT	4	4.17791	7.48053
TAAGCGGTAGACCGGACAGATCTTAGCCGGA	TCCGGCTAAGATCTGTCCGGTCTACCGCTTA	4	4.12859	7.41023
CCGGCTAAGATCTGTCCGGTCTACCGCTTAG	CTAAGCGGTAGACCGGACAGATCTTAGCCGG	4	4.31177	7.75703
CCTAAGCGGTAGACCGGACAGATCTTAGCCG	CGGCTAAGATCTGTCCGGTCTACCGCTTAGG	4	4.05814	7.22355
GGCTAAGATCTGTCCGGTCTACCGCTTAGGA	TCCTAAGCGGTAGACCGGACAGATCTTAGCC	4	4.27772	7.64143
GCTAAGATCTGTCCGGTCTACCGCTTAGGAC	GTCCTAAGCGGTAGACCGGACAGATCTTAGC	4	4.46207	8.00776
CTAAGATCTGTCCGGTCTACCGCTTAGGACA	TGTCCTAAGCGGTAGACCGGACAGATCTTAG	4	4.44211	8.00854
ATGTCCTAAGCGGTAGACCGGACAGATCTTA	TAAGATCTGTCCGGTCTACCGCTTAGGACAT	4	4.43741	8.02963
AAGATCTGTCCGGTCTACCGCTTAGGACATA	TATGTCCTAAGCGGTAGACCGGACAGATCTT	4	4.63703	8.31239
AGATCTGTCCGGTCTACCGCTTAGGACATAA	TTATGTCCTAAGCGGTAGACCGGACAGATCT	4	4.63468	8.2374
ATTATGTCCTAAGCGGTAGACCGGACAGATC	GATCTGTCCGGTCTACCGCTTAGGACATAAT	4	4.58536	8.07494
ATCTGTCCGGTCTACCGCTTAGGACATAATG	CATTATGTCCTAAGCGGTAGACCGGACAGAT	4	4.59828	8.08978
ACATTATGTCCTAAGCGGTAGACCGGACAGA	TCTGTCCGGTCTACCGCTTAGGACATAATGT	4	4.56423	8.03979
CTGTCCGGTCTACCGCTTAGGACATAATGTA	TACATTATGTCCTAAGCGGTAGACCGGACAG	4	4.50786	7.93903
TGTCCGGTCTACCGCTTAGGACATAATGTAA	TTACATTATGTCCTAAGCGGTAGACCGGACA	4	4.54896	8.04682
GTCCGGTCTACCGCTTAGGACATAATGTAAA	TTTACATTATGTCCTAAGCGGTAGACCGGAC	4	4.69339	8.36316
TCCGGTCTACCGCTTAGGACATAATGTAAAA	TTTTACATTATGTCCTAAGCGGTAGACCGGA	4	4.22018	7.31572
CCGGTCTACCGCTTAGGACATAATGTAAAAC	GTTTTACATTATGTCCTAAGCGGTAGACCGG	4	3.78219	6.46745
AGTTTTACATTATGTCCTAAGCGGTAGACCG	CGGTCTACCGCTTAGGACATAATGTAAAACT	4	3.68003	6.2878
GGTCTACCGCTTAGGACATAATGTAAAACTA	TAGTTTTACATTATGTCCTAAGCGGTAGACC	4	3.70587	6.32998
GTCTACCGCTTAGGACATAATGTAAAACTAA	TTAGTTTTACATTATGTCCTAAGCGGTAGAC	4	3.60371	6.14017
CTTAGTTTTACATTATGTCCTAAGCGGTAGA	TCTACCGCTTAGGACATAATGTAAAACTAAG	4	3.54969	6.11674
CCTTAGTTTTACATTATGTCCTAAGCGGTAG	CTACCGCTTAGGACATAATGTAAAACTAAGG	4	3.51916	6.08159
CCCTTAGTTTTACATTATGTCCTAAGCGGTA	TACCGCTTAGGACATAATGTAAAACTAAGGG	4	3.4311	5.96442
ACCCTTAGTTTTACATTATGTCCTAAGCGGT	ACCGCTTAGGACATAATGTAAAACTAAGGGT	4	3.41583	5.88944
CACCCTTAGTTTTACATTATGTCCTAAGCGG	CCGCTTAGGACATAATGTAAAACTAAGGGTG	4	3.41231	5.86523
CCACCCTTAGTTTTACATTATGTCCTAAGCG	CGCTTAGGACATAATGTAAAACTAAGGGTGG	4	3.42405	5.81602
ACCACCCTTAGTTTTACATTATGTCCTAAGC	GCTTAGGACATAATGTAAAACTAAGGGTGGT	4	3.48863	5.97145
AACCACCCTTAGTTTTACATTATGTCCTAAG	CTTAGGACATAATGTAAAACTAAGGGTGGTT	4	3.48511	5.93865
GAACCACCCTTAGTTTTACATTATGTCCTAA	TTAGGACATAATGTAAAACTAAGGGTGGTTC	4	3.52034	6.0355
CGAACCACCCTTAGTTTTACATTATGTCCTA	TAGGACATAATGTAAAACTAAGGGTGGTTCG	4	3.46515	5.95427
AGGACATAATGTAAAACTAAGGGTGGTTCGG	CCGAACCACCCTTAGTTTTACATTATGTCCT	4	3.44871	5.92381
ACCGAACCACCCTTAGTTTTACATTATGTCC	GGACATAATGTAAAACTAAGGGTGGTTCGGT	4	3.41348	5.83398
CACCGAACCACCCTTAGTTTTACATTATGTC	GACATAATGTAAAACTAAGGGTGGTTCGGTG	4	3.74109	6.51041
ACATAATGTAAAACTAAGGGTGGTTCGGTGA	TCACCGAACCACCCTTAGTTTTACATTATGT	4	3.67064	6.42683
ATCACCGAACCACCCTTAGTTTTACATTATG	CATAATGTAAAACTAAGGGTGGTTCGGTGAT	4	3.66359	6.42605
AATCACCGAACCACCCTTAGTTTTACATTAT	ATAATGTAAAACTAAGGGTGGTTCGGTGATT	4	3.6859	6.46198
CAATCACCGAACCACCCTTAGTTTTACATTA	TAATGTAAAACTAAGGGTGGTTCGGTGATTG	4	3.65185	6.40184
AATGTAAAACTAAGGGTGGTTCGGTGATTGG	CCAATCACCGAACCACCCTTAGTTTTACATT	4	3.69647	6.43777
ACCAATCACCGAACCACCCTTAGTTTTACAT	ATGTAAAACTAAGGGTGGTTCGGTGATTGGT	4	3.62367	6.30029
TACCAATCACCGAACCACCCTTAGTTTTACA	TGTAAAACTAAGGGTGGTTCGGTGATTGGTA	4	3.64011	6.32451
GTAAAACTAAGGGTGGTTCGGTGATTGGTAC	GTACCAATCACCGAACCACCCTTAGTTTTAC	4	3.62367	6.24562
CGTACCAATCACCGAACCACCCTTAGTTTTA	TAAAACTAAGGGTGGTTCGGTGATTGGTACG	4	3.55439	6.20266
AAAACTAAGGGTGGTTCGGTGATTGGTACGG	CCGTACCAATCACCGAACCACCCTTAGTTTT	4	3.69765	6.51197
AAACTAAGGGTGGTTCGGTGATTGGTACGGA	TCCGTACCAATCACCGAACCACCCTTAGTTT	4	3.90549	6.94938
AACTAAGGGTGGTTCGGTGATTGGTACGGAG	CTCCGTACCAATCACCGAACCACCCTTAGTT	4	3.83033	6.87596
ACTAAGGGTGGTTCGGTGATTGGTACGGAGG	CCTCCGTACCAATCACCGAACCACCCTTAGT	4	3.67768	6.69084
CTAAGGGTGGTTCGGTGATTGGTACGGAGGC	GCCTCCGTACCAATCACCGAACCACCCTTAG	4	3.45106	6.19641
AGCCTCCGTACCAATCACCGAACCACCCTTA	TAAGGGTGGTTCGGTGATTGGTACGGAGGCT	4	3.47454	6.21594
AAGCCTCCGTACCAATCACCGAACCACCCTT	AAGGGTGGTTCGGTGATTGGTACGGAGGCTT	4	3.69178	6.55884
AGGGTGGTTCGGTGATTGGTACGGAGGCTTA	TAAGCCTCCGTACCAATCACCGAACCACCCT	4	3.56144	6.26827
GGGTGGTTCGGTGATTGGTACGGAGGCTTAC	GTAAGCCTCCGTACCAATCACCGAACCACCC	4	3.75636	6.63695
GGTGGTTCGGTGATTGGTACGGAGGCTTACA	TGTAAGCCTCCGTACCAATCACCGAACCACC	4	3.78571	6.81894
GTGGTTCGGTGATTGGTACGGAGGCTTACAC	GTGTAAGCCTCCGTACCAATCACCGAACCAC	4	3.73405	6.72208
CGTGTAAGCCTCCGTACCAATCACCGAACCA	TGGTTCGGTGATTGGTACGGAGGCTTACACG	4	3.68238	6.65335
ACGTGTAAGCCTCCGTACCAATCACCGAACC	GGTTCGGTGATTGGTACGGAGGCTTACACGT	4	3.58962	6.54243
GTTCGGTGATTGGTACGGAGGCTTACACGTA	TACGTGTAAGCCTCCGTACCAATCACCGAAC	4	3.56848	6.51197
CTACGTGTAAGCCTCCGTACCAATCACCGAA	TTCGGTGATTGGTACGGAGGCTTACACGTAG	4	3.50507	6.43777
TCGGTGATTGGTACGGAGGCTTACACGTAGA	TCTACGTGTAAGCCTCCGTACCAATCACCGA	4	3.48746	6.42214
CGGTGATTGGTACGGAGGCTTACACGTAGAG	CTCTACGTGTAAGCCTCCGTACCAATCACCG	4	3.45928	6.38543
GCTCTACGTGTAAGCCTCCGTACCAATCACC	GGTGATTGGTACGGAGGCTTACACGTAGAGC	4	3.62484	6.71427
GTGATTGGTACGGAGGCTTACACGTAGAGCA	TGCTCTACGTGTAAGCCTCCGTACCAATCAC	4	3.66712	6.79004
ATGCTCTACGTGTAAGCCTCCGTACCAATCA	TGATTGGTACGGAGGCTTACACGTAGAGCAT	4	3.57083	6.64476
GATTGGTACGGAGGCTTACACGTAGAGCATA	TATGCTCTACGTGTAAGCCTCCGTACCAATC	4	3.60019	6.71271
ATTGGTACGGAGGCTTACACGTAGAGCATAG	CTATGCTCTACGTGTAAGCCTCCGTACCAAT	4	3.55439	6.65335
TCTATGCTCTACGTGTAAGCCTCCGTACCAA	TTGGTACGGAGGCTTACACGTAGAGCATAGA	4	3.51682	6.55024
ATCTATGCTCTACGTGTAAGCCTCCGTACCA	TGGTACGGAGGCTTACACGTAGAGCATAGAT	4	3.52151	6.53618
AATCTATGCTCTACGTGTAAGCCTCCGTACC	GGTACGGAGGCTTACACGTAGAGCATAGATT	4	3.54382	6.57446
GTACGGAGGCTTACACGTAGAGCATAGATTA	TAATCTATGCTCTACGTGTAAGCCTCCGTAC	4	3.5086	6.58539
CTAATCTATGCTCTACGTGTAAGCCTCCGTA	TACGGAGGCTTACACGTAGAGCATAGATTAG	4	3.41231	6.33232
ACGGAGGCTTACACGTAGAGCATAGATTAGC	GCTAATCTATGCTCTACGTGTAAGCCTCCGT	4	3.33598	6.27608
CGCTAATCTATGCTCTACGTGTAAGCCTCCG	CGGAGGCTTACACGTAGAGCATAGATTAGCG	4	3.33716	6.22921
GCGCTAATCTATGCTCTACGTGTAAGCCTCC	GGAGGCTTACACGTAGAGCATAGATTAGCGC	4	3.53913	6.65725
AGCGCTAATCTATGCTCTACGTGTAAGCCTC	GAGGCTTACACGTAGAGCATAGATTAGCGCT	4	3.62484	6.76895
AGGCTTACACGTAGAGCATAGATTAGCGCTC	GAGCGCTAATCTATGCTCTACGTGTAAGCCT	4	3.66359	6.80488
GGCTTACACGTAGAGCATAGATTAGCGCTCA	TGAGCGCTAATCTATGCTCTACGTGTAAGCC	4	3.66594	6.7877
GCTTACACGTAGAGCATAGATTAGCGCTCAA	TTGAGCGCTAATCTATGCTCTACGTGTAAGC	4	3.64363	6.75177
CTTACACGTAGAGCATAGATTAGCGCTCAAG	CTTGAGCGCTAATCTATGCTCTACGTGTAAG	4	3.60019	6.67912
CCTTGAGCGCTAATCTATGCTCTACGTGTAA	TTACACGTAGAGCATAGATTAGCGCTCAAGG	4	3.89374	7.28681
CCCTTGAGCGCTAATCTATGCTCTACGTGTA	TACACGTAGAGCATAGATTAGCGCTCAAGGG	4	3.84795	6.79941
ACACGTAGAGCATAGATTAGCGCTCAAGGGG	CCCCTTGAGCGCTAATCTATGCTCTACGTGT	4	3.81037	6.66663
CACGTAGAGCATAGATTAGCGCTCAAGGGGG	CCCCCTTGAGCGCTAATCTATGCTCTACGTG	4	2.83459	4.77716
ACCCCCTTGAGCGCTAATCTATGCTCTACGT	ACGTAGAGCATAGATTAGCGCTCAAGGGGGT	4	2.67489	4.47566
CGTAGAGCATAGATTAGCGCTCAAGGGGGTA	TACCCCCTTGAGCGCTAATCTATGCTCTACG	4	2.66198	4.46863
GTACCCCCTTGAGCGCTAATCTATGCTCTAC	GTAGAGCATAGATTAGCGCTCAAGGGGGTAC	4	2.63967	4.52565
GGTACCCCCTTGAGCGCTAATCTATGCTCTA	TAGAGCATAGATTAGCGCTCAAGGGGGTACC	4	2.52577	4.23196
AGAGCATAGATTAGCGCTCAAGGGGGTACCG	CGGTACCCCCTTGAGCGCTAATCTATGCTCT	4	2.6244	4.40693
CCGGTACCCCCTTGAGCGCTAATCTATGCTC	GAGCATAGATTAGCGCTCAAGGGGGTACCGG	4	2.60444	4.39833
AGCATAGATTAGCGCTCAAGGGGGTACCGGC	GCCGGTACCCCCTTGAGCGCTAATCTATGCT	4	2.56686	4.35303
GCATAGATTAGCGCTCAAGGGGGTACCGGCC	GGCCGGTACCCCCTTGAGCGCTAATCTATGC	4	2.4694	4.29445
ACTGCCCTAACAAGGTACAACTCACTGTTAA	TTAACAGTGAGTTGTACCTTGTTAGGGCAGT	2	2.51637	0.0578009
TAACAGTGAGTTGTACCTTGTTAGGGCAGTA	TACTGCCCTAACAAGGTACAACTCACTGTTA	2	2.51637	0.0578009
AACAGTGAGTTGTACCTTGTTAGGGCAGTAC	GTACTGCCCTAACAAGGTACAACTCACTGTT	2	2.44827	0.0554576
ACAGTGAGTTGTACCTTGTTAGGGCAGTACG	CGTACTGCCCTAACAAGGTACAACTCACTGT	2	2.37429	0.0554576
CAGTGAGTTGTACCTTGTTAGGGCAGTACGA	TCGTACTGCCCTAACAAGGTACAACTCACTG	2	2.34963	0.0538954
AGTGAGTTGTACCTTGTTAGGGCAGTACGAG	CTCGTACTGCCCTAACAAGGTACAACTCACT	2	2.35433	0.0523332
ACTCGTACTGCCCTAACAAGGTACAACTCAC	GTGAGTTGTACCTTGTTAGGGCAGTACGAGT	2	2.35315	0.0531143
AACTCGTACTGCCCTAACAAGGTACAACTCA	TGAGTTGTACCTTGTTAGGGCAGTACGAGTT	2	2.36255	0.0523332
GAACTCGTACTGCCCTAACAAGGTACAACTC	GAGTTGTACCTTGTTAGGGCAGTACGAGTTC	2	2.40247	0.0523332
AGTTGTACCTTGTTAGGGCAGTACGAGTTCC	GGAACTCGTACTGCCCTAACAAGGTACAACT	2	2.19816	0.0523332
GTTGTACCTTGTTAGGGCAGTACGAGTTCCA	TGGAACTCGTACTGCCCTAACAAGGTACAAC	2	2.20285	0.050771
CTGGAACTCGTACTGCCCTAACAAGGTACAA	TTGTACCTTGTTAGGGCAGTACGAGTTCCAG	2	2.19581	0.0492088
GCTGGAACTCGTACTGCCCTAACAAGGTACA	TGTACCTTGTTAGGGCAGTACGAGTTCCAGC	2	2.22634	0.0492088
GGCTGGAACTCGTACTGCCCTAACAAGGTAC	GTACCTTGTTAGGGCAGTACGAGTTCCAGCC	2	2.08895	0.0476467
CGGCTGGAACTCGTACTGCCCTAACAAGGTA	TACCTTGTTAGGGCAGTACGAGTTCCAGCCG	2	2.01028	0.0476467
ACCTTGTTAGGGCAGTACGAGTTCCAGCCGC	GCGGCTGGAACTCGTACTGCCCTAACAAGGT	2	1.9821	0.0460845
CCTTGTTAGGGCAGTACGAGTTCCAGCCGCA	TGCGGCTGGAACTCGTACTGCCCTAACAAGG	2	1.99267	0.0468656
CTTGTTAGGGCAGTACGAGTTCCAGCCGCAC	GTGCGGCTGGAACTCGTACTGCCCTAACAAG	2	1.95392	0.0453034
AGTGCGGCTGGAACTCGTACTGCCCTAACAA	TTGTTAGGGCAGTACGAGTTCCAGCCGCACT	2	1.94687	0.0413979
GAGTGCGGCTGGAACTCGTACTGCCCTAACA	TGTTAGGGCAGTACGAGTTCCAGCCGCACTC	2	1.9868	0.0413979
GTTAGGGCAGTACGAGTTCCAGCCGCACTCA	TGAGTGCGGCTGGAACTCGTACTGCCCTAAC	2	1.97858	0.0413979
CTGAGTGCGGCTGGAACTCGTACTGCCCTAA	TTAGGGCAGTACGAGTTCCAGCCGCACTCAG	2	1.95627	0.0413979
GCTGAGTGCGGCTGGAACTCGTACTGCCCTA	TAGGGCAGTACGAGTTCCAGCCGCACTCAGC	2	1.96448	0.0413979
AGGGCAGTACGAGTTCCAGCCGCACTCAGCG	CGCTGAGTGCGGCTGGAACTCGTACTGCCCT	2	1.93161	0.0398357
CCGCTGAGTGCGGCTGGAACTCGTACTGCCC	GGGCAGTACGAGTTCCAGCCGCACTCAGCGG	2	2.07721	0.0437412
CCCGCTGAGTGCGGCTGGAACTCGTACTGCC	GGCAGTACGAGTTCCAGCCGCACTCAGCGGG	2	2.54808	0.0523332
GCAGTACGAGTTCCAGCCGCACTCAGCGGGA	TCCCGCTGAGTGCGGCTGGAACTCGTACTGC	2	2.65141	0.0554576
CAGTACGAGTTCCAGCCGCACTCAGCGGGAA	TTCCCGCTGAGTGCGGCTGGAACTCGTACTG	2	2.64789	0.0546765
AGTACGAGTTCCAGCCGCACTCAGCGGGAAG	CTTCCCGCTGAGTGCGGCTGGAACTCGTACT	2	2.6655	0.0538954
GTACGAGTTCCAGCCGCACTCAGCGGGAAGA	TCTTCCCGCTGAGTGCGGCTGGAACTCGTAC	2	2.70542	0.0538954
GTCTTCCCGCTGAGTGCGGCTGGAACTCGTA	TACGAGTTCCAGCCGCACTCAGCGGGAAGAC	2	2.6655	0.0515521
ACGAGTTCCAGCCGCACTCAGCGGGAAGACG	CGTCTTCCCGCTGAGTGCGGCTGGAACTCGT	2	2.6338	0.0499899
CCGTCTTCCCGCTGAGTGCGGCTGGAACTCG	CGAGTTCCAGCCGCACTCAGCGGGAAGACGG	2	2.59152	0.0499899
CCCGTCTTCCCGCTGAGTGCGGCTGGAACTC	GAGTTCCAGCCGCACTCAGCGGGAAGACGGG	2	2.40012	0.0492088
ACCCGTCTTCCCGCTGAGTGCGGCTGGAACT	AGTTCCAGCCGCACTCAGCGGGAAGACGGGT	2	2.28505	0.0460845
CACCCGTCTTCCCGCTGAGTGCGGCTGGAAC	GTTCCAGCCGCACTCAGCGGGAAGACGGGTG	2	2.20285	0.0445223
ACACCCGTCTTCCCGCTGAGTGCGGCTGGAA	TTCCAGCCGCACTCAGCGGGAAGACGGGTGT	2	2.15354	0.0460845
TACACCCGTCTTCCCGCTGAGTGCGGCTGGA	TCCAGCCGCACTCAGCGGGAAGACGGGTGTA	2	2.15588	0.0453034
CCAGCCGCACTCAGCGGGAAGACGGGTGTAC	GTACACCCGTCTTCCCGCTGAGTGCGGCTGG	2	2.13827	0.0437412
CAGCCGCACTCAGCGGGAAGACGGGTGTACA	TGTACACCCGTCTTCCCGCTGAGTGCGGCTG	2	2.24513	0.0437412
AGCCGCACTCAGCGGGAAGACGGGTGTACAT	ATGTACACCCGTCTTCCCGCTGAGTGCGGCT	2	2.24278	0.0437412
CATGTACACCCGTCTTCCCGCTGAGTGCGGC	GCCGCACTCAGCGGGAAGACGGGTGTACATG	2	2.22164	0.0429601
ACATGTACACCCGTCTTCCCGCTGAGTGCGG	CCGCACTCAGCGGGAAGACGGGTGTACATGT	2	2.15471	0.0413979
CGCACTCAGCGGGAAGACGGGTGTACATGTA	TACATGTACACCCGTCTTCCCGCTGAGTGCG	2	2.14414	0.0413979
CTACATGTACACCCGTCTTCCCGCTGAGTGC	GCACTCAGCGGGAAGACGGGTGTACATGTAG	2	2.21225	0.0429601
CACTCAGCGGGAAGACGGGTGTACATGTAGC	GCTACATGTACACCCGTCTTCCCGCTGAGTG	2	2.17232	0.042179
ACTCAGCGGGAAGACGGGTGTACATGTAGCG	CGCTACATGTACACCCGTCTTCCCGCTGAGT	2	2.1735	0.0406168
CTCAGCGGGAAGACGGGTGTACATGTAGCGA	TCGCTACATGTACACCCGTCTTCCCGCTGAG	2	2.23691	0.0437412
GTCGCTACATGTACACCCGTCTTCCCGCTGA	TCAGCGGGAAGACGGGTGTACATGTAGCGAC	2	2.32028	0.0484278
CAGCGGGAAGACGGGTGTACATGTAGCGACA	TGTCGCTACATGTACACCCGTCTTCCCGCTG	2	2.42009	0.0538954
AGCGGGAAGACGGGTGTACATGTAGCGACAA	TTGTCGCTACATGTACACCCGTCTTCCCGCT	2	2.42126	0.0554576
GCGGGAAGACGGGTGTACATGTAGCGACAAC	GTTGTCGCTACATGTACACCCGTCTTCCCGC	2	2.40365	0.0562387
CGGGAAGACGGGTGTACATGTAGCGACAACC	GGTTGTCGCTACATGTACACCCGTCTTCCCG	2	2.3919	0.0562387
GGGAAGACGGGTGTACATGTAGCGACAACCC	GGGTTGTCGCTACATGTACACCCGTCTTCCC	2	2.24278	0.0570198
CGGGTTGTCGCTACATGTACACCCGTCTTCC	GGAAGACGGGTGTACATGTAGCGACAACCCG	2	2.41304	0.0687362
GAAGACGGGTGTACATGTAGCGACAACCCGC	GCGGGTTGTCGCTACATGTACACCCGTCTTC	2	2.43652	0.0687362
AAGACGGGTGTACATGTAGCGACAACCCGCC	GGCGGGTTGTCGCTACATGTACACCCGTCTT	2	2.42009	0.0687362
AGACGGGTGTACATGTAGCGACAACCCGCCG	CGGCGGGTTGTCGCTACATGTACACCCGTCT	2	2.41774	0.0687362
ACGGCGGGTTGTCGCTACATGTACACCCGTC	GACGGGTGTACATGTAGCGACAACCCGCCGT	2	2.4013	0.067174
ACGGGTGTACATGTAGCGACAACCCGCCGTC	GACGGCGGGTTGTCGCTACATGTACACCCGT	2	2.39895	0.0679551
CGACGGCGGGTTGTCGCTACATGTACACCCG	CGGGTGTACATGTAGCGACAACCCGCCGTCG	2	2.37899	0.067174
ACGACGGCGGGTTGTCGCTACATGTACACCC	GGGTGTACATGTAGCGACAACCCGCCGTCGT	2	2.45179	0.0687362
GGTGTACATGTAGCGACAACCCGCCGTCGTA	TACGACGGCGGGTTGTCGCTACATGTACACC	2	2.86747	0.0796715
ATACGACGGCGGGTTGTCGCTACATGTACAC	GTGTACATGTAGCGACAACCCGCCGTCGTAT	2	2.9297	0.0796715
TATACGACGGCGGGTTGTCGCTACATGTACA	TGTACATGTAGCGACAACCCGCCGTCGTATA	2	2.9297	0.0804526
ATATACGACGGCGGGTTGTCGCTACATGTAC	GTACATGTAGCGACAACCCGCCGTCGTATAT	2	3.23383	0.0890446
TACATGTAGCGACAACCCGCCGTCGTATATA	TATATACGACGGCGGGTTGTCGCTACATGTA	2	2.72069	0.0640496
ACATGTAGCGACAACCCGCCGTCGTATATAT	ATATATACGACGGCGGGTTGTCGCTACATGT	2	2.72656	0.0624874
AATATATACGACGGCGGGTTGTCGCTACATG	CATGTAGCGACAACCCGCCGTCGTATATATT	2	2.7019	0.0570198
ATGTAGCGACAACCCGCCGTCGTATATATTC	GAATATATACGACGGCGGGTTGTCGCTACAT	2	2.76061	0.0578009
CGAATATATACGACGGCGGGTTGTCGCTACA	TGTAGCGACAACCCGCCGTCGTATATATTCG	2	2.65023	0.0562387
CCGAATATATACGACGGCGGGTTGTCGCTAC	GTAGCGACAACCCGCCGTCGTATATATTCGG	2	2.44709	0.0538954
TAGCGACAACCCGCCGTCGTATATATTCGGA	TCCGAATATATACGACGGCGGGTTGTCGCTA	2	2.50111	0.0578009
AGCGACAACCCGCCGTCGTATATATTCGGAC	GTCCGAATATATACGACGGCGGGTTGTCGCT	2	2.5469	0.0593631
GCGACAACCCGCCGTCGTATATATTCGGACC	GGTCCGAATATATACGACGGCGGGTTGTCGC	2	2.64554	0.0578009
CGACAACCCGCCGTCGTATATATTCGGACCG	CGGTCCGAATATATACGACGGCGGGTTGTCG	2	2.61149	0.058582
GACAACCCGCCGTCGTATATATTCGGACCGA	TCGGTCCGAATATATACGACGGCGGGTTGTC	2	2.61266	0.058582
ACAACCCGCCGTCGTATATATTCGGACCGAG	CTCGGTCCGAATATATACGACGGCGGGTTGT	2	2.62205	0.058582
ACTCGGTCCGAATATATACGACGGCGGGTTG	CAACCCGCCGTCGTATATATTCGGACCGAGT	2	2.58096	0.0601441
AACCCGCCGTCGTATATATTCGGACCGAGTC	GACTCGGTCCGAATATATACGACGGCGGGTT	2	2.60444	0.0609252
ACCCGCCGTCGTATATATTCGGACCGAGTCG	CGACTCGGTCCGAATATATACGACGGCGGGT	2	2.59622	0.0609252
CCCGCCGTCGTATATATTCGGACCGAGTCGA	TCGACTCGGTCCGAATATATACGACGGCGGG	2	2.64436	0.0617063
CCGCCGTCGTATATATTCGGACCGAGTCGAC	GTCGACTCGGTCCGAATATATACGACGGCGG	2	2.72186	0.0624874
CGCCGTCGTATATATTCGGACCGAGTCGACG	CGTCGACTCGGTCCGAATATATACGACGGCG	2	2.74182	0.0624874
GCCGTCGTATATATTCGGACCGAGTCGACGA	TCGTCGACTCGGTCCGAATATATACGACGGC	2	2.83694	0.0648307
ATCGTCGACTCGGTCCGAATATATACGACGG	CCGTCGTATATATTCGGACCGAGTCGACGAT	2	2.83224	0.0656118
CGTCGTATATATTCGGACCGAGTCGACGATA	TATCGTCGACTCGGTCCGAATATATACGACG	2	2.82637	0.0648307
GTCGTATATATTCGGACCGAGTCGACGATAA	TTATCGTCGACTCGGTCCGAATATATACGAC	2	2.81345	0.0640496
GTTATCGTCGACTCGGTCCGAATATATACGA	TCGTATATATTCGGACCGAGTCGACGATAAC	2	2.7794	0.0624874
CGTATATATTCGGACCGAGTCGACGATAACA	TGTTATCGTCGACTCGGTCCGAATATATACG	2	2.77823	0.0632685
GTATATATTCGGACCGAGTCGACGATAACAC	GTGTTATCGTCGACTCGGTCCGAATATATAC	2	2.69838	0.0601441
TATATATTCGGACCGAGTCGACGATAACACA	TGTGTTATCGTCGACTCGGTCCGAATATATA	2	2.72069	0.0632685
ATATATTCGGACCGAGTCGACGATAACACAG	CTGTGTTATCGTCGACTCGGTCCGAATATAT	2	2.76413	0.0648307
TATATTCGGACCGAGTCGACGATAACACAGA	TCTGTGTTATCGTCGACTCGGTCCGAATATA	2	3.29489	0.0804526
ATATTCGGACCGAGTCGACGATAACACAGAC	GTCTGTGTTATCGTCGACTCGGTCCGAATAT	2	3.28432	0.0788904
GGTCTGTGTTATCGTCGACTCGGTCCGAATA	TATTCGGACCGAGTCGACGATAACACAGACC	2	3.27727	0.0788904
ATTCGGACCGAGTCGACGATAACACAGACCA	TGGTCTGTGTTATCGTCGACTCGGTCCGAAT	2	3.23148	0.0788904
GTGGTCTGTGTTATCGTCGACTCGGTCCGAA	TTCGGACCGAGTCGACGATAACACAGACCAC	2	3.1528	0.0788904
TCGGACCGAGTCGACGATAACACAGACCACA	TGTGGTCTGTGTTATCGTCGACTCGGTCCGA	2	3.12815	0.0796715
CGGACCGAGTCGACGATAACACAGACCACAA	TTGTGGTCTGTGTTATCGTCGACTCGGTCCG	2	3.17629	0.0827958
GGACCGAGTCGACGATAACACAGACCACAAA	TTTGTGGTCTGTGTTATCGTCGACTCGGTCC	2	3.09409	0.0835769
CTTTGTGGTCTGTGTTATCGTCGACTCGGTC	GACCGAGTCGACGATAACACAGACCACAAAG	2	3.37943	0.0921689
ACCGAGTCGACGATAACACAGACCACAAAGG	CCTTTGTGGTCTGTGTTATCGTCGACTCGGT	2	3.32659	0.0906068
CCGAGTCGACGATAACACAGACCACAAAGGC	GCCTTTGTGGTCTGTGTTATCGTCGACTCGG	2	3.28902	0.0882635
CGAGTCGACGATAACACAGACCACAAAGGCA	TGCCTTTGTGGTCTGTGTTATCGTCGACTCG	2	3.32542	0.0890446
ATGCCTTTGTGGTCTGTGTTATCGTCGACTC	GAGTCGACGATAACACAGACCACAAAGGCAT	2	3.42875	0.0921689
AGTCGACGATAACACAGACCACAAAGGCATC	GATGCCTTTGTGGTCTGTGTTATCGTCGACT	2	3.43462	0.0921689
GGATGCCTTTGTGGTCTGTGTTATCGTCGAC	GTCGACGATAACACAGACCACAAAGGCATCC	2	3.36651	0.09295
AGGATGCCTTTGTGGTCTGTGTTATCGTCGA	TCGACGATAACACAGACCACAAAGGCATCCT	2	3.32659	0.09295
AAGGATGCCTTTGTGGTCTGTGTTATCGTCG	CGACGATAACACAGACCACAAAGGCATCCTT	2	3.21034	0.0882635
CAAGGATGCCTTTGTGGTCTGTGTTATCGTC	GACGATAACACAGACCACAAAGGCATCCTTG	2	3.17629	0.0851391
ACGATAACACAGACCACAAAGGCATCCTTGC	GCAAGGATGCCTTTGTGGTCTGTGTTATCGT	2	3.16572	0.084358
CGATAACACAGACCACAAAGGCATCCTTGCC	GGCAAGGATGCCTTTGTGGTCTGTGTTATCG	2	3.04947	0.0827958
AGGCAAGGATGCCTTTGTGGTCTGTGTTATC	GATAACACAGACCACAAAGGCATCCTTGCCT	2	3.07061	0.0827958
ATAACACAGACCACAAAGGCATCCTTGCCTG	CAGGCAAGGATGCCTTTGTGGTCTGTGTTAT	2	3.05534	0.0812337
TAACACAGACCACAAAGGCATCCTTGCCTGA	TCAGGCAAGGATGCCTTTGTGGTCTGTGTTA	2	3.02834	0.0804526
AACACAGACCACAAAGGCATCCTTGCCTGAA	TTCAGGCAAGGATGCCTTTGTGGTCTGTGTT	2	3.04712	0.0812337
ACACAGACCACAAAGGCATCCTTGCCTGAAA	TTTCAGGCAAGGATGCCTTTGTGGTCTGTGT	2	2.94262	0.0788904
ATTTCAGGCAAGGATGCCTTTGTGGTCTGTG	CACAGACCACAAAGGCATCCTTGCCTGAAAT	2	2.90739	0.0781093
ACAGACCACAAAGGCATCCTTGCCTGAAATA	TATTTCAGGCAAGGATGCCTTTGTGGTCTGT	2	2.89213	0.0804526
CAGACCACAAAGGCATCCTTGCCTGAAATAG	CTATTTCAGGCAAGGATGCCTTTGTGGTCTG	2	2.84281	0.0781093
AGACCACAAAGGCATCCTTGCCTGAAATAGG	CCTATTTCAGGCAAGGATGCCTTTGTGGTCT	2	2.80054	0.0765471
ACCTATTTCAGGCAAGGATGCCTTTGTGGTC	GACCACAAAGGCATCCTTGCCTGAAATAGGT	2	2.74182	0.0773282
AACCTATTTCAGGCAAGGATGCCTTTGTGGT	ACCACAAAGGCATCCTTGCCTGAAATAGGTT	2	2.78292	0.0788904
AAACCTATTTCAGGCAAGGATGCCTTTGTGG	CCACAAAGGCATCCTTGCCTGAAATAGGTTT	2	2.63732	0.0765471
CACAAAGGCATCCTTGCCTGAAATAGGTTTA	TAAACCTATTTCAGGCAAGGATGCCTTTGTG	2	2.60561	0.075766
ACAAAGGCATCCTTGCCTGAAATAGGTTTAG	CTAAACCTATTTCAGGCAAGGATGCCTTTGT	2	2.47175	0.0710794
CAAAGGCATCCTTGCCTGAAATAGGTTTAGC	GCTAAACCTATTTCAGGCAAGGATGCCTTTG	2	2.47527	0.0718605
AAAGGCATCCTTGCCTGAAATAGGTTTAGCA	TGCTAAACCTATTTCAGGCAAGGATGCCTTT	2	2.55747	0.0726416
AAGGCATCCTTGCCTGAAATAGGTTTAGCAC	GTGCTAAACCTATTTCAGGCAAGGATGCCTT	2	2.5469	0.0726416
AGGCATCCTTGCCTGAAATAGGTTTAGCACC	GGTGCTAAACCTATTTCAGGCAAGGATGCCT	2	2.22986	0.0640496
AGGTGCTAAACCTATTTCAGGCAAGGATGCC	GGCATCCTTGCCTGAAATAGGTTTAGCACCT	2	2.16997	0.0624874
GAGGTGCTAAACCTATTTCAGGCAAGGATGC	GCATCCTTGCCTGAAATAGGTTTAGCACCTC	2	2.22399	0.0624874
CATCCTTGCCTGAAATAGGTTTAGCACCTCC	GGAGGTGCTAAACCTATTTCAGGCAAGGATG	2	2.18407	0.0593631
ATCCTTGCCTGAAATAGGTTTAGCACCTCCC	GGGAGGTGCTAAACCTATTTCAGGCAAGGAT	2	1.38089	0.0367114
AGGGAGGTGCTAAACCTATTTCAGGCAAGGA	TCCTTGCCTGAAATAGGTTTAGCACCTCCCT	2	1.2623	0.0351492
CCTTGCCTGAAATAGGTTTAGCACCTCCCTC	GAGGGAGGTGCTAAACCTATTTCAGGCAAGG	2	1.27286	0.0343681
CTTGCCTGAAATAGGTTTAGCACCTCCCTCC	GGAGGGAGGTGCTAAACCTATTTCAGGCAAG	2	1.24116	0.0351492
TGGAGGGAGGTGCTAAACCTATTTCAGGCAA	TTGCCTGAAATAGGTTTAGCACCTCCCTCCA	2	1.2529	0.0343681
TGCCTGAAATAGGTTTAGCACCTCCCTCCAA	TTGGAGGGAGGTGCTAAACCTATTTCAGGCA	2	1.29283	0.0343681
GCCTGAAATAGGTTTAGCACCTCCCTCCAAC	GTTGGAGGGAGGTGCTAAACCTATTTCAGGC	2	1.28578	0.0328059
CCTGAAATAGGTTTAGCACCTCCCTCCAACA	TGTTGGAGGGAGGTGCTAAACCTATTTCAGG	2	1.28226	0.0328059
ATGTTGGAGGGAGGTGCTAAACCTATTTCAG	CTGAAATAGGTTTAGCACCTCCCTCCAACAT	2	1.30692	0.0328059
CATGTTGGAGGGAGGTGCTAAACCTATTTCA	TGAAATAGGTTTAGCACCTCCCTCCAACATG	2	1.30105	0.0320248
GAAATAGGTTTAGCACCTCCCTCCAACATGC	GCATGTTGGAGGGAGGTGCTAAACCTATTTC	2	1.40086	0.0328059
AAATAGGTTTAGCACCTCCCTCCAACATGCC	GGCATGTTGGAGGGAGGTGCTAAACCTATTT	2	1.3762	0.0320248
AATAGGTTTAGCACCTCCCTCCAACATGCCC	GGGCATGTTGGAGGGAGGTGCTAAACCTATT	2	1.24586	0.0304626
ATAGGTTTAGCACCTCCCTCCAACATGCCCG	CGGGCATGTTGGAGGGAGGTGCTAAACCTAT	2	1.22824	0.0289004
TAGGTTTAGCACCTCCCTCCAACATGCCCGA	TCGGGCATGTTGGAGGGAGGTGCTAAACCTA	2	1.20828	0.0289004
AGGTTTAGCACCTCCCTCCAACATGCCCGAC	GTCGGGCATGTTGGAGGGAGGTGCTAAACCT	2	1.27052	0.0304626
GGTTTAGCACCTCCCTCCAACATGCCCGACA	TGTCGGGCATGTTGGAGGGAGGTGCTAAACC	2	1.27052	0.0304626
CTGTCGGGCATGTTGGAGGGAGGTGCTAAAC	GTTTAGCACCTCCCTCCAACATGCCCGACAG	2	1.32688	0.0320248
ACTGTCGGGCATGTTGGAGGGAGGTGCTAAA	TTTAGCACCTCCCTCCAACATGCCCGACAGT	2	1.32453	0.0312437
AACTGTCGGGCATGTTGGAGGGAGGTGCTAA	TTAGCACCTCCCTCCAACATGCCCGACAGTT	2	1.37854	0.033587
TAACTGTCGGGCATGTTGGAGGGAGGTGCTA	TAGCACCTCCCTCCAACATGCCCGACAGTTA	2	1.35389	0.033587
AGCACCTCCCTCCAACATGCCCGACAGTTAT	ATAACTGTCGGGCATGTTGGAGGGAGGTGCT	2	1.38442	0.033587
AATAACTGTCGGGCATGTTGGAGGGAGGTGC	GCACCTCCCTCCAACATGCCCGACAGTTATT	2	1.41025	0.0343681
AAATAACTGTCGGGCATGTTGGAGGGAGGTG	CACCTCCCTCCAACATGCCCGACAGTTATTT	2	1.48305	0.0343681
ACCTCCCTCCAACATGCCCGACAGTTATTTG	CAAATAACTGTCGGGCATGTTGGAGGGAGGT	2	1.49244	0.033587
CCAAATAACTGTCGGGCATGTTGGAGGGAGG	CCTCCCTCCAACATGCCCGACAGTTATTTGG	2	1.35623	0.0312437
ACCAAATAACTGTCGGGCATGTTGGAGGGAG	CTCCCTCCAACATGCCCGACAGTTATTTGGT	2	1.44195	0.0304626
CACCAAATAACTGTCGGGCATGTTGGAGGGA	TCCCTCCAACATGCCCGACAGTTATTTGGTG	2	1.45722	0.0312437
ACACCAAATAACTGTCGGGCATGTTGGAGGG	CCCTCCAACATGCCCGACAGTTATTTGGTGT	2	1.57816	0.033587
CCTCCAACATGCCCGACAGTTATTTGGTGTC	GACACCAAATAACTGTCGGGCATGTTGGAGG	2	2.48232	0.0640496
CTCCAACATGCCCGACAGTTATTTGGTGTCC	GGACACCAAATAACTGTCGGGCATGTTGGAG	2	2.5833	0.0656118
GGGACACCAAATAACTGTCGGGCATGTTGGA	TCCAACATGCCCGACAGTTATTTGGTGTCCC	2	2.36372	0.0632685
AGGGACACCAAATAACTGTCGGGCATGTTGG	CCAACATGCCCGACAGTTATTTGGTGTCCCT	2	2.32497	0.0617063
CAACATGCCCGACAGTTATTTGGTGTCCCTG	CAGGGACACCAAATAACTGTCGGGCATGTTG	2	2.4694	0.067174
AACATGCCCGACAGTTATTTGGTGTCCCTGG	CCAGGGACACCAAATAACTGTCGGGCATGTT	2	2.46823	0.067174
ACATGCCCGACAGTTATTTGGTGTCCCTGGT	ACCAGGGACACCAAATAACTGTCGGGCATGT	2	2.46001	0.0648307
CATGCCCGACAGTTATTTGGTGTCCCTGGTC	GACCAGGGACACCAAATAACTGTCGGGCATG	2	2.49406	0.0648307
ATGCCCGACAGTTATTTGGTGTCCCTGGTCA	TGACCAGGGACACCAAATAACTGTCGGGCAT	2	2.54455	0.0648307
GTGACCAGGGACACCAAATAACTGTCGGGCA	TGCCCGACAGTTATTTGGTGTCCCTGGTCAC	2	2.53633	0.0648307
GCCCGACAGTTATTTGGTGTCCCTGGTCACC	GGTGACCAGGGACACCAAATAACTGTCGGGC	2	2.5105	0.0624874
CCCGACAGTTATTTGGTGTCCCTGGTCACCA	TGGTGACCAGGGACACCAAATAACTGTCGGG	2	2.5058	0.0609252
CCGACAGTTATTTGGTGTCCCTGGTCACCAC	GTGGTGACCAGGGACACCAAATAACTGTCGG	2	2.53281	0.0601441
CGACAGTTATTTGGTGTCCCTGGTCACCACG	CGTGGTGACCAGGGACACCAAATAACTGTCG	2	2.56569	0.0624874
GACAGTTATTTGGTGTCCCTGGTCACCACGA	TCGTGGTGACCAGGGACACCAAATAACTGTC	2	2.85103	0.0695173
ACAGTTATTTGGTGTCCCTGGTCACCACGAA	TTCGTGGTGACCAGGGACACCAAATAACTGT	2	2.86394	0.0695173
CAGTTATTTGGTGTCCCTGGTCACCACGAAA	TTTCGTGGTGACCAGGGACACCAAATAACTG	2	2.83224	0.0679551
AGTTATTTGGTGTCCCTGGTCACCACGAAAC	GTTTCGTGGTGACCAGGGACACCAAATAACT	2	2.80876	0.0656118
GTTATTTGGTGTCCCTGGTCACCACGAAACA	TGTTTCGTGGTGACCAGGGACACCAAATAAC	2	2.73478	0.0648307
CTGTTTCGTGGTGACCAGGGACACCAAATAA	TTATTTGGTGTCCCTGGTCACCACGAAACAG	2	2.74417	0.0648307
CCTGTTTCGTGGTGACCAGGGACACCAAATA	TATTTGGTGTCCCTGGTCACCACGAAACAGG	2	2.72891	0.0656118
ACCTGTTTCGTGGTGACCAGGGACACCAAAT	ATTTGGTGTCCCTGGTCACCACGAAACAGGT	2	2.64554	0.0648307
CACCTGTTTCGTGGTGACCAGGGACACCAAA	TTTGGTGTCCCTGGTCACCACGAAACAGGTG	2	2.67607	0.0656118
CCACCTGTTTCGTGGTGACCAGGGACACCAA	TTGGTGTCCCTGGTCACCACGAAACAGGTGG	2	2.70777	0.0663929
GCCACCTGTTTCGTGGTGACCAGGGACACCA	TGGTGTCCCTGGTCACCACGAAACAGGTGGC	2	2.5563	0.0640496
GGTGTCCCTGGTCACCACGAAACAGGTGGCA	TGCCACCTGTTTCGTGGTGACCAGGGACACC	2	2.60327	0.0648307
ATGCCACCTGTTTCGTGGTGACCAGGGACAC	GTGTCCCTGGTCACCACGAAACAGGTGGCAT	2	2.6291	0.0632685
AATGCCACCTGTTTCGTGGTGACCAGGGACA	TGTCCCTGGTCACCACGAAACAGGTGGCATT	2	2.61853	0.0640496
GAATGCCACCTGTTTCGTGGTGACCAGGGAC	GTCCCTGGTCACCACGAAACAGGTGGCATTC	2	3.02599	0.0742038
AGAATGCCACCTGTTTCGTGGTGACCAGGGA	TCCCTGGTCACCACGAAACAGGTGGCATTCT	2	2.87451	0.0687362
CAGAATGCCACCTGTTTCGTGGTGACCAGGG	CCCTGGTCACCACGAAACAGGTGGCATTCTG	2	2.88391	0.067174
CCTGGTCACCACGAAACAGGTGGCATTCTGC	GCAGAATGCCACCTGTTTCGTGGTGACCAGG	2	3.06239	0.0695173
CTGGTCACCACGAAACAGGTGGCATTCTGCA	TGCAGAATGCCACCTGTTTCGTGGTGACCAG	2	3.0894	0.0702984
TGGTCACCACGAAACAGGTGGCATTCTGCAA	TTGCAGAATGCCACCTGTTTCGTGGTGACCA	2	3.15398	0.0702984
GGTCACCACGAAACAGGTGGCATTCTGCAAA	TTTGCAGAATGCCACCTGTTTCGTGGTGACC	2	3.07061	0.067174
GTCACCACGAAACAGGTGGCATTCTGCAAAC	GTTTGCAGAATGCCACCTGTTTCGTGGTGAC	2	3.00485	0.0632685
AGTTTGCAGAATGCCACCTGTTTCGTGGTGA	TCACCACGAAACAGGTGGCATTCTGCAAACT	2	2.898	0.0609252
CACCACGAAACAGGTGGCATTCTGCAAACTG	CAGTTTGCAGAATGCCACCTGTTTCGTGGTG	2	2.83459	0.0593631
ACCACGAAACAGGTGGCATTCTGCAAACTGA	TCAGTTTGCAGAATGCCACCTGTTTCGTGGT	2	2.58683	0.0499899
CCACGAAACAGGTGGCATTCTGCAAACTGAG	CTCAGTTTGCAGAATGCCACCTGTTTCGTGG	2	2.4788	0.0492088
CACGAAACAGGTGGCATTCTGCAAACTGAGA	TCTCAGTTTGCAGAATGCCACCTGTTTCGTG	2	2.5105	0.0492088
ACGAAACAGGTGGCATTCTGCAAACTGAGAG	CTCTCAGTTTGCAGAATGCCACCTGTTTCGT	2	2.49171	0.0499899
CGAAACAGGTGGCATTCTGCAAACTGAGAGA	TCTCTCAGTTTGCAGAATGCCACCTGTTTCG	2	2.08308	0.0413979
CTCTCTCAGTTTGCAGAATGCCACCTGTTTC	GAAACAGGTGGCATTCTGCAAACTGAGAGAG	2	2.14179	0.042179
AAACAGGTGGCATTCTGCAAACTGAGAGAGC	GCTCTCTCAGTTTGCAGAATGCCACCTGTTT	2	2.0913	0.0429601
AACAGGTGGCATTCTGCAAACTGAGAGAGCT	AGCTCTCTCAGTTTGCAGAATGCCACCTGTT	2	1.92808	0.0382735
ACAGGTGGCATTCTGCAAACTGAGAGAGCTG	CAGCTCTCTCAGTTTGCAGAATGCCACCTGT	2	1.84354	0.0382735
CAGGTGGCATTCTGCAAACTGAGAGAGCTGC	GCAGCTCTCTCAGTTTGCAGAATGCCACCTG	2	1.75782	0.0359303
AGGTGGCATTCTGCAAACTGAGAGAGCTGCG	CGCAGCTCTCTCAGTTTGCAGAATGCCACCT	2	1.72729	0.0367114
ACGCAGCTCTCTCAGTTTGCAGAATGCCACC	GGTGGCATTCTGCAAACTGAGAGAGCTGCGT	2	1.68267	0.0351492
GACGCAGCTCTCTCAGTTTGCAGAATGCCAC	GTGGCATTCTGCAAACTGAGAGAGCTGCGTC	2	1.73081	0.0367114
CGACGCAGCTCTCTCAGTTTGCAGAATGCCA	TGGCATTCTGCAAACTGAGAGAGCTGCGTCG	2	1.74725	0.0359303
GCGACGCAGCTCTCTCAGTTTGCAGAATGCC	GGCATTCTGCAAACTGAGAGAGCTGCGTCGC	2	1.80714	0.0359303
GCATTCTGCAAACTGAGAGAGCTGCGTCGCC	GGCGACGCAGCTCTCTCAGTTTGCAGAATGC	2	1.75078	0.0351492
CATTCTGCAAACTGAGAGAGCTGCGTCGCCC	GGGCGACGCAGCTCTCTCAGTTTGCAGAATG	2	1.62866	0.0304626
ATTCTGCAAACTGAGAGAGCTGCGTCGCCCG	CGGGCGACGCAGCTCTCTCAGTTTGCAGAAT	2	1.67445	0.0312437
CCGGGCGACGCAGCTCTCTCAGTTTGCAGAA	TTCTGCAAACTGAGAGAGCTGCGTCGCCCGG	2	1.66153	0.0328059
GCCGGGCGACGCAGCTCTCTCAGTTTGCAGA	TCTGCAAACTGAGAGAGCTGCGTCGCCCGGC	2	1.67328	0.0328059
CGCCGGGCGACGCAGCTCTCTCAGTTTGCAG	CTGCAAACTGAGAGAGCTGCGTCGCCCGGCG	2	1.71203	0.0328059
ACGCCGGGCGACGCAGCTCTCTCAGTTTGCA	TGCAAACTGAGAGAGCTGCGTCGCCCGGCGT	2	1.61456	0.0320248
CACGCCGGGCGACGCAGCTCTCTCAGTTTGC	GCAAACTGAGAGAGCTGCGTCGCCCGGCGTG	2	1.60047	0.033587
CAAACTGAGAGAGCTGCGTCGCCCGGCGTGA	TCACGCCGGGCGACGCAGCTCTCTCAGTTTG	2	1.57464	0.033587
AAACTGAGAGAGCTGCGTCGCCCGGCGTGAG	CTCACGCCGGGCGACGCAGCTCTCTCAGTTT	2	1.58873	0.0359303
AACTGAGAGAGCTGCGTCGCCCGGCGTGAGA	TCTCACGCCGGGCGACGCAGCTCTCTCAGTT	2	1.58991	0.0359303
ACTGAGAGAGCTGCGTCGCCCGGCGTGAGAA	TTCTCACGCCGGGCGACGCAGCTCTCTCAGT	2	1.56994	0.0351492
CTGAGAGAGCTGCGTCGCCCGGCGTGAGAAC	GTTCTCACGCCGGGCGACGCAGCTCTCTCAG	2	1.57464	0.0351492
GGTTCTCACGCCGGGCGACGCAGCTCTCTCA	TGAGAGAGCTGCGTCGCCCGGCGTGAGAACC	2	1.45839	0.033587
AGGTTCTCACGCCGGGCGACGCAGCTCTCTC	GAGAGAGCTGCGTCGCCCGGCGTGAGAACCT	2	1.74608	0.0374925
AAGGTTCTCACGCCGGGCGACGCAGCTCTCT	AGAGAGCTGCGTCGCCCGGCGTGAGAACCTT	2	1.76604	0.0359303
GAAGGTTCTCACGCCGGGCGACGCAGCTCTC	GAGAGCTGCGTCGCCCGGCGTGAGAACCTTC	2	2.07839	0.0453034
AGAGCTGCGTCGCCCGGCGTGAGAACCTTCG	CGAAGGTTCTCACGCCGGGCGACGCAGCTCT	2	2.03142	0.0390546
GAGCTGCGTCGCCCGGCGTGAGAACCTTCGA	TCGAAGGTTCTCACGCCGGGCGACGCAGCTC	2	2.00323	0.0382735
AGCTGCGTCGCCCGGCGTGAGAACCTTCGAA	TTCGAAGGTTCTCACGCCGGGCGACGCAGCT	2	2.01145	0.0382735
GCTGCGTCGCCCGGCGTGAGAACCTTCGAAA	TTTCGAAGGTTCTCACGCCGGGCGACGCAGC	2	2.03846	0.0367114
CTGCGTCGCCCGGCGTGAGAACCTTCGAAAA	TTTTCGAAGGTTCTCACGCCGGGCGACGCAG	2	1.87172	0.0312437
CTTTTCGAAGGTTCTCACGCCGGGCGACGCA	TGCGTCGCCCGGCGTGAGAACCTTCGAAAAG	2	1.91869	0.0304626
CCTTTTCGAAGGTTCTCACGCCGGGCGACGC	GCGTCGCCCGGCGTGAGAACCTTCGAAAAGG	2	2.07839	0.0343681
CGTCGCCCGGCGTGAGAACCTTCGAAAAGGA	TCCTTTTCGAAGGTTCTCACGCCGGGCGACG	2	2.03846	0.0328059
CTCCTTTTCGAAGGTTCTCACGCCGGGCGAC	GTCGCCCGGCGTGAGAACCTTCGAAAAGGAG	2	2.11948	0.0382735
TCGCCCGGCGTGAGAACCTTCGAAAAGGAGA	TCTCCTTTTCGAAGGTTCTCACGCCGGGCGA	2	2.09365	0.0390546
CGCCCGGCGTGAGAACCTTCGAAAAGGAGAA	TTCTCCTTTTCGAAGGTTCTCACGCCGGGCG	2	2.06899	0.0437412
GCCCGGCGTGAGAACCTTCGAAAAGGAGAAA	TTTCTCCTTTTCGAAGGTTCTCACGCCGGGC	2	2.0549	0.0429601
CCCGGCGTGAGAACCTTCGAAAAGGAGAAAG	CTTTCTCCTTTTCGAAGGTTCTCACGCCGGG	2	1.84471	0.0398357
CCGGCGTGAGAACCTTCGAAAAGGAGAAAGC	GCTTTCTCCTTTTCGAAGGTTCTCACGCCGG	2	1.84119	0.0390546
CGGCGTGAGAACCTTCGAAAAGGAGAAAGCC	GGCTTTCTCCTTTTCGAAGGTTCTCACGCCG	2	1.84119	0.0413979
GGCGTGAGAACCTTCGAAAAGGAGAAAGCCA	TGGCTTTCTCCTTTTCGAAGGTTCTCACGCC	2	1.89168	0.0437412
GCGTGAGAACCTTCGAAAAGGAGAAAGCCAA	TTGGCTTTCTCCTTTTCGAAGGTTCTCACGC	2	1.85528	0.0406168
ATTGGCTTTCTCCTTTTCGAAGGTTCTCACG	CGTGAGAACCTTCGAAAAGGAGAAAGCCAAT	2	1.82475	0.0390546
GTGAGAACCTTCGAAAAGGAGAAAGCCAATA	TATTGGCTTTCTCCTTTTCGAAGGTTCTCAC	2	1.84941	0.0390546
ATATTGGCTTTCTCCTTTTCGAAGGTTCTCA	TGAGAACCTTCGAAAAGGAGAAAGCCAATAT	2	1.83297	0.0390546
GAGAACCTTCGAAAAGGAGAAAGCCAATATC	GATATTGGCTTTCTCCTTTTCGAAGGTTCTC	2	1.69089	0.042179
AGAACCTTCGAAAAGGAGAAAGCCAATATCG	CGATATTGGCTTTCTCCTTTTCGAAGGTTCT	2	1.68032	0.0429601
GAACCTTCGAAAAGGAGAAAGCCAATATCGC	GCGATATTGGCTTTCTCCTTTTCGAAGGTTC	2	1.71555	0.0429601
AACCTTCGAAAAGGAGAAAGCCAATATCGCC	GGCGATATTGGCTTTCTCCTTTTCGAAGGTT	2	1.65919	0.0413979
ACCTTCGAAAAGGAGAAAGCCAATATCGCCT	AGGCGATATTGGCTTTCTCCTTTTCGAAGGT	2	1.62866	0.0413979
CCTTCGAAAAGGAGAAAGCCAATATCGCCTC	GAGGCGATATTGGCTTTCTCCTTTTCGAAGG	2	1.64157	0.0413979
CTTCGAAAAGGAGAAAGCCAATATCGCCTCA	TGAGGCGATATTGGCTTTCTCCTTTTCGAAG	2	1.66741	0.042179
GTGAGGCGATATTGGCTTTCTCCTTTTCGAA	TTCGAAAAGGAGAAAGCCAATATCGCCTCAC	2	1.68502	0.0429601
GGTGAGGCGATATTGGCTTTCTCCTTTTCGA	TCGAAAAGGAGAAAGCCAATATCGCCTCACC	2	1.76252	0.0468656
AGGTGAGGCGATATTGGCTTTCTCCTTTTCG	CGAAAAGGAGAAAGCCAATATCGCCTCACCT	2	1.77074	0.0460845
GAAAAGGAGAAAGCCAATATCGCCTCACCTA	TAGGTGAGGCGATATTGGCTTTCTCCTTTTC	2	1.83532	0.0523332
AAAAGGAGAAAGCCAATATCGCCTCACCTAC	GTAGGTGAGGCGATATTGGCTTTCTCCTTTT	2	1.90812	0.0531143
AAAGGAGAAAGCCAATATCGCCTCACCTACC	GGTAGGTGAGGCGATATTGGCTTTCTCCTTT	2	2.06899	0.0562387
AAGGAGAAAGCCAATATCGCCTCACCTACCC	GGGTAGGTGAGGCGATATTGGCTTTCTCCTT	2	2.07017	0.0562387
AGGAGAAAGCCAATATCGCCTCACCTACCCA	TGGGTAGGTGAGGCGATATTGGCTTTCTCCT	2	2.05607	0.0554576
CTGGGTAGGTGAGGCGATATTGGCTTTCTCC	GGAGAAAGCCAATATCGCCTCACCTACCCAG	2	2.12301	0.0578009
ACTGGGTAGGTGAGGCGATATTGGCTTTCTC	GAGAAAGCCAATATCGCCTCACCTACCCAGT	2	2.21929	0.0609252
AACTGGGTAGGTGAGGCGATATTGGCTTTCT	AGAAAGCCAATATCGCCTCACCTACCCAGTT	2	2.23573	0.0601441
GAAAGCCAATATCGCCTCACCTACCCAGTTC	GAACTGGGTAGGTGAGGCGATATTGGCTTTC	2	2.27566	0.0632685
AAAGCCAATATCGCCTCACCTACCCAGTTCG	CGAACTGGGTAGGTGAGGCGATATTGGCTTT	2	2.45531	0.0663929
AAGCCAATATCGCCTCACCTACCCAGTTCGC	GCGAACTGGGTAGGTGAGGCGATATTGGCTT	2	2.51637	0.0710794
AGCCAATATCGCCTCACCTACCCAGTTCGCC	GGCGAACTGGGTAGGTGAGGCGATATTGGCT	2	2.57274	0.0710794
GCCAATATCGCCTCACCTACCCAGTTCGCCA	TGGCGAACTGGGTAGGTGAGGCGATATTGGC	2	2.64319	0.0726416
ATGGCGAACTGGGTAGGTGAGGCGATATTGG	CCAATATCGCCTCACCTACCCAGTTCGCCAT	2	2.6197	0.0726416
CAATATCGCCTCACCTACCCAGTTCGCCATG	CATGGCGAACTGGGTAGGTGAGGCGATATTG	2	2.71482	0.0718605
AATATCGCCTCACCTACCCAGTTCGCCATGC	GCATGGCGAACTGGGTAGGTGAGGCGATATT	2	2.80993	0.0734227
ATATCGCCTCACCTACCCAGTTCGCCATGCA	TGCATGGCGAACTGGGTAGGTGAGGCGATAT	2	2.81345	0.0718605
ATGCATGGCGAACTGGGTAGGTGAGGCGATA	TATCGCCTCACCTACCCAGTTCGCCATGCAT	2	2.83576	0.0734227
ATCGCCTCACCTACCCAGTTCGCCATGCATA	TATGCATGGCGAACTGGGTAGGTGAGGCGAT	2	2.93675	0.0804526
ATATGCATGGCGAACTGGGTAGGTGAGGCGA	TCGCCTCACCTACCCAGTTCGCCATGCATAT	2	2.92735	0.0796715
AATATGCATGGCGAACTGGGTAGGTGAGGCG	CGCCTCACCTACCCAGTTCGCCATGCATATT	2	2.95788	0.0804526
AAATATGCATGGCGAACTGGGTAGGTGAGGC	GCCTCACCTACCCAGTTCGCCATGCATATTT	2	2.96023	0.0796715
CCTCACCTACCCAGTTCGCCATGCATATTTA	TAAATATGCATGGCGAACTGGGTAGGTGAGG	2	2.97902	0.0812337
CTCACCTACCCAGTTCGCCATGCATATTTAA	TTAAATATGCATGGCGAACTGGGTAGGTGAG	2	3.06709	0.084358
GTTAAATATGCATGGCGAACTGGGTAGGTGA	TCACCTACCCAGTTCGCCATGCATATTTAAC	2	3.12345	0.0812337
AGTTAAATATGCATGGCGAACTGGGTAGGTG	CACCTACCCAGTTCGCCATGCATATTTAACT	2	3.16572	0.0827958
AAGTTAAATATGCATGGCGAACTGGGTAGGT	ACCTACCCAGTTCGCCATGCATATTTAACTT	2	3.1528	0.0835769
CCTACCCAGTTCGCCATGCATATTTAACTTA	TAAGTTAAATATGCATGGCGAACTGGGTAGG	2	3.0436	0.0827958
CTACCCAGTTCGCCATGCATATTTAACTTAC	GTAAGTTAAATATGCATGGCGAACTGGGTAG	2	3.06356	0.0827958
AGTAAGTTAAATATGCATGGCGAACTGGGTA	TACCCAGTTCGCCATGCATATTTAACTTACT	2	3.0025	0.0827958
ACCCAGTTCGCCATGCATATTTAACTTACTC	GAGTAAGTTAAATATGCATGGCGAACTGGGT	2	3.03773	0.0812337
CCCAGTTCGCCATGCATATTTAACTTACTCA	TGAGTAAGTTAAATATGCATGGCGAACTGGG	2	3.01659	0.0796715
ATGAGTAAGTTAAATATGCATGGCGAACTGG	CCAGTTCGCCATGCATATTTAACTTACTCAT	2	3.0025	0.0765471
CAGTTCGCCATGCATATTTAACTTACTCATA	TATGAGTAAGTTAAATATGCATGGCGAACTG	2	3.00837	0.0749849
AGTTCGCCATGCATATTTAACTTACTCATAG	CTATGAGTAAGTTAAATATGCATGGCGAACT	2	2.97432	0.0742038
ACTATGAGTAAGTTAAATATGCATGGCGAAC	GTTCGCCATGCATATTTAACTTACTCATAGT	2	2.98606	0.0742038
GACTATGAGTAAGTTAAATATGCATGGCGAA	TTCGCCATGCATATTTAACTTACTCATAGTC	2	2.99546	0.0749849
TCGCCATGCATATTTAACTTACTCATAGTCA	TGACTATGAGTAAGTTAAATATGCATGGCGA	2	2.95084	0.075766
CGCCATGCATATTTAACTTACTCATAGTCAG	CTGACTATGAGTAAGTTAAATATGCATGGCG	2	2.94849	0.0742038
GCCATGCATATTTAACTTACTCATAGTCAGA	TCTGACTATGAGTAAGTTAAATATGCATGGC	2	2.95788	0.0726416
CCATGCATATTTAACTTACTCATAGTCAGAC	GTCTGACTATGAGTAAGTTAAATATGCATGG	2	2.95319	0.0726416
CATGCATATTTAACTTACTCATAGTCAGACA	TGTCTGACTATGAGTAAGTTAAATATGCATG	2	2.93088	0.075766
ATGCATATTTAACTTACTCATAGTCAGACAC	GTGTCTGACTATGAGTAAGTTAAATATGCAT	2	2.95201	0.0765471
CGTGTCTGACTATGAGTAAGTTAAATATGCA	TGCATATTTAACTTACTCATAGTCAGACACG	2	2.93792	0.0742038
GCATATTTAACTTACTCATAGTCAGACACGA	TCGTGTCTGACTATGAGTAAGTTAAATATGC	2	2.99076	0.0749849
CATATTTAACTTACTCATAGTCAGACACGAC	GTCGTGTCTGACTATGAGTAAGTTAAATATG	2	2.98841	0.0734227
ATATTTAACTTACTCATAGTCAGACACGACA	TGTCGTGTCTGACTATGAGTAAGTTAAATAT	2	3.0025	0.0734227
ATGTCGTGTCTGACTATGAGTAAGTTAAATA	TATTTAACTTACTCATAGTCAGACACGACAT	2	3.01425	0.0749849
ATTTAACTTACTCATAGTCAGACACGACATG	CATGTCGTGTCTGACTATGAGTAAGTTAAAT	2	2.99898	0.0749849
CCATGTCGTGTCTGACTATGAGTAAGTTAAA	TTTAACTTACTCATAGTCAGACACGACATGG	2	2.98019	0.0695173
ACCATGTCGTGTCTGACTATGAGTAAGTTAA	TTAACTTACTCATAGTCAGACACGACATGGT	2	2.96493	0.0687362
CACCATGTCGTGTCTGACTATGAGTAAGTTA	TAACTTACTCATAGTCAGACACGACATGGTG	2	2.91091	0.0663929
AACTTACTCATAGTCAGACACGACATGGTGC	GCACCATGTCGTGTCTGACTATGAGTAAGTT	2	2.88273	0.0624874
ACTTACTCATAGTCAGACACGACATGGTGCA	TGCACCATGTCGTGTCTGACTATGAGTAAGT	2	2.85338	0.0624874
CTTACTCATAGTCAGACACGACATGGTGCAC	GTGCACCATGTCGTGTCTGACTATGAGTAAG	2	2.81932	0.0617063
TGTGCACCATGTCGTGTCTGACTATGAGTAA	TTACTCATAGTCAGACACGACATGGTGCACA	2	2.91913	0.0640496
TACTCATAGTCAGACACGACATGGTGCACAA	TTGTGCACCATGTCGTGTCTGACTATGAGTA	2	2.89565	0.0648307
ACTCATAGTCAGACACGACATGGTGCACAAT	ATTGTGCACCATGTCGTGTCTGACTATGAGT	2	2.90035	0.0632685
AATTGTGCACCATGTCGTGTCTGACTATGAG	CTCATAGTCAGACACGACATGGTGCACAATT	2	2.90974	0.0632685
TAATTGTGCACCATGTCGTGTCTGACTATGA	TCATAGTCAGACACGACATGGTGCACAATTA	2	2.90856	0.0624874
CATAGTCAGACACGACATGGTGCACAATTAC	GTAATTGTGCACCATGTCGTGTCTGACTATG	2	2.97197	0.0648307
ATAGTCAGACACGACATGGTGCACAATTACC	GGTAATTGTGCACCATGTCGTGTCTGACTAT	2	2.81698	0.0593631
AGGTAATTGTGCACCATGTCGTGTCTGACTA	TAGTCAGACACGACATGGTGCACAATTACCT	2	2.8111	0.0601441
AGTCAGACACGACATGGTGCACAATTACCTC	GAGGTAATTGTGCACCATGTCGTGTCTGACT	2	2.76531	0.0601441
AGAGGTAATTGTGCACCATGTCGTGTCTGAC	GTCAGACACGACATGGTGCACAATTACCTCT	2	2.53399	0.0578009
GAGAGGTAATTGTGCACCATGTCGTGTCTGA	TCAGACACGACATGGTGCACAATTACCTCTC	2	2.53868	0.0578009
CAGACACGACATGGTGCACAATTACCTCTCC	GGAGAGGTAATTGTGCACCATGTCGTGTCTG	2	2.48115	0.0570198
AGACACGACATGGTGCACAATTACCTCTCCA	TGGAGAGGTAATTGTGCACCATGTCGTGTCT	2	2.46588	0.0562387
CTGGAGAGGTAATTGTGCACCATGTCGTGTC	GACACGACATGGTGCACAATTACCTCTCCAG	2	2.49524	0.0562387
ACACGACATGGTGCACAATTACCTCTCCAGA	TCTGGAGAGGTAATTGTGCACCATGTCGTGT	2	2.51755	0.0554576
ATCTGGAGAGGTAATTGTGCACCATGTCGTG	CACGACATGGTGCACAATTACCTCTCCAGAT	2	2.50698	0.0562387
ACGACATGGTGCACAATTACCTCTCCAGATG	CATCTGGAGAGGTAATTGTGCACCATGTCGT	2	2.58096	0.0593631
CGACATGGTGCACAATTACCTCTCCAGATGA	TCATCTGGAGAGGTAATTGTGCACCATGTCG	2	2.58448	0.0601441
GACATGGTGCACAATTACCTCTCCAGATGAA	TTCATCTGGAGAGGTAATTGTGCACCATGTC	2	2.62675	0.0617063
ACATGGTGCACAATTACCTCTCCAGATGAAG	CTTCATCTGGAGAGGTAATTGTGCACCATGT	2	2.64554	0.0640496
CATGGTGCACAATTACCTCTCCAGATGAAGG	CCTTCATCTGGAGAGGTAATTGTGCACCATG	2	2.54455	0.0593631
ATGGTGCACAATTACCTCTCCAGATGAAGGA	TCCTTCATCTGGAGAGGTAATTGTGCACCAT	2	2.5152	0.0601441
GTCCTTCATCTGGAGAGGTAATTGTGCACCA	TGGTGCACAATTACCTCTCCAGATGAAGGAC	2	2.48937	0.0617063
CGTCCTTCATCTGGAGAGGTAATTGTGCACC	GGTGCACAATTACCTCTCCAGATGAAGGACG	2	2.46705	0.0609252
CCGTCCTTCATCTGGAGAGGTAATTGTGCAC	GTGCACAATTACCTCTCCAGATGAAGGACGG	2	2.3919	0.0601441
AGAGATAAGCATTTCCCTATAGAGTCTTAAA	TTTAAGACTCTATAGGGAAATGCTTATCTCT	3	2.56686	2.76741
GAGATAAGCATTTCCCTATAGAGTCTTAAAC	GTTTAAGACTCTATAGGGAAATGCTTATCTC	3	2.69133	2.72367
AGATAAGCATTTCCCTATAGAGTCTTAAACG	CGTTTAAGACTCTATAGGGAAATGCTTATCT	3	2.75357	2.74554
ACGTTTAAGACTCTATAGGGAAATGCTTATC	GATAAGCATTTCCCTATAGAGTCTTAAACGT	3	2.73595	2.71195
AACGTTTAAGACTCTATAGGGAAATGCTTAT	ATAAGCATTTCCCTATAGAGTCTTAAACGTT	3	2.76061	2.7307
TAACGTTTAAGACTCTATAGGGAAATGCTTA	TAAGCATTTCCCTATAGAGTCTTAAACGTTA	3	2.76531	2.79084
AAGCATTTCCCTATAGAGTCTTAAACGTTAC	GTAACGTTTAAGACTCTATAGGGAAATGCTT	3	2.75122	2.68618
AGCATTTCCCTATAGAGTCTTAAACGTTACA	TGTAACGTTTAAGACTCTATAGGGAAATGCT	3	2.75474	2.69086
CTGTAACGTTTAAGACTCTATAGGGAAATGC	GCATTTCCCTATAGAGTCTTAAACGTTACAG	3	2.75826	2.68618
CATTTCCCTATAGAGTCTTAAACGTTACAGG	CCTGTAACGTTTAAGACTCTATAGGGAAATG	3	2.71599	2.52605
ATTTCCCTATAGAGTCTTAAACGTTACAGGA	TCCTGTAACGTTTAAGACTCTATAGGGAAAT	3	2.64084	2.44248
TTCCTGTAACGTTTAAGACTCTATAGGGAAA	TTTCCCTATAGAGTCTTAAACGTTACAGGAA	3	2.63027	2.37218
GTTCCTGTAACGTTTAAGACTCTATAGGGAA	TTCCCTATAGAGTCTTAAACGTTACAGGAAC	3	2.60209	2.28157
TCCCTATAGAGTCTTAAACGTTACAGGAACA	TGTTCCTGTAACGTTTAAGACTCTATAGGGA	3	2.61618	2.29485
ATGTTCCTGTAACGTTTAAGACTCTATAGGG	CCCTATAGAGTCTTAAACGTTACAGGAACAT	3	2.91326	2.62291
CCTATAGAGTCTTAAACGTTACAGGAACATC	GATGTTCCTGTAACGTTTAAGACTCTATAGG	3	3.25966	3.0322
CTATAGAGTCTTAAACGTTACAGGAACATCC	GGATGTTCCTGTAACGTTTAAGACTCTATAG	3	3.22913	3.16343
TATAGAGTCTTAAACGTTACAGGAACATCCA	TGGATGTTCCTGTAACGTTTAAGACTCTATA	3	3.30076	3.24856
ATAGAGTCTTAAACGTTACAGGAACATCCAG	CTGGATGTTCCTGTAACGTTTAAGACTCTAT	3	3.81859	3.86016
CCTGGATGTTCCTGTAACGTTTAAGACTCTA	TAGAGTCTTAAACGTTACAGGAACATCCAGG	3	3.78337	3.88906
AGAGTCTTAAACGTTACAGGAACATCCAGGC	GCCTGGATGTTCCTGTAACGTTTAAGACTCT	3	3.92545	4.01482
GAGTCTTAAACGTTACAGGAACATCCAGGCC	GGCCTGGATGTTCCTGTAACGTTTAAGACTC	3	3.9595	4.03044
AGTCTTAAACGTTACAGGAACATCCAGGCCC	GGGCCTGGATGTTCCTGTAACGTTTAAGACT	3	3.86674	3.96951
GGGGCCTGGATGTTCCTGTAACGTTTAAGAC	GTCTTAAACGTTACAGGAACATCCAGGCCCC	3	3.32894	3.55397
AGGGGCCTGGATGTTCCTGTAACGTTTAAGA	TCTTAAACGTTACAGGAACATCCAGGCCCCT	3	3.17629	3.34464
CTTAAACGTTACAGGAACATCCAGGCCCCTA	TAGGGGCCTGGATGTTCCTGTAACGTTTAAG	3	3.07883	3.25872
CTAGGGGCCTGGATGTTCCTGTAACGTTTAA	TTAAACGTTACAGGAACATCCAGGCCCCTAG	3	3.14693	3.34151
CCTAGGGGCCTGGATGTTCCTGTAACGTTTA	TAAACGTTACAGGAACATCCAGGCCCCTAGG	3	3.15398	3.34151
AAACGTTACAGGAACATCCAGGCCCCTAGGC	GCCTAGGGGCCTGGATGTTCCTGTAACGTTT	3	3.16337	3.30793
AACGTTACAGGAACATCCAGGCCCCTAGGCT	AGCCTAGGGGCCTGGATGTTCCTGTAACGTT	3	3.14693	3.29855
ACGTTACAGGAACATCCAGGCCCCTAGGCTG	CAGCCTAGGGGCCTGGATGTTCCTGTAACGT	3	3.11288	3.25013
ACAGCCTAGGGGCCTGGATGTTCCTGTAACG	CGTTACAGGAACATCCAGGCCCCTAGGCTGT	3	3.03186	3.16264
CACAGCCTAGGGGCCTGGATGTTCCTGTAAC	GTTACAGGAACATCCAGGCCCCTAGGCTGTG	3	3.02599	3.16421
TCACAGCCTAGGGGCCTGGATGTTCCTGTAA	TTACAGGAACATCCAGGCCCCTAGGCTGTGA	3	3.01425	3.1478
TACAGGAACATCCAGGCCCCTAGGCTGTGAA	TTCACAGCCTAGGGGCCTGGATGTTCCTGTA	3	3.03538	3.18139
ACAGGAACATCCAGGCCCCTAGGCTGTGAAC	GTTCACAGCCTAGGGGCCTGGATGTTCCTGT	3	3.00837	3.1603
AGTTCACAGCCTAGGGGCCTGGATGTTCCTG	CAGGAACATCCAGGCCCCTAGGCTGTGAACT	3	3.00015	3.16967
AGGAACATCCAGGCCCCTAGGCTGTGAACTA	TAGTTCACAGCCTAGGGGCCTGGATGTTCCT	3	3.02481	3.24935
GGAACATCCAGGCCCCTAGGCTGTGAACTAC	GTAGTTCACAGCCTAGGGGCCTGGATGTTCC	3	3.12345	3.3298
CGTAGTTCACAGCCTAGGGGCCTGGATGTTC	GAACATCCAGGCCCCTAGGCTGTGAACTACG	3	3.31367	3.74612
AACATCCAGGCCCCTAGGCTGTGAACTACGG	CCGTAGTTCACAGCCTAGGGGCCTGGATGTT	3	3.36769	3.86875
ACATCCAGGCCCCTAGGCTGTGAACTACGGG	CCCGTAGTTCACAGCCTAGGGGCCTGGATGT	3	2.94027	3.33292
CATCCAGGCCCCTAGGCTGTGAACTACGGGA	TCCCGTAGTTCACAGCCTAGGGGCCTGGATG	3	2.95084	3.34464
ATCCAGGCCCCTAGGCTGTGAACTACGGGAC	GTCCCGTAGTTCACAGCCTAGGGGCCTGGAT	3	3.03186	3.44931
GGTCCCGTAGTTCACAGCCTAGGGGCCTGGA	TCCAGGCCCCTAGGCTGTGAACTACGGGACC	3	2.86982	3.29152
CCAGGCCCCTAGGCTGTGAACTACGGGACCC	GGGTCCCGTAGTTCACAGCCTAGGGGCCTGG	3	2.29914	2.5862
CAGGCCCCTAGGCTGTGAACTACGGGACCCG	CGGGTCCCGTAGTTCACAGCCTAGGGGCCTG	3	2.33672	2.62369
AGGCCCCTAGGCTGTGAACTACGGGACCCGG	CCGGGTCCCGTAGTTCACAGCCTAGGGGCCT	3	2.07721	2.26361
CCCGGGTCCCGTAGTTCACAGCCTAGGGGCC	GGCCCCTAGGCTGTGAACTACGGGACCCGGG	3	1.80479	1.94336
GCCCCTAGGCTGTGAACTACGGGACCCGGGA	TCCCGGGTCCCGTAGTTCACAGCCTAGGGGC	3	1.83767	1.96054
CCCCTAGGCTGTGAACTACGGGACCCGGGAG	CTCCCGGGTCCCGTAGTTCACAGCCTAGGGG	3	1.89286	2.08005
CCCTAGGCTGTGAACTACGGGACCCGGGAGC	GCTCCCGGGTCCCGTAGTTCACAGCCTAGGG	3	1.93513	1.92539
AGCTCCCGGGTCCCGTAGTTCACAGCCTAGG	CCTAGGCTGTGAACTACGGGACCCGGGAGCT	3	1.9821	1.93086
AAGCTCCCGGGTCCCGTAGTTCACAGCCTAG	CTAGGCTGTGAACTACGGGACCCGGGAGCTT	3	1.96801	1.93945
TAAGCTCCCGGGTCCCGTAGTTCACAGCCTA	TAGGCTGTGAACTACGGGACCCGGGAGCTTA	3	1.92808	1.88321
AGGCTGTGAACTACGGGACCCGGGAGCTTAA	TTAAGCTCCCGGGTCCCGTAGTTCACAGCCT	3	1.93043	1.89884
ATTAAGCTCCCGGGTCCCGTAGTTCACAGCC	GGCTGTGAACTACGGGACCCGGGAGCTTAAT	3	1.99619	1.98788
AATTAAGCTCCCGGGTCCCGTAGTTCACAGC	GCTGTGAACTACGGGACCCGGGAGCTTAATT	3	2.06547	2.05115
CTGTGAACTACGGGACCCGGGAGCTTAATTA	TAATTAAGCTCCCGGGTCCCGTAGTTCACAG	3	2.00793	1.99882
CTAATTAAGCTCCCGGGTCCCGTAGTTCACA	TGTGAACTACGGGACCCGGGAGCTTAATTAG	3	1.97036	1.97929
ACTAATTAAGCTCCCGGGTCCCGTAGTTCAC	GTGAACTACGGGACCCGGGAGCTTAATTAGT	3	1.99501	2.00663
TACTAATTAAGCTCCCGGGTCCCGTAGTTCA	TGAACTACGGGACCCGGGAGCTTAATTAGTA	3	1.99032	2.03943
CTACTAATTAAGCTCCCGGGTCCCGTAGTTC	GAACTACGGGACCCGGGAGCTTAATTAGTAG	3	2.04433	2.1152
AACTACGGGACCCGGGAGCTTAATTAGTAGT	ACTACTAATTAAGCTCCCGGGTCCCGTAGTT	3	2.0502	2.12926
ACTACGGGACCCGGGAGCTTAATTAGTAGTC	GACTACTAATTAAGCTCCCGGGTCCCGTAGT	3	2.0596	2.1277
CGACTACTAATTAAGCTCCCGGGTCCCGTAG	CTACGGGACCCGGGAGCTTAATTAGTAGTCG	3	2.01615	2.0902
CCGACTACTAATTAAGCTCCCGGGTCCCGTA	TACGGGACCCGGGAGCTTAATTAGTAGTCGG	3	1.99854	2.07927
ACGGGACCCGGGAGCTTAATTAGTAGTCGGC	GCCGACTACTAATTAAGCTCCCGGGTCCCGT	3	1.95979	2.02069
AGCCGACTACTAATTAAGCTCCCGGGTCCCG	CGGGACCCGGGAGCTTAATTAGTAGTCGGCT	3	1.9727	2.04568
AAGCCGACTACTAATTAAGCTCCCGGGTCCC	GGGACCCGGGAGCTTAATTAGTAGTCGGCTT	3	1.9821	2.09333
GAAGCCGACTACTAATTAAGCTCCCGGGTCC	GGACCCGGGAGCTTAATTAGTAGTCGGCTTC	3	2.42361	2.59635
AGAAGCCGACTACTAATTAAGCTCCCGGGTC	GACCCGGGAGCTTAATTAGTAGTCGGCTTCT	3	2.38134	2.52449
ACCCGGGAGCTTAATTAGTAGTCGGCTTCTA	TAGAAGCCGACTACTAATTAAGCTCCCGGGT	3	2.33202	2.42686
ATAGAAGCCGACTACTAATTAAGCTCCCGGG	CCCGGGAGCTTAATTAGTAGTCGGCTTCTAT	3	2.34611	2.43701
AATAGAAGCCGACTACTAATTAAGCTCCCGG	CCGGGAGCTTAATTAGTAGTCGGCTTCTATT	3	2.52342	2.59713
CGGGAGCTTAATTAGTAGTCGGCTTCTATTC	GAATAGAAGCCGACTACTAATTAAGCTCCCG	3	2.67842	2.76351
GGAATAGAAGCCGACTACTAATTAAGCTCCC	GGGAGCTTAATTAGTAGTCGGCTTCTATTCC	3	2.65963	2.87286
CGGAATAGAAGCCGACTACTAATTAAGCTCC	GGAGCTTAATTAGTAGTCGGCTTCTATTCCG	3	3.1939	3.53835
CCGGAATAGAAGCCGACTACTAATTAAGCTC	GAGCTTAATTAGTAGTCGGCTTCTATTCCGG	3	3.08705	3.33683
AGCTTAATTAGTAGTCGGCTTCTATTCCGGA	TCCGGAATAGAAGCCGACTACTAATTAAGCT	3	3.05417	3.31886
ATCCGGAATAGAAGCCGACTACTAATTAAGC	GCTTAATTAGTAGTCGGCTTCTATTCCGGAT	3	3.1258	3.42353
AATCCGGAATAGAAGCCGACTACTAATTAAG	CTTAATTAGTAGTCGGCTTCTATTCCGGATT	3	3.13871	3.50008
TAATCCGGAATAGAAGCCGACTACTAATTAA	TTAATTAGTAGTCGGCTTCTATTCCGGATTA	3	3.58375	4.371
TAATTAGTAGTCGGCTTCTATTCCGGATTAA	TTAATCCGGAATAGAAGCCGACTACTAATTA	3	3.6542	4.49831
AATTAGTAGTCGGCTTCTATTCCGGATTAAA	TTTAATCCGGAATAGAAGCCGACTACTAATT	3	3.77632	4.67484
ATTAGTAGTCGGCTTCTATTCCGGATTAAAA	TTTTAATCCGGAATAGAAGCCGACTACTAAT	3	3.67416	4.5444
ATTTTAATCCGGAATAGAAGCCGACTACTAA	TTAGTAGTCGGCTTCTATTCCGGATTAAAAT	3	3.34655	4.03356
GATTTTAATCCGGAATAGAAGCCGACTACTA	TAGTAGTCGGCTTCTATTCCGGATTAAAATC	3	3.3853	4.09605
AGATTTTAATCCGGAATAGAAGCCGACTACT	AGTAGTCGGCTTCTATTCCGGATTAAAATCT	3	3.45106	4.19837
AAGATTTTAATCCGGAATAGAAGCCGACTAC	GTAGTCGGCTTCTATTCCGGATTAAAATCTT	3	3.46985	4.15073
GAAGATTTTAATCCGGAATAGAAGCCGACTA	TAGTCGGCTTCTATTCCGGATTAAAATCTTC	3	3.52973	4.24836
AGTCGGCTTCTATTCCGGATTAAAATCTTCG	CGAAGATTTTAATCCGGAATAGAAGCCGACT	3	3.5039	4.22571
ACGAAGATTTTAATCCGGAATAGAAGCCGAC	GTCGGCTTCTATTCCGGATTAAAATCTTCGT	3	3.49568	4.20384
AACGAAGATTTTAATCCGGAATAGAAGCCGA	TCGGCTTCTATTCCGGATTAAAATCTTCGTT	3	3.51094	4.22962
AAACGAAGATTTTAATCCGGAATAGAAGCCG	CGGCTTCTATTCCGGATTAAAATCTTCGTTT	3	3.53443	4.25539
AAAACGAAGATTTTAATCCGGAATAGAAGCC	GGCTTCTATTCCGGATTAAAATCTTCGTTTT	3	3.38648	4.16401
CAAAACGAAGATTTTAATCCGGAATAGAAGC	GCTTCTATTCCGGATTAAAATCTTCGTTTTG	3	3.32189	4.07887
ACAAAACGAAGATTTTAATCCGGAATAGAAG	CTTCTATTCCGGATTAAAATCTTCGTTTTGT	3	3.3172	4.06481
GACAAAACGAAGATTTTAATCCGGAATAGAA	TTCTATTCCGGATTAAAATCTTCGTTTTGTC	3	3.43462	4.27102
GGACAAAACGAAGATTTTAATCCGGAATAGA	TCTATTCCGGATTAAAATCTTCGTTTTGTCC	3	3.30663	4.22806
CTATTCCGGATTAAAATCTTCGTTTTGTCCA	TGGACAAAACGAAGATTTTAATCCGGAATAG	3	3.30311	4.214
TATTCCGGATTAAAATCTTCGTTTTGTCCAA	TTGGACAAAACGAAGATTTTAATCCGGAATA	3	3.53678	4.65375
ATTCCGGATTAAAATCTTCGTTTTGTCCAAA	TTTGGACAAAACGAAGATTTTAATCCGGAAT	3	3.63189	4.83028
TTCCGGATTAAAATCTTCGTTTTGTCCAAAA	TTTTGGACAAAACGAAGATTTTAATCCGGAA	3	3.11758	4.23899
CTTTTGGACAAAACGAAGATTTTAATCCGGA	TCCGGATTAAAATCTTCGTTTTGTCCAAAAG	3	2.88273	3.96483
CCGGATTAAAATCTTCGTTTTGTCCAAAAGA	TCTTTTGGACAAAACGAAGATTTTAATCCGG	3	2.90269	3.96639
CGGATTAAAATCTTCGTTTTGTCCAAAAGAA	TTCTTTTGGACAAAACGAAGATTTTAATCCG	3	3.03773	4.10308
GGATTAAAATCTTCGTTTTGTCCAAAAGAAC	GTTCTTTTGGACAAAACGAAGATTTTAATCC	3	3.03068	4.1476
GATTAAAATCTTCGTTTTGTCCAAAAGAACA	TGTTCTTTTGGACAAAACGAAGATTTTAATC	3	3.65655	5.2302
ATTAAAATCTTCGTTTTGTCCAAAAGAACAG	CTGTTCTTTTGGACAAAACGAAGATTTTAAT	3	3.6225	5.1927
TCTGTTCTTTTGGACAAAACGAAGATTTTAA	TTAAAATCTTCGTTTTGTCCAAAAGAACAGA	3	3.66359	5.19505
TAAAATCTTCGTTTTGTCCAAAAGAACAGAA	TTCTGTTCTTTTGGACAAAACGAAGATTTTA	3	3.67181	5.21692
AAAATCTTCGTTTTGTCCAAAAGAACAGAAA	TTTCTGTTCTTTTGGACAAAACGAAGATTTT	3	4.06283	5.84648
AAATCTTCGTTTTGTCCAAAAGAACAGAAAC	GTTTCTGTTCTTTTGGACAAAACGAAGATTT	3	4.04052	5.77852
AATCTTCGTTTTGTCCAAAAGAACAGAAACC	GGTTTCTGTTCTTTTGGACAAAACGAAGATT	3	3.85147	5.45984
ATCTTCGTTTTGTCCAAAAGAACAGAAACCG	CGGTTTCTGTTCTTTTGGACAAAACGAAGAT	3	3.79746	5.39657
GCGGTTTCTGTTCTTTTGGACAAAACGAAGA	TCTTCGTTTTGTCCAAAAGAACAGAAACCGC	3	3.73757	5.25754
CGCGGTTTCTGTTCTTTTGGACAAAACGAAG	CTTCGTTTTGTCCAAAAGAACAGAAACCGCG	3	3.60488	5.09116
GCGCGGTTTCTGTTCTTTTGGACAAAACGAA	TTCGTTTTGTCCAAAAGAACAGAAACCGCGC	3	3.67416	5.25675
AGCGCGGTTTCTGTTCTTTTGGACAAAACGA	TCGTTTTGTCCAAAAGAACAGAAACCGCGCT	3	3.66477	5.24738
CGTTTTGTCCAAAAGAACAGAAACCGCGCTA	TAGCGCGGTTTCTGTTCTTTTGGACAAAACG	3	3.56966	5.12163
CTAGCGCGGTTTCTGTTCTTTTGGACAAAAC	GTTTTGTCCAAAAGAACAGAAACCGCGCTAG	3	3.6859	5.33799
TCTAGCGCGGTTTCTGTTCTTTTGGACAAAA	TTTTGTCCAAAAGAACAGAAACCGCGCTAGA	3	3.52504	5.10288
GTCTAGCGCGGTTTCTGTTCTTTTGGACAAA	TTTGTCCAAAAGAACAGAAACCGCGCTAGAC	3	3.72348	5.36845
AGTCTAGCGCGGTTTCTGTTCTTTTGGACAA	TTGTCCAAAAGAACAGAAACCGCGCTAGACT	3	3.67768	5.33643
CAGTCTAGCGCGGTTTCTGTTCTTTTGGACA	TGTCCAAAAGAACAGAAACCGCGCTAGACTG	3	3.63424	5.29347
CCAGTCTAGCGCGGTTTCTGTTCTTTTGGAC	GTCCAAAAGAACAGAAACCGCGCTAGACTGG	3	3.58375	5.24972
GCCAGTCTAGCGCGGTTTCTGTTCTTTTGGA	TCCAAAAGAACAGAAACCGCGCTAGACTGGC	3	3.54265	5.2302
CCAAAAGAACAGAAACCGCGCTAGACTGGCA	TGCCAGTCTAGCGCGGTTTCTGTTCTTTTGG	3	3.53443	5.24894
CAAAAGAACAGAAACCGCGCTAGACTGGCAC	GTGCCAGTCTAGCGCGGTTTCTGTTCTTTTG	3	3.61897	5.27316
AAAAGAACAGAAACCGCGCTAGACTGGCACC	GGTGCCAGTCTAGCGCGGTTTCTGTTCTTTT	3	3.88435	5.6434
AAAGAACAGAAACCGCGCTAGACTGGCACCG	CGGTGCCAGTCTAGCGCGGTTTCTGTTCTTT	3	4.36461	6.31045
AAGAACAGAAACCGCGCTAGACTGGCACCGC	GCGGTGCCAGTCTAGCGCGGTTTCTGTTCTT	3	4.37165	6.29014
AGAACAGAAACCGCGCTAGACTGGCACCGCA	TGCGGTGCCAGTCTAGCGCGGTTTCTGTTCT	3	4.36696	6.28623
GAACAGAAACCGCGCTAGACTGGCACCGCAA	TTGCGGTGCCAGTCTAGCGCGGTTTCTGTTC	3	4.36461	6.2878
AACAGAAACCGCGCTAGACTGGCACCGCAAA	TTTGCGGTGCCAGTCTAGCGCGGTTTCTGTT	3	4.29768	6.15345
ACAGAAACCGCGCTAGACTGGCACCGCAAAT	ATTTGCGGTGCCAGTCTAGCGCGGTTTCTGT	3	4.19787	5.96442
CAGAAACCGCGCTAGACTGGCACCGCAAATG	CATTTGCGGTGCCAGTCTAGCGCGGTTTCTG	3	4.22605	5.99723
ACATTTGCGGTGCCAGTCTAGCGCGGTTTCT	AGAAACCGCGCTAGACTGGCACCGCAAATGT	3	3.84677	5.30518
CACATTTGCGGTGCCAGTCTAGCGCGGTTTC	GAAACCGCGCTAGACTGGCACCGCAAATGTG	3	3.88317	5.3294
AAACCGCGCTAGACTGGCACCGCAAATGTGC	GCACATTTGCGGTGCCAGTCTAGCGCGGTTT	3	3.95715	5.40282
AACCGCGCTAGACTGGCACCGCAAATGTGCG	CGCACATTTGCGGTGCCAGTCTAGCGCGGTT	3	3.95363	5.44109
ACCGCGCTAGACTGGCACCGCAAATGTGCGT	ACGCACATTTGCGGTGCCAGTCTAGCGCGGT	3	3.90783	5.3622
AACGCACATTTGCGGTGCCAGTCTAGCGCGG	CCGCGCTAGACTGGCACCGCAAATGTGCGTT	3	3.90901	5.32471
CGCGCTAGACTGGCACCGCAAATGTGCGTTC	GAACGCACATTTGCGGTGCCAGTCTAGCGCG	3	3.94189	5.35127
AGAACGCACATTTGCGGTGCCAGTCTAGCGC	GCGCTAGACTGGCACCGCAAATGTGCGTTCT	3	3.96772	5.45125
CAGAACGCACATTTGCGGTGCCAGTCTAGCG	CGCTAGACTGGCACCGCAAATGTGCGTTCTG	3	4.0417	5.47858
GCTAGACTGGCACCGCAAATGTGCGTTCTGA	TCAGAACGCACATTTGCGGTGCCAGTCTAGC	3	3.81977	5.09194
CTAGACTGGCACCGCAAATGTGCGTTCTGAG	CTCAGAACGCACATTTGCGGTGCCAGTCTAG	3	3.7681	5.05211
GCTCAGAACGCACATTTGCGGTGCCAGTCTA	TAGACTGGCACCGCAAATGTGCGTTCTGAGC	3	3.85852	5.20598
AGACTGGCACCGCAAATGTGCGTTCTGAGCA	TGCTCAGAACGCACATTTGCGGTGCCAGTCT	3	3.9184	5.31534
CTGCTCAGAACGCACATTTGCGGTGCCAGTC	GACTGGCACCGCAAATGTGCGTTCTGAGCAG	3	4.19435	5.81914
ACTGCTCAGAACGCACATTTGCGGTGCCAGT	ACTGGCACCGCAAATGTGCGTTCTGAGCAGT	3	4.10745	5.62777
CACTGCTCAGAACGCACATTTGCGGTGCCAG	CTGGCACCGCAAATGTGCGTTCTGAGCAGTG	3	4.06753	5.53795
ACACTGCTCAGAACGCACATTTGCGGTGCCA	TGGCACCGCAAATGTGCGTTCTGAGCAGTGT	3	4.06518	5.51139
GACACTGCTCAGAACGCACATTTGCGGTGCC	GGCACCGCAAATGTGCGTTCTGAGCAGTGTC	3	4.12624	5.59887
GCACCGCAAATGTGCGTTCTGAGCAGTGTCA	TGACACTGCTCAGAACGCACATTTGCGGTGC	3	4.21666	5.71213
ATGACACTGCTCAGAACGCACATTTGCGGTG	CACCGCAAATGTGCGTTCTGAGCAGTGTCAT	3	4.19317	5.6348
ACCGCAAATGTGCGTTCTGAGCAGTGTCATA	TATGACACTGCTCAGAACGCACATTTGCGGT	3	4.20844	5.6348
CCGCAAATGTGCGTTCTGAGCAGTGTCATAC	GTATGACACTGCTCAGAACGCACATTTGCGG	3	4.19669	5.62074
CGCAAATGTGCGTTCTGAGCAGTGTCATACA	TGTATGACACTGCTCAGAACGCACATTTGCG	3	4.22605	5.68167
GCAAATGTGCGTTCTGAGCAGTGTCATACAA	TTGTATGACACTGCTCAGAACGCACATTTGC	3	4.28006	5.76993
CAAATGTGCGTTCTGAGCAGTGTCATACAAA	TTTGTATGACACTGCTCAGAACGCACATTTG	3	4.44446	5.82305
AAATGTGCGTTCTGAGCAGTGTCATACAAAT	ATTTGTATGACACTGCTCAGAACGCACATTT	3	4.5654	6.00348
AATGTGCGTTCTGAGCAGTGTCATACAAATT	AATTTGTATGACACTGCTCAGAACGCACATT	3	4.57832	5.99411
ATGTGCGTTCTGAGCAGTGTCATACAAATTC	GAATTTGTATGACACTGCTCAGAACGCACAT	3	4.19904	5.27784
CGAATTTGTATGACACTGCTCAGAACGCACA	TGTGCGTTCTGAGCAGTGTCATACAAATTCG	3	4.16382	5.23254
GTGCGTTCTGAGCAGTGTCATACAAATTCGA	TCGAATTTGTATGACACTGCTCAGAACGCAC	3	4.16147	5.1888
ATCGAATTTGTATGACACTGCTCAGAACGCA	TGCGTTCTGAGCAGTGTCATACAAATTCGAT	3	4.55483	5.83164
GCGTTCTGAGCAGTGTCATACAAATTCGATA	TATCGAATTTGTATGACACTGCTCAGAACGC	3	4.54427	5.8457
CGTTCTGAGCAGTGTCATACAAATTCGATAC	GTATCGAATTTGTATGACACTGCTCAGAACG	3	4.48203	5.68948
AGTATCGAATTTGTATGACACTGCTCAGAAC	GTTCTGAGCAGTGTCATACAAATTCGATACT	3	4.54544	5.8207
CAGTATCGAATTTGTATGACACTGCTCAGAA	TTCTGAGCAGTGTCATACAAATTCGATACTG	3	4.49847	5.76134
CCAGTATCGAATTTGTATGACACTGCTCAGA	TCTGAGCAGTGTCATACAAATTCGATACTGG	3	4.47146	5.73322
ACCAGTATCGAATTTGTATGACACTGCTCAG	CTGAGCAGTGTCATACAAATTCGATACTGGT	3	4.46912	5.69573
AACCAGTATCGAATTTGTATGACACTGCTCA	TGAGCAGTGTCATACAAATTCGATACTGGTT	3	4.56305	5.8621
AAACCAGTATCGAATTTGTATGACACTGCTC	GAGCAGTGTCATACAAATTCGATACTGGTTT	3	4.83547	6.41433
AGCAGTGTCATACAAATTCGATACTGGTTTG	CAAACCAGTATCGAATTTGTATGACACTGCT	3	4.70396	6.2792
GCAGTGTCATACAAATTCGATACTGGTTTGA	TCAAACCAGTATCGAATTTGTATGACACTGC	3	4.59945	6.18625
CAGTGTCATACAAATTCGATACTGGTTTGAG	CTCAAACCAGTATCGAATTTGTATGACACTG	3	4.64408	6.22375
AGTGTCATACAAATTCGATACTGGTTTGAGG	CCTCAAACCAGTATCGAATTTGTATGACACT	3	4.62294	6.23234
CCCTCAAACCAGTATCGAATTTGTATGACAC	GTGTCATACAAATTCGATACTGGTTTGAGGG	3	4.23779	5.86523
GCCCTCAAACCAGTATCGAATTTGTATGACA	TGTCATACAAATTCGATACTGGTTTGAGGGC	3	4.07575	5.7215
GGCCCTCAAACCAGTATCGAATTTGTATGAC	GTCATACAAATTCGATACTGGTTTGAGGGCC	3	4.18495	5.96052
TCATACAAATTCGATACTGGTTTGAGGGCCA	TGGCCCTCAAACCAGTATCGAATTTGTATGA	3	4.17204	5.95661
CATACAAATTCGATACTGGTTTGAGGGCCAA	TTGGCCCTCAAACCAGTATCGAATTTGTATG	3	4.22957	6.05503
ATACAAATTCGATACTGGTTTGAGGGCCAAA	TTTGGCCCTCAAACCAGTATCGAATTTGTAT	3	4.20961	6.048
GTTTGGCCCTCAAACCAGTATCGAATTTGTA	TACAAATTCGATACTGGTTTGAGGGCCAAAC	3	4.16147	5.96286
ACAAATTCGATACTGGTTTGAGGGCCAAACA	TGTTTGGCCCTCAAACCAGTATCGAATTTGT	3	4.14503	6.0027
CAAATTCGATACTGGTTTGAGGGCCAAACAC	GTGTTTGGCCCTCAAACCAGTATCGAATTTG	3	4.16264	6.02301
AAATTCGATACTGGTTTGAGGGCCAAACACC	GGTGTTTGGCCCTCAAACCAGTATCGAATTT	3	4.15677	6.07768
AATTCGATACTGGTTTGAGGGCCAAACACCT	AGGTGTTTGGCCCTCAAACCAGTATCGAATT	3	4.09688	5.99411
AAGGTGTTTGGCCCTCAAACCAGTATCGAAT	ATTCGATACTGGTTTGAGGGCCAAACACCTT	3	3.73053	5.36767
TAAGGTGTTTGGCCCTCAAACCAGTATCGAA	TTCGATACTGGTTTGAGGGCCAAACACCTTA	3	3.53913	5.13803
GTAAGGTGTTTGGCCCTCAAACCAGTATCGA	TCGATACTGGTTTGAGGGCCAAACACCTTAC	3	3.54382	5.14818
CGATACTGGTTTGAGGGCCAAACACCTTACC	GGTAAGGTGTTTGGCCCTCAAACCAGTATCG	3	3.57905	5.20052
GATACTGGTTTGAGGGCCAAACACCTTACCA	TGGTAAGGTGTTTGGCCCTCAAACCAGTATC	3	4.09923	6.08627
ATACTGGTTTGAGGGCCAAACACCTTACCAT	ATGGTAAGGTGTTTGGCCCTCAAACCAGTAT	3	4.0781	6.048
GATGGTAAGGTGTTTGGCCCTCAAACCAGTA	TACTGGTTTGAGGGCCAAACACCTTACCATC	3	4.08045	6.03707
ACTGGTTTGAGGGCCAAACACCTTACCATCA	TGATGGTAAGGTGTTTGGCCCTCAAACCAGT	3	4.00999	5.96833
CTGATGGTAAGGTGTTTGGCCCTCAAACCAG	CTGGTTTGAGGGCCAAACACCTTACCATCAG	3	3.97242	5.89647
ACTGATGGTAAGGTGTTTGGCCCTCAAACCA	TGGTTTGAGGGCCAAACACCTTACCATCAGT	3	3.90079	5.81602
GGTTTGAGGGCCAAACACCTTACCATCAGTA	TACTGATGGTAAGGTGTTTGGCCCTCAAACC	3	3.9548	5.89803
CTACTGATGGTAAGGTGTTTGGCCCTCAAAC	GTTTGAGGGCCAAACACCTTACCATCAGTAG	3	3.9595	5.93162
GCTACTGATGGTAAGGTGTTTGGCCCTCAAA	TTTGAGGGCCAAACACCTTACCATCAGTAGC	3	3.95715	5.9074
TGCTACTGATGGTAAGGTGTTTGGCCCTCAA	TTGAGGGCCAAACACCTTACCATCAGTAGCA	3	4.02291	6.02457
CTGCTACTGATGGTAAGGTGTTTGGCCCTCA	TGAGGGCCAAACACCTTACCATCAGTAGCAG	3	4.00412	6.01051
GAGGGCCAAACACCTTACCATCAGTAGCAGA	TCTGCTACTGATGGTAAGGTGTTTGGCCCTC	3	4.08749	6.14329
AGGGCCAAACACCTTACCATCAGTAGCAGAC	GTCTGCTACTGATGGTAAGGTGTTTGGCCCT	3	4.08397	6.12299
CGTCTGCTACTGATGGTAAGGTGTTTGGCCC	GGGCCAAACACCTTACCATCAGTAGCAGACG	3	4.26832	6.37215
GCGTCTGCTACTGATGGTAAGGTGTTTGGCC	GGCCAAACACCTTACCATCAGTAGCAGACGC	3	4.65347	6.82753
GCCAAACACCTTACCATCAGTAGCAGACGCC	GGCGTCTGCTACTGATGGTAAGGTGTTTGGC	3	4.46677	6.49791
CCAAACACCTTACCATCAGTAGCAGACGCCA	TGGCGTCTGCTACTGATGGTAAGGTGTTTGG	3	4.45855	6.46979
CAAACACCTTACCATCAGTAGCAGACGCCAA	TTGGCGTCTGCTACTGATGGTAAGGTGTTTG	3	4.37518	6.40809
AAACACCTTACCATCAGTAGCAGACGCCAAG	CTTGGCGTCTGCTACTGATGGTAAGGTGTTT	3	4.43976	6.52681
AACACCTTACCATCAGTAGCAGACGCCAAGG	CCTTGGCGTCTGCTACTGATGGTAAGGTGTT	3	4.46207	6.51744
ACACCTTACCATCAGTAGCAGACGCCAAGGC	GCCTTGGCGTCTGCTACTGATGGTAAGGTGT	3	4.41275	6.41355
CACCTTACCATCAGTAGCAGACGCCAAGGCC	GGCCTTGGCGTCTGCTACTGATGGTAAGGTG	3	4.22135	6.17298
ACCTTACCATCAGTAGCAGACGCCAAGGCCT	AGGCCTTGGCGTCTGCTACTGATGGTAAGGT	3	4.17556	6.13861
CCTTACCATCAGTAGCAGACGCCAAGGCCTA	TAGGCCTTGGCGTCTGCTACTGATGGTAAGG	3	4.07223	6.07222
CTAGGCCTTGGCGTCTGCTACTGATGGTAAG	CTTACCATCAGTAGCAGACGCCAAGGCCTAG	3	3.97359	5.94334
ACTAGGCCTTGGCGTCTGCTACTGATGGTAA	TTACCATCAGTAGCAGACGCCAAGGCCTAGT	3	4.08514	6.06987
AACTAGGCCTTGGCGTCTGCTACTGATGGTA	TACCATCAGTAGCAGACGCCAAGGCCTAGTT	3	4.54779	6.83691
ACCATCAGTAGCAGACGCCAAGGCCTAGTTA	TAACTAGGCCTTGGCGTCTGCTACTGATGGT	3	4.46677	6.77598
CCATCAGTAGCAGACGCCAAGGCCTAGTTAG	CTAACTAGGCCTTGGCGTCTGCTACTGATGG	3	4.40218	6.74786
CATCAGTAGCAGACGCCAAGGCCTAGTTAGA	TCTAACTAGGCCTTGGCGTCTGCTACTGATG	3	4.14385	6.47838
ATCAGTAGCAGACGCCAAGGCCTAGTTAGAG	CTCTAACTAGGCCTTGGCGTCTGCTACTGAT	3	4.15794	6.51509
CCTCTAACTAGGCCTTGGCGTCTGCTACTGA	TCAGTAGCAGACGCCAAGGCCTAGTTAGAGG	3	4.08866	6.41043
CAGTAGCAGACGCCAAGGCCTAGTTAGAGGG	CCCTCTAACTAGGCCTTGGCGTCTGCTACTG	3	3.6859	5.82539
AGTAGCAGACGCCAAGGCCTAGTTAGAGGGG	CCCCTCTAACTAGGCCTTGGCGTCTGCTACT	3	3.2667	5.14974
GTAGCAGACGCCAAGGCCTAGTTAGAGGGGA	TCCCCTCTAACTAGGCCTTGGCGTCTGCTAC	3	3.15398	5.00837
GTCCCCTCTAACTAGGCCTTGGCGTCTGCTA	TAGCAGACGCCAAGGCCTAGTTAGAGGGGAC	3	3.12227	4.96384
AGCAGACGCCAAGGCCTAGTTAGAGGGGACT	AGTCCCCTCTAACTAGGCCTTGGCGTCTGCT	3	3.24439	5.16615
GAGTCCCCTCTAACTAGGCCTTGGCGTCTGC	GCAGACGCCAAGGCCTAGTTAGAGGGGACTC	3	3.16102	5.03649
CAGACGCCAAGGCCTAGTTAGAGGGGACTCC	GGAGTCCCCTCTAACTAGGCCTTGGCGTCTG	3	3.00603	4.76467
AGACGCCAAGGCCTAGTTAGAGGGGACTCCC	GGGAGTCCCCTCTAACTAGGCCTTGGCGTCT	3	2.98489	4.72483
GACGCCAAGGCCTAGTTAGAGGGGACTCCCC	GGGGAGTCCCCTCTAACTAGGCCTTGGCGTC	3	2.71129	4.26477
ACGCCAAGGCCTAGTTAGAGGGGACTCCCCC	GGGGGAGTCCCCTCTAACTAGGCCTTGGCGT	3	1.55703	2.49012
CGCCAAGGCCTAGTTAGAGGGGACTCCCCCG	CGGGGGAGTCCCCTCTAACTAGGCCTTGGCG	3	1.35271	2.16597
GCCAAGGCCTAGTTAGAGGGGACTCCCCCGA	TCGGGGGAGTCCCCTCTAACTAGGCCTTGGC	3	1.30692	2.08005
CCAAGGCCTAGTTAGAGGGGACTCCCCCGAA	TTCGGGGGAGTCCCCTCTAACTAGGCCTTGG	3	1.29987	2.08161
CAAGGCCTAGTTAGAGGGGACTCCCCCGAAG	CTTCGGGGGAGTCCCCTCTAACTAGGCCTTG	3	1.31044	2.08786
AAGGCCTAGTTAGAGGGGACTCCCCCGAAGT	ACTTCGGGGGAGTCCCCTCTAACTAGGCCTT	3	1.33158	2.12457
AGGCCTAGTTAGAGGGGACTCCCCCGAAGTA	TACTTCGGGGGAGTCCCCTCTAACTAGGCCT	3	1.32923	2.12301
ATACTTCGGGGGAGTCCCCTCTAACTAGGCC	GGCCTAGTTAGAGGGGACTCCCCCGAAGTAT	3	1.34097	2.12457
AATACTTCGGGGGAGTCCCCTCTAACTAGGC	GCCTAGTTAGAGGGGACTCCCCCGAAGTATT	3	1.34801	2.14176
CCTAGTTAGAGGGGACTCCCCCGAAGTATTC	GAATACTTCGGGGGAGTCCCCTCTAACTAGG	3	1.34684	2.13707
CTAGTTAGAGGGGACTCCCCCGAAGTATTCA	TGAATACTTCGGGGGAGTCCCCTCTAACTAG	3	1.3668	2.16909
TAGTTAGAGGGGACTCCCCCGAAGTATTCAA	TTGAATACTTCGGGGGAGTCCCCTCTAACTA	3	1.33627	2.10583
AGTTAGAGGGGACTCCCCCGAAGTATTCAAT	ATTGAATACTTCGGGGGAGTCCCCTCTAACT	3	1.38207	2.18628
GTTAGAGGGGACTCCCCCGAAGTATTCAATA	TATTGAATACTTCGGGGGAGTCCCCTCTAAC	3	1.38676	2.21284
CTATTGAATACTTCGGGGGAGTCCCCTCTAA	TTAGAGGGGACTCCCCCGAAGTATTCAATAG	3	1.39146	2.18315
GCTATTGAATACTTCGGGGGAGTCCCCTCTA	TAGAGGGGACTCCCCCGAAGTATTCAATAGC	3	1.45839	2.25423
AGAGGGGACTCCCCCGAAGTATTCAATAGCT	AGCTATTGAATACTTCGGGGGAGTCCCCTCT	3	1.46661	2.24174
GAGGGGACTCCCCCGAAGTATTCAATAGCTA	TAGCTATTGAATACTTCGGGGGAGTCCCCTC	3	1.51593	2.30032
AGGGGACTCCCCCGAAGTATTCAATAGCTAT	ATAGCTATTGAATACTTCGGGGGAGTCCCCT	3	1.57229	2.30579
CATAGCTATTGAATACTTCGGGGGAGTCCCC	GGGGACTCCCCCGAAGTATTCAATAGCTATG	3	1.71437	2.45185
CCATAGCTATTGAATACTTCGGGGGAGTCCC	GGGACTCCCCCGAAGTATTCAATAGCTATGG	3	1.85763	2.64634
GGACTCCCCCGAAGTATTCAATAGCTATGGA	TCCATAGCTATTGAATACTTCGGGGGAGTCC	3	1.99032	2.83459
ATCCATAGCTATTGAATACTTCGGGGGAGTC	GACTCCCCCGAAGTATTCAATAGCTATGGAT	3	1.98914	2.85568
ACTCCCCCGAAGTATTCAATAGCTATGGATA	TATCCATAGCTATTGAATACTTCGGGGGAGT	3	1.9774	2.85255
CTCCCCCGAAGTATTCAATAGCTATGGATAA	TTATCCATAGCTATTGAATACTTCGGGGGAG	3	1.91399	2.73929
ATTATCCATAGCTATTGAATACTTCGGGGGA	TCCCCCGAAGTATTCAATAGCTATGGATAAT	3	1.91869	2.73304
AATTATCCATAGCTATTGAATACTTCGGGGG	CCCCCGAAGTATTCAATAGCTATGGATAATT	3	2.11596	3.02127
CCCCGAAGTATTCAATAGCTATGGATAATTC	GAATTATCCATAGCTATTGAATACTTCGGGG	3	3.69765	5.02321
AGAATTATCCATAGCTATTGAATACTTCGGG	CCCGAAGTATTCAATAGCTATGGATAATTCT	3	3.99473	5.45593
CCGAAGTATTCAATAGCTATGGATAATTCTA	TAGAATTATCCATAGCTATTGAATACTTCGG	3	3.97829	5.50592
CGAAGTATTCAATAGCTATGGATAATTCTAG	CTAGAATTATCCATAGCTATTGAATACTTCG	3	4.19552	5.90897
CCTAGAATTATCCATAGCTATTGAATACTTC	GAAGTATTCAATAGCTATGGATAATTCTAGG	3	4.11919	5.7215
AAGTATTCAATAGCTATGGATAATTCTAGGA	TCCTAGAATTATCCATAGCTATTGAATACTT	3	4.14738	5.75041
AGTATTCAATAGCTATGGATAATTCTAGGAA	TTCCTAGAATTATCCATAGCTATTGAATACT	3	4.18847	5.78946
ATTCCTAGAATTATCCATAGCTATTGAATAC	GTATTCAATAGCTATGGATAATTCTAGGAAT	3	4.18613	5.75041
CATTCCTAGAATTATCCATAGCTATTGAATA	TATTCAATAGCTATGGATAATTCTAGGAATG	3	4.20844	5.76915
ACATTCCTAGAATTATCCATAGCTATTGAAT	ATTCAATAGCTATGGATAATTCTAGGAATGT	3	4.2331	5.80899
AACATTCCTAGAATTATCCATAGCTATTGAA	TTCAATAGCTATGGATAATTCTAGGAATGTT	3	4.24953	5.80821
TAACATTCCTAGAATTATCCATAGCTATTGA	TCAATAGCTATGGATAATTCTAGGAATGTTA	3	4.19904	5.77306
CAATAGCTATGGATAATTCTAGGAATGTTAC	GTAACATTCCTAGAATTATCCATAGCTATTG	3	4.19082	5.7879
AATAGCTATGGATAATTCTAGGAATGTTACG	CGTAACATTCCTAGAATTATCCATAGCTATT	3	4.21078	5.91053
ATAGCTATGGATAATTCTAGGAATGTTACGG	CCGTAACATTCCTAGAATTATCCATAGCTAT	3	4.11215	5.73713
GCCGTAACATTCCTAGAATTATCCATAGCTA	TAGCTATGGATAATTCTAGGAATGTTACGGC	3	4.05109	5.64418
AGCTATGGATAATTCTAGGAATGTTACGGCA	TGCCGTAACATTCCTAGAATTATCCATAGCT	3	4.16264	5.82305
ATGCCGTAACATTCCTAGAATTATCCATAGC	GCTATGGATAATTCTAGGAATGTTACGGCAT	3	4.18143	5.83008
CTATGGATAATTCTAGGAATGTTACGGCATA	TATGCCGTAACATTCCTAGAATTATCCATAG	3	4.15794	5.77462
GTATGCCGTAACATTCCTAGAATTATCCATA	TATGGATAATTCTAGGAATGTTACGGCATAC	3	4.25306	5.8207
ATGGATAATTCTAGGAATGTTACGGCATACG	CGTATGCCGTAACATTCCTAGAATTATCCAT	3	4.2284	5.81211
CCGTATGCCGTAACATTCCTAGAATTATCCA	TGGATAATTCTAGGAATGTTACGGCATACGG	3	4.27889	5.91209
ACCGTATGCCGTAACATTCCTAGAATTATCC	GGATAATTCTAGGAATGTTACGGCATACGGT	3	4.37283	6.05581
GATAATTCTAGGAATGTTACGGCATACGGTA	TACCGTATGCCGTAACATTCCTAGAATTATC	3	4.40336	6.12767
ATAATTCTAGGAATGTTACGGCATACGGTAC	GTACCGTATGCCGTAACATTCCTAGAATTAT	3	4.31764	5.98161
AGTACCGTATGCCGTAACATTCCTAGAATTA	TAATTCTAGGAATGTTACGGCATACGGTACT	3	4.25893	5.89959
AATTCTAGGAATGTTACGGCATACGGTACTA	TAGTACCGTATGCCGTAACATTCCTAGAATT	3	4.19435	5.82695
ATAGTACCGTATGCCGTAACATTCCTAGAAT	ATTCTAGGAATGTTACGGCATACGGTACTAT	3	4.06635	5.64652
AATAGTACCGTATGCCGTAACATTCCTAGAA	TTCTAGGAATGTTACGGCATACGGTACTATT	3	4.09688	5.66761
TAATAGTACCGTATGCCGTAACATTCCTAGA	TCTAGGAATGTTACGGCATACGGTACTATTA	3	4.06048	5.65277
CTAGGAATGTTACGGCATACGGTACTATTAA	TTAATAGTACCGTATGCCGTAACATTCCTAG	3	4.05461	5.69417
ATTAATAGTACCGTATGCCGTAACATTCCTA	TAGGAATGTTACGGCATACGGTACTATTAAT	3	4.29885	6.07534
AGGAATGTTACGGCATACGGTACTATTAATG	CATTAATAGTACCGTATGCCGTAACATTCCT	3	4.37753	6.20656
CCATTAATAGTACCGTATGCCGTAACATTCC	GGAATGTTACGGCATACGGTACTATTAATGG	3	4.39514	6.24952
GAATGTTACGGCATACGGTACTATTAATGGC	GCCATTAATAGTACCGTATGCCGTAACATTC	3	4.88479	7.08217
AATGTTACGGCATACGGTACTATTAATGGCT	AGCCATTAATAGTACCGTATGCCGTAACATT	3	4.85778	7.06186
ATGTTACGGCATACGGTACTATTAATGGCTC	GAGCCATTAATAGTACCGTATGCCGTAACAT	3	4.85544	7.05014
TGAGCCATTAATAGTACCGTATGCCGTAACA	TGTTACGGCATACGGTACTATTAATGGCTCA	3	4.70044	6.88455
GTGAGCCATTAATAGTACCGTATGCCGTAAC	GTTACGGCATACGGTACTATTAATGGCTCAC	3	4.6476	6.82988
TGTGAGCCATTAATAGTACCGTATGCCGTAA	TTACGGCATACGGTACTATTAATGGCTCACA	3	4.684	6.86502
TACGGCATACGGTACTATTAATGGCTCACAA	TTGTGAGCCATTAATAGTACCGTATGCCGTA	3	4.68987	6.90642
ACGGCATACGGTACTATTAATGGCTCACAAC	GTTGTGAGCCATTAATAGTACCGTATGCCGT	3	4.63586	6.79629
CGGCATACGGTACTATTAATGGCTCACAACA	TGTTGTGAGCCATTAATAGTACCGTATGCCG	3	4.6429	6.82675
GGCATACGGTACTATTAATGGCTCACAACAA	TTGTTGTGAGCCATTAATAGTACCGTATGCC	3	4.69692	6.9486
GCATACGGTACTATTAATGGCTCACAACAAC	GTTGTTGTGAGCCATTAATAGTACCGTATGC	3	4.7979	7.10326
CATACGGTACTATTAATGGCTCACAACAACG	CGTTGTTGTGAGCCATTAATAGTACCGTATG	3	4.79085	7.09076
ATACGGTACTATTAATGGCTCACAACAACGA	TCGTTGTTGTGAGCCATTAATAGTACCGTAT	3	4.82491	7.16106
ATCGTTGTTGTGAGCCATTAATAGTACCGTA	TACGGTACTATTAATGGCTCACAACAACGAT	3	4.83665	7.18918
ACGGTACTATTAATGGCTCACAACAACGATC	GATCGTTGTTGTGAGCCATTAATAGTACCGT	3	4.86248	7.2173
CGGTACTATTAATGGCTCACAACAACGATCC	GGATCGTTGTTGTGAGCCATTAATAGTACCG	3	4.80847	7.1923
AGGATCGTTGTTGTGAGCCATTAATAGTACC	GGTACTATTAATGGCTCACAACAACGATCCT	3	4.7615	7.06186
CAGGATCGTTGTTGTGAGCCATTAATAGTAC	GTACTATTAATGGCTCACAACAACGATCCTG	3	4.82491	7.10248
TACTATTAATGGCTCACAACAACGATCCTGA	TCAGGATCGTTGTTGTGAGCCATTAATAGTA	3	4.69104	6.91033
ACTATTAATGGCTCACAACAACGATCCTGAG	CTCAGGATCGTTGTTGTGAGCCATTAATAGT	3	4.68517	6.9158
CCTCAGGATCGTTGTTGTGAGCCATTAATAG	CTATTAATGGCTCACAACAACGATCCTGAGG	3	4.68165	6.86971
ACCTCAGGATCGTTGTTGTGAGCCATTAATA	TATTAATGGCTCACAACAACGATCCTGAGGT	3	4.76737	7.00015
ATTAATGGCTCACAACAACGATCCTGAGGTC	GACCTCAGGATCGTTGTTGTGAGCCATTAAT	3	4.88597	7.19465
CGACCTCAGGATCGTTGTTGTGAGCCATTAA	TTAATGGCTCACAACAACGATCCTGAGGTCG	3	4.82373	7.17512
ACGACCTCAGGATCGTTGTTGTGAGCCATTA	TAATGGCTCACAACAACGATCCTGAGGTCGT	3	4.96816	7.33134
AACGACCTCAGGATCGTTGTTGTGAGCCATT	AATGGCTCACAACAACGATCCTGAGGTCGTT	3	4.98225	7.33915
ATGGCTCACAACAACGATCCTGAGGTCGTTA	TAACGACCTCAGGATCGTTGTTGTGAGCCAT	3	5.02335	7.41257
TGGCTCACAACAACGATCCTGAGGTCGTTAA	TTAACGACCTCAGGATCGTTGTTGTGAGCCA	3	5.09968	7.50943
GGCTCACAACAACGATCCTGAGGTCGTTAAC	GTTAACGACCTCAGGATCGTTGTTGTGAGCC	3	5.09146	7.37195
CGTTAACGACCTCAGGATCGTTGTTGTGAGC	GCTCACAACAACGATCCTGAGGTCGTTAACG	3	5.15721	7.49068
CTCACAACAACGATCCTGAGGTCGTTAACGC	GCGTTAACGACCTCAGGATCGTTGTTGTGAG	3	5.0985	7.09623
AGCGTTAACGACCTCAGGATCGTTGTTGTGA	TCACAACAACGATCCTGAGGTCGTTAACGCT	3	5.07502	7.15715
CACAACAACGATCCTGAGGTCGTTAACGCTA	TAGCGTTAACGACCTCAGGATCGTTGTTGTG	3	4.99869	6.90252
ACAACAACGATCCTGAGGTCGTTAACGCTAG	CTAGCGTTAACGACCTCAGGATCGTTGTTGT	3	4.75445	6.79785
CAACAACGATCCTGAGGTCGTTAACGCTAGC	GCTAGCGTTAACGACCTCAGGATCGTTGTTG	3	4.79555	6.74864
AACAACGATCCTGAGGTCGTTAACGCTAGCT	AGCTAGCGTTAACGACCTCAGGATCGTTGTT	3	4.78498	6.83456
AAGCTAGCGTTAACGACCTCAGGATCGTTGT	ACAACGATCCTGAGGTCGTTAACGCTAGCTT	3	4.71688	6.7627
CAACGATCCTGAGGTCGTTAACGCTAGCTTG	CAAGCTAGCGTTAACGACCTCAGGATCGTTG	3	4.54192	6.55727
AACGATCCTGAGGTCGTTAACGCTAGCTTGG	CCAAGCTAGCGTTAACGACCTCAGGATCGTT	3	4.61589	6.60258
ACCAAGCTAGCGTTAACGACCTCAGGATCGT	ACGATCCTGAGGTCGTTAACGCTAGCTTGGT	3	4.54896	6.55337
ACGTTAGTCTCCGAGCACGCAAGCCCTTCCT	AGGAAGGGCTTGCGTGCTCGGAGACTAACGT	1	0.980481	0.718605
CACGTTAGTCTCCGAGCACGCAAGCCCTTCC	GGAAGGGCTTGCGTGCTCGGAGACTAACGTG	1	1.00749	0.738133
GAAGGGCTTGCGTGCTCGGAGACTAACGTGA	TCACGTTAGTCTCCGAGCACGCAAGCCCTTC	1	1.05328	0.756879
AAGGGCTTGCGTGCTCGGAGACTAACGTGAC	GTCACGTTAGTCTCCGAGCACGCAAGCCCTT	1	0.986352	0.70767
AGGGCTTGCGTGCTCGGAGACTAACGTGACA	TGTCACGTTAGTCTCCGAGCACGCAAGCCCT	1	0.985178	0.710013
GGGCTTGCGTGCTCGGAGACTAACGTGACAA	TTGTCACGTTAGTCTCCGAGCACGCAAGCCC	1	0.991049	0.712357
ATTGTCACGTTAGTCTCCGAGCACGCAAGCC	GGCTTGCGTGCTCGGAGACTAACGTGACAAT	1	1.04037	0.748287
GCTTGCGTGCTCGGAGACTAACGTGACAATA	TATTGTCACGTTAGTCTCCGAGCACGCAAGC	1	1.03919	0.746725
CTTGCGTGCTCGGAGACTAACGTGACAATAC	GTATTGTCACGTTAGTCTCCGAGCACGCAAG	1	1.04741	0.752192
GGTATTGTCACGTTAGTCTCCGAGCACGCAA	TTGCGTGCTCGGAGACTAACGTGACAATACC	1	1.08264	0.785779
CGGTATTGTCACGTTAGTCTCCGAGCACGCA	TGCGTGCTCGGAGACTAACGTGACAATACCG	1	1.04389	0.858421
CCGGTATTGTCACGTTAGTCTCCGAGCACGC	GCGTGCTCGGAGACTAACGTGACAATACCGG	1	0.941732	0.741257
CCCGGTATTGTCACGTTAGTCTCCGAGCACG	CGTGCTCGGAGACTAACGTGACAATACCGGG	1	0.657568	0.469437
GCCCGGTATTGTCACGTTAGTCTCCGAGCAC	GTGCTCGGAGACTAACGTGACAATACCGGGC	1	0.679879	0.495994
GGCCCGGTATTGTCACGTTAGTCTCCGAGCA	TGCTCGGAGACTAACGTGACAATACCGGGCC	1	0.645826	0.485059
GCTCGGAGACTAACGTGACAATACCGGGCCC	GGGCCCGGTATTGTCACGTTAGTCTCCGAGC	1	0.531926	0.384298
CGGGCCCGGTATTGTCACGTTAGTCTCCGAG	CTCGGAGACTAACGTGACAATACCGGGCCCG	1	0.513138	0.37883
GCGGGCCCGGTATTGTCACGTTAGTCTCCGA	TCGGAGACTAACGTGACAATACCGGGCCCGC	1	0.517835	0.383517
CGGAGACTAACGTGACAATACCGGGCCCGCA	TGCGGGCCCGGTATTGTCACGTTAGTCTCCG	1	0.521358	0.387422
CTGCGGGCCCGGTATTGTCACGTTAGTCTCC	GGAGACTAACGTGACAATACCGGGCCCGCAG	1	0.537797	0.408512
CCTGCGGGCCCGGTATTGTCACGTTAGTCTC	GAGACTAACGTGACAATACCGGGCCCGCAGG	1	0.56363	0.432725
AGACTAACGTGACAATACCGGGCCCGCAGGC	GCCTGCGGGCCCGGTATTGTCACGTTAGTCT	1	0.560107	0.431944
CGCCTGCGGGCCCGGTATTGTCACGTTAGTC	GACTAACGTGACAATACCGGGCCCGCAGGCG	1	0.556584	0.424133
ACTAACGTGACAATACCGGGCCCGCAGGCGG	CCGCCTGCGGGCCCGGTATTGTCACGTTAGT	1	0.568327	0.427258
CTAACGTGACAATACCGGGCCCGCAGGCGGA	TCCGCCTGCGGGCCCGGTATTGTCACGTTAG	1	0.573024	0.43585
GTCCGCCTGCGGGCCCGGTATTGTCACGTTA	TAACGTGACAATACCGGGCCCGCAGGCGGAC	1	0.58594	0.44288
AACGTGACAATACCGGGCCCGCAGGCGGACT	AGTCCGCCTGCGGGCCCGGTATTGTCACGTT	1	0.600031	0.492088
ACGTGACAATACCGGGCCCGCAGGCGGACTA	TAGTCCGCCTGCGGGCCCGGTATTGTCACGT	1	0.575372	0.481153
CGTGACAATACCGGGCCCGCAGGCGGACTAG	CTAGTCCGCCTGCGGGCCCGGTATTGTCACG	1	0.575372	0.496775
GTGACAATACCGGGCCCGCAGGCGGACTAGA	TCTAGTCCGCCTGCGGGCCCGGTATTGTCAC	1	0.565978	0.502243
ATCTAGTCCGCCTGCGGGCCCGGTATTGTCA	TGACAATACCGGGCCCGCAGGCGGACTAGAT	1	0.570675	0.558481
CATCTAGTCCGCCTGCGGGCCCGGTATTGTC	GACAATACCGGGCCCGCAGGCGGACTAGATG	1	0.580069	0.609252
ACAATACCGGGCCCGCAGGCGGACTAGATGC	GCATCTAGTCCGCCTGCGGGCCCGGTATTGT	1	0.564804	0.592849
AGCATCTAGTCCGCCTGCGGGCCCGGTATTG	CAATACCGGGCCCGCAGGCGGACTAGATGCT	1	0.570675	0.605347
AATACCGGGCCCGCAGGCGGACTAGATGCTG	CAGCATCTAGTCCGCCTGCGGGCCCGGTATT	1	0.584766	0.649869
ACAGCATCTAGTCCGCCTGCGGGCCCGGTAT	ATACCGGGCCCGCAGGCGGACTAGATGCTGT	1	0.591811	0.63581
AACAGCATCTAGTCCGCCTGCGGGCCCGGTA	TACCGGGCCCGCAGGCGGACTAGATGCTGTT	1	0.604728	0.638153
ACCGGGCCCGCAGGCGGACTAGATGCTGTTG	CAACAGCATCTAGTCCGCCTGCGGGCCCGGT	1	0.604728	0.640496
CCGGGCCCGCAGGCGGACTAGATGCTGTTGA	TCAACAGCATCTAGTCCGCCTGCGGGCCCGG	1	0.595334	0.639715
CGGGCCCGCAGGCGGACTAGATGCTGTTGAG	CTCAACAGCATCTAGTCCGCCTGCGGGCCCG	1	0.603554	0.644402
ACTCAACAGCATCTAGTCCGCCTGCGGGCCC	GGGCCCGCAGGCGGACTAGATGCTGTTGAGT	1	0.607076	0.660804
GACTCAACAGCATCTAGTCCGCCTGCGGGCC	GGCCCGCAGGCGGACTAGATGCTGTTGAGTC	1	1.06033	1.66217
GCCCGCAGGCGGACTAGATGCTGTTGAGTCA	TGACTCAACAGCATCTAGTCCGCCTGCGGGC	1	1.16953	2.01288
ATGACTCAACAGCATCTAGTCCGCCTGCGGG	CCCGCAGGCGGACTAGATGCTGTTGAGTCAT	1	1.24233	2.13785
AATGACTCAACAGCATCTAGTCCGCCTGCGG	CCGCAGGCGGACTAGATGCTGTTGAGTCATT	1	1.38089	2.34328
CAATGACTCAACAGCATCTAGTCCGCCTGCG	CGCAGGCGGACTAGATGCTGTTGAGTCATTG	1	1.49832	2.70649
ACAATGACTCAACAGCATCTAGTCCGCCTGC	GCAGGCGGACTAGATGCTGTTGAGTCATTGT	1	1.6815	3.14546
AACAATGACTCAACAGCATCTAGTCCGCCTG	CAGGCGGACTAGATGCTGTTGAGTCATTGTT	1	1.68032	3.16811
AGGCGGACTAGATGCTGTTGAGTCATTGTTC	GAACAATGACTCAACAGCATCTAGTCCGCCT	1	1.68972	3.18686
CGAACAATGACTCAACAGCATCTAGTCCGCC	GGCGGACTAGATGCTGTTGAGTCATTGTTCG	1	1.64744	3.15249
GCGGACTAGATGCTGTTGAGTCATTGTTCGA	TCGAACAATGACTCAACAGCATCTAGTCCGC	1	1.65097	3.14234
CGGACTAGATGCTGTTGAGTCATTGTTCGAG	CTCGAACAATGACTCAACAGCATCTAGTCCG	1	1.66271	3.16577
CCTCGAACAATGACTCAACAGCATCTAGTCC	GGACTAGATGCTGTTGAGTCATTGTTCGAGG	1	1.66975	3.23294
GACTAGATGCTGTTGAGTCATTGTTCGAGGC	GCCTCGAACAATGACTCAACAGCATCTAGTC	1	1.66388	3.28684
ACTAGATGCTGTTGAGTCATTGTTCGAGGCC	GGCCTCGAACAATGACTCAACAGCATCTAGT	1	1.61339	3.20482
CGGCCTCGAACAATGACTCAACAGCATCTAG	CTAGATGCTGTTGAGTCATTGTTCGAGGCCG	1	1.57347	3.15483
TAGATGCTGTTGAGTCATTGTTCGAGGCCGA	TCGGCCTCGAACAATGACTCAACAGCATCTA	1	1.58521	3.1603
AGATGCTGTTGAGTCATTGTTCGAGGCCGAA	TTCGGCCTCGAACAATGACTCAACAGCATCT	1	1.69089	3.43837
GATGCTGTTGAGTCATTGTTCGAGGCCGAAA	TTTCGGCCTCGAACAATGACTCAACAGCATC	1	1.69676	3.4868
ATGCTGTTGAGTCATTGTTCGAGGCCGAAAT	ATTTCGGCCTCGAACAATGACTCAACAGCAT	1	1.70146	3.48758
AATTTCGGCCTCGAACAATGACTCAACAGCA	TGCTGTTGAGTCATTGTTCGAGGCCGAAATT	1	1.72142	3.54304
AAATTTCGGCCTCGAACAATGACTCAACAGC	GCTGTTGAGTCATTGTTCGAGGCCGAAATTT	1	1.72142	3.51257
AAAATTTCGGCCTCGAACAATGACTCAACAG	CTGTTGAGTCATTGTTCGAGGCCGAAATTTT	1	1.66623	3.35401
GAAAATTTCGGCCTCGAACAATGACTCAACA	TGTTGAGTCATTGTTCGAGGCCGAAATTTTC	1	1.62513	3.31105
GTTGAGTCATTGTTCGAGGCCGAAATTTTCA	TGAAAATTTCGGCCTCGAACAATGACTCAAC	1	1.59578	3.27434
ATGAAAATTTCGGCCTCGAACAATGACTCAA	TTGAGTCATTGTTCGAGGCCGAAATTTTCAT	1	1.57816	3.24856
AATGAAAATTTCGGCCTCGAACAATGACTCA	TGAGTCATTGTTCGAGGCCGAAATTTTCATT	1	1.66506	3.51414
GAGTCATTGTTCGAGGCCGAAATTTTCATTA	TAATGAAAATTTCGGCCTCGAACAATGACTC	1	1.68032	3.5571
AGTCATTGTTCGAGGCCGAAATTTTCATTAC	GTAATGAAAATTTCGGCCTCGAACAATGACT	1	1.64275	3.50164
AGTAATGAAAATTTCGGCCTCGAACAATGAC	GTCATTGTTCGAGGCCGAAATTTTCATTACT	1	1.58403	3.38213
TAGTAATGAAAATTTCGGCCTCGAACAATGA	TCATTGTTCGAGGCCGAAATTTTCATTACTA	1	1.57112	3.3626
CATTGTTCGAGGCCGAAATTTTCATTACTAG	CTAGTAATGAAAATTTCGGCCTCGAACAATG	1	1.5265	3.30715
ATTGTTCGAGGCCGAAATTTTCATTACTAGC	GCTAGTAATGAAAATTTCGGCCTCGAACAAT	1	1.52767	3.31261
GGCTAGTAATGAAAATTTCGGCCTCGAACAA	TTGTTCGAGGCCGAAATTTTCATTACTAGCC	1	1.53941	3.31574
TGGCTAGTAATGAAAATTTCGGCCTCGAACA	TGTTCGAGGCCGAAATTTTCATTACTAGCCA	1	1.53589	3.31418
GTGGCTAGTAATGAAAATTTCGGCCTCGAAC	GTTCGAGGCCGAAATTTTCATTACTAGCCAC	1	1.49949	3.22591
CGTGGCTAGTAATGAAAATTTCGGCCTCGAA	TTCGAGGCCGAAATTTTCATTACTAGCCACG	1	1.49362	3.2017
ACGTGGCTAGTAATGAAAATTTCGGCCTCGA	TCGAGGCCGAAATTTTCATTACTAGCCACGT	1	1.47718	3.17905
CGAGGCCGAAATTTTCATTACTAGCCACGTC	GACGTGGCTAGTAATGAAAATTTCGGCCTCG	1	1.4854	3.17592
CGACGTGGCTAGTAATGAAAATTTCGGCCTC	GAGGCCGAAATTTTCATTACTAGCCACGTCG	1	1.47718	3.22201
AGGCCGAAATTTTCATTACTAGCCACGTCGG	CCGACGTGGCTAGTAATGAAAATTTCGGCCT	1	1.47953	3.19857
ACCGACGTGGCTAGTAATGAAAATTTCGGCC	GGCCGAAATTTTCATTACTAGCCACGTCGGT	1	1.48305	3.22201
GCCGAAATTTTCATTACTAGCCACGTCGGTA	TACCGACGTGGCTAGTAATGAAAATTTCGGC	1	1.50654	3.247
CCGAAATTTTCATTACTAGCCACGTCGGTAA	TTACCGACGTGGCTAGTAATGAAAATTTCGG	1	1.50301	3.25169
CGAAATTTTCATTACTAGCCACGTCGGTAAA	TTTACCGACGTGGCTAGTAATGAAAATTTCG	1	1.54646	3.34542
GAAATTTTCATTACTAGCCACGTCGGTAAAC	GTTTACCGACGTGGCTAGTAATGAAAATTTC	1	1.58169	3.39853
AAATTTTCATTACTAGCCACGTCGGTAAACA	TGTTTACCGACGTGGCTAGTAATGAAAATTT	1	1.59343	3.39463
AATTTTCATTACTAGCCACGTCGGTAAACAA	TTGTTTACCGACGTGGCTAGTAATGAAAATT	1	1.62278	3.43837
ATTTTCATTACTAGCCACGTCGGTAAACAAA	TTTGTTTACCGACGTGGCTAGTAATGAAAAT	1	1.59343	3.3712
GTTTGTTTACCGACGTGGCTAGTAATGAAAA	TTTTCATTACTAGCCACGTCGGTAAACAAAC	1	1.63453	3.5032
CGTTTGTTTACCGACGTGGCTAGTAATGAAA	TTTCATTACTAGCCACGTCGGTAAACAAACG	1	1.65449	3.62037
CCGTTTGTTTACCGACGTGGCTAGTAATGAA	TTCATTACTAGCCACGTCGGTAAACAAACGG	1	1.63453	3.56803
CCCGTTTGTTTACCGACGTGGCTAGTAATGA	TCATTACTAGCCACGTCGGTAAACAAACGGG	1	1.5582	3.34698
CATTACTAGCCACGTCGGTAAACAAACGGGC	GCCCGTTTGTTTACCGACGTGGCTAGTAATG	1	1.53941	3.24388
AGCCCGTTTGTTTACCGACGTGGCTAGTAAT	ATTACTAGCCACGTCGGTAAACAAACGGGCT	1	1.54881	3.29543
CAGCCCGTTTGTTTACCGACGTGGCTAGTAA	TTACTAGCCACGTCGGTAAACAAACGGGCTG	1	1.54881	3.27512
TACTAGCCACGTCGGTAAACAAACGGGCTGA	TCAGCCCGTTTGTTTACCGACGTGGCTAGTA	1	1.47013	3.11265
ACTAGCCACGTCGGTAAACAAACGGGCTGAC	GTCAGCCCGTTTGTTTACCGACGTGGCTAGT	1	1.43373	2.99471
CGTCAGCCCGTTTGTTTACCGACGTGGCTAG	CTAGCCACGTCGGTAAACAAACGGGCTGACG	1	1.44548	3.0033
ACGTCAGCCCGTTTGTTTACCGACGTGGCTA	TAGCCACGTCGGTAAACAAACGGGCTGACGT	1	1.44548	3.02752
AGCCACGTCGGTAAACAAACGGGCTGACGTC	GACGTCAGCCCGTTTGTTTACCGACGTGGCT	1	1.46191	3.04236
AGACGTCAGCCCGTTTGTTTACCGACGTGGC	GCCACGTCGGTAAACAAACGGGCTGACGTCT	1	1.48305	3.07672
CCACGTCGGTAAACAAACGGGCTGACGTCTC	GAGACGTCAGCCCGTTTGTTTACCGACGTGG	1	1.41729	2.76273
AGAGACGTCAGCCCGTTTGTTTACCGACGTG	CACGTCGGTAAACAAACGGGCTGACGTCTCT	1	1.42199	2.76741
AAGAGACGTCAGCCCGTTTGTTTACCGACGT	ACGTCGGTAAACAAACGGGCTGACGTCTCTT	1	1.31631	2.47294
CGTCGGTAAACAAACGGGCTGACGTCTCTTA	TAAGAGACGTCAGCCCGTTTGTTTACCGACG	1	1.2623	2.3425
ATAAGAGACGTCAGCCCGTTTGTTTACCGAC	GTCGGTAAACAAACGGGCTGACGTCTCTTAT	1	1.27404	2.36984
CATAAGAGACGTCAGCCCGTTTGTTTACCGA	TCGGTAAACAAACGGGCTGACGTCTCTTATG	1	1.25055	2.33078
CGGTAAACAAACGGGCTGACGTCTCTTATGC	GCATAAGAGACGTCAGCCCGTTTGTTTACCG	1	1.25173	2.29641
CGCATAAGAGACGTCAGCCCGTTTGTTTACC	GGTAAACAAACGGGCTGACGTCTCTTATGCG	1	1.17188	2.20268
GCGCATAAGAGACGTCAGCCCGTTTGTTTAC	GTAAACAAACGGGCTGACGTCTCTTATGCGC	1	1.1848	2.22377
TAAACAAACGGGCTGACGTCTCTTATGCGCA	TGCGCATAAGAGACGTCAGCCCGTTTGTTTA	1	1.17775	2.20737
AAACAAACGGGCTGACGTCTCTTATGCGCAG	CTGCGCATAAGAGACGTCAGCCCGTTTGTTT	1	1.19302	2.24955
AACAAACGGGCTGACGTCTCTTATGCGCAGT	ACTGCGCATAAGAGACGTCAGCCCGTTTGTT	1	1.19184	2.26204
ACAAACGGGCTGACGTCTCTTATGCGCAGTC	GACTGCGCATAAGAGACGTCAGCCCGTTTGT	1	1.18127	2.26048
CAAACGGGCTGACGTCTCTTATGCGCAGTCG	CGACTGCGCATAAGAGACGTCAGCCCGTTTG	1	1.15896	2.21127
AAACGGGCTGACGTCTCTTATGCGCAGTCGT	ACGACTGCGCATAAGAGACGTCAGCCCGTTT	1	1.21063	2.28626
AACGGGCTGACGTCTCTTATGCGCAGTCGTC	GACGACTGCGCATAAGAGACGTCAGCCCGTT	1	1.21298	2.30657
ACGGGCTGACGTCTCTTATGCGCAGTCGTCC	GGACGACTGCGCATAAGAGACGTCAGCCCGT	1	1.20828	2.3011
CGGGCTGACGTCTCTTATGCGCAGTCGTCCC	GGGACGACTGCGCATAAGAGACGTCAGCCCG	1	1.16366	2.22611
GGGCTGACGTCTCTTATGCGCAGTCGTCCCA	TGGGACGACTGCGCATAAGAGACGTCAGCCC	1	1.15192	2.23236
CTGGGACGACTGCGCATAAGAGACGTCAGCC	GGCTGACGTCTCTTATGCGCAGTCGTCCCAG	1	1.24468	2.39717
GCTGACGTCTCTTATGCGCAGTCGTCCCAGC	GCTGGGACGACTGCGCATAAGAGACGTCAGC	1	1.23999	2.40733
AGCTGGGACGACTGCGCATAAGAGACGTCAG	CTGACGTCTCTTATGCGCAGTCGTCCCAGCT	1	1.2165	2.33
CAGCTGGGACGACTGCGCATAAGAGACGTCA	TGACGTCTCTTATGCGCAGTCGTCCCAGCTG	1	1.23764	2.42061
GACGTCTCTTATGCGCAGTCGTCCCAGCTGA	TCAGCTGGGACGACTGCGCATAAGAGACGTC	1	1.27756	2.56277
ACGTCTCTTATGCGCAGTCGTCCCAGCTGAA	TTCAGCTGGGACGACTGCGCATAAGAGACGT	1	1.27404	2.55495
CGTCTCTTATGCGCAGTCGTCCCAGCTGAAC	GTTCAGCTGGGACGACTGCGCATAAGAGACG	1	1.28108	2.56355
AGTTCAGCTGGGACGACTGCGCATAAGAGAC	GTCTCTTATGCGCAGTCGTCCCAGCTGAACT	1	1.27404	2.56042
AAGTTCAGCTGGGACGACTGCGCATAAGAGA	TCTCTTATGCGCAGTCGTCCCAGCTGAACTT	1	1.23177	2.47841
CAAGTTCAGCTGGGACGACTGCGCATAAGAG	CTCTTATGCGCAGTCGTCCCAGCTGAACTTG	1	1.2212	2.45654
TCAAGTTCAGCTGGGACGACTGCGCATAAGA	TCTTATGCGCAGTCGTCCCAGCTGAACTTGA	1	1.24586	2.51746
CTTATGCGCAGTCGTCCCAGCTGAACTTGAC	GTCAAGTTCAGCTGGGACGACTGCGCATAAG	1	1.29752	2.65493
TGTCAAGTTCAGCTGGGACGACTGCGCATAA	TTATGCGCAGTCGTCCCAGCTGAACTTGACA	1	1.38794	2.93457
TATGCGCAGTCGTCCCAGCTGAACTTGACAA	TTGTCAAGTTCAGCTGGGACGACTGCGCATA	1	1.56407	3.41806
ATGCGCAGTCGTCCCAGCTGAACTTGACAAT	ATTGTCAAGTTCAGCTGGGACGACTGCGCAT	1	1.55468	3.37823
CATTGTCAAGTTCAGCTGGGACGACTGCGCA	TGCGCAGTCGTCCCAGCTGAACTTGACAATG	1	1.60987	3.62271
CCATTGTCAAGTTCAGCTGGGACGACTGCGC	GCGCAGTCGTCCCAGCTGAACTTGACAATGG	1	1.64392	3.69066
CCCATTGTCAAGTTCAGCTGGGACGACTGCG	CGCAGTCGTCCCAGCTGAACTTGACAATGGG	1	1.53119	3.3337
GCAGTCGTCCCAGCTGAACTTGACAATGGGC	GCCCATTGTCAAGTTCAGCTGGGACGACTGC	1	1.60752	3.46883
AGCCCATTGTCAAGTTCAGCTGGGACGACTG	CAGTCGTCCCAGCTGAACTTGACAATGGGCT	1	1.64275	3.46961
AGTCGTCCCAGCTGAACTTGACAATGGGCTC	GAGCCCATTGTCAAGTTCAGCTGGGACGACT	1	1.64392	3.46571
AGAGCCCATTGTCAAGTTCAGCTGGGACGAC	GTCGTCCCAGCTGAACTTGACAATGGGCTCT	1	1.62748	3.41728
CAGAGCCCATTGTCAAGTTCAGCTGGGACGA	TCGTCCCAGCTGAACTTGACAATGGGCTCTG	1	1.62161	3.34151
ACAGAGCCCATTGTCAAGTTCAGCTGGGACG	CGTCCCAGCTGAACTTGACAATGGGCTCTGT	1	1.58169	3.25559
GTCCCAGCTGAACTTGACAATGGGCTCTGTA	TACAGAGCCCATTGTCAAGTTCAGCTGGGAC	1	1.60047	3.32277
GTACAGAGCCCATTGTCAAGTTCAGCTGGGA	TCCCAGCTGAACTTGACAATGGGCTCTGTAC	1	1.5993	3.30558
AGTACAGAGCCCATTGTCAAGTTCAGCTGGG	CCCAGCTGAACTTGACAATGGGCTCTGTACT	1	1.54998	3.2056
CCAGCTGAACTTGACAATGGGCTCTGTACTA	TAGTACAGAGCCCATTGTCAAGTTCAGCTGG	1	1.57229	3.22279
CAGCTGAACTTGACAATGGGCTCTGTACTAC	GTAGTACAGAGCCCATTGTCAAGTTCAGCTG	1	1.57112	3.22201
AGCTGAACTTGACAATGGGCTCTGTACTACC	GGTAGTACAGAGCCCATTGTCAAGTTCAGCT	1	1.5582	3.20248
AGGTAGTACAGAGCCCATTGTCAAGTTCAGC	GCTGAACTTGACAATGGGCTCTGTACTACCT	1	1.54998	3.15327
CAGGTAGTACAGAGCCCATTGTCAAGTTCAG	CTGAACTTGACAATGGGCTCTGTACTACCTG	1	1.50771	3.03064
CCAGGTAGTACAGAGCCCATTGTCAAGTTCA	TGAACTTGACAATGGGCTCTGTACTACCTGG	1	1.49714	3.00721
CCCAGGTAGTACAGAGCCCATTGTCAAGTTC	GAACTTGACAATGGGCTCTGTACTACCTGGG	1	1.48657	2.9994
AACTTGACAATGGGCTCTGTACTACCTGGGC	GCCCAGGTAGTACAGAGCCCATTGTCAAGTT	1	1.46661	2.94863
ACTTGACAATGGGCTCTGTACTACCTGGGCA	TGCCCAGGTAGTACAGAGCCCATTGTCAAGT	1	1.46779	2.95019
CTTGACAATGGGCTCTGTACTACCTGGGCAA	TTGCCCAGGTAGTACAGAGCCCATTGTCAAG	1	1.46661	2.95722
GTTGCCCAGGTAGTACAGAGCCCATTGTCAA	TTGACAATGGGCTCTGTACTACCTGGGCAAC	1	1.47248	2.94081
TGACAATGGGCTCTGTACTACCTGGGCAACA	TGTTGCCCAGGTAGTACAGAGCCCATTGTCA	1	1.5218	3.08454
GACAATGGGCTCTGTACTACCTGGGCAACAC	GTGTTGCCCAGGTAGTACAGAGCCCATTGTC	1	1.5582	3.11031
ACAATGGGCTCTGTACTACCTGGGCAACACG	CGTGTTGCCCAGGTAGTACAGAGCCCATTGT	1	1.52532	3.09157
CAATGGGCTCTGTACTACCTGGGCAACACGG	CCGTGTTGCCCAGGTAGTACAGAGCCCATTG	1	1.49714	3.05017
AATGGGCTCTGTACTACCTGGGCAACACGGG	CCCGTGTTGCCCAGGTAGTACAGAGCCCATT	1	1.4854	3.04939
ATGGGCTCTGTACTACCTGGGCAACACGGGG	CCCCGTGTTGCCCAGGTAGTACAGAGCCCAT	1	1.19536	2.33234
GCCCCGTGTTGCCCAGGTAGTACAGAGCCCA	TGGGCTCTGTACTACCTGGGCAACACGGGGC	1	1.11082	2.16988
AGCCCCGTGTTGCCCAGGTAGTACAGAGCCC	GGGCTCTGTACTACCTGGGCAACACGGGGCT	1	1.1026	2.16206
GGCTCTGTACTACCTGGGCAACACGGGGCTA	TAGCCCCGTGTTGCCCAGGTAGTACAGAGCC	1	1.16601	2.37218
ATAGCCCCGTGTTGCCCAGGTAGTACAGAGC	GCTCTGTACTACCTGGGCAACACGGGGCTAT	1	1.15779	2.36905
CTCTGTACTACCTGGGCAACACGGGGCTATA	TATAGCCCCGTGTTGCCCAGGTAGTACAGAG	1	1.13783	2.34953
GTATAGCCCCGTGTTGCCCAGGTAGTACAGA	TCTGTACTACCTGGGCAACACGGGGCTATAC	1	1.14018	2.36202
AGTATAGCCCCGTGTTGCCCAGGTAGTACAG	CTGTACTACCTGGGCAACACGGGGCTATACT	1	1.1073	2.24486
GAGTATAGCCCCGTGTTGCCCAGGTAGTACA	TGTACTACCTGGGCAACACGGGGCTATACTC	1	1.03567	2.00116
CGAGTATAGCCCCGTGTTGCCCAGGTAGTAC	GTACTACCTGGGCAACACGGGGCTATACTCG	1	1.03567	2.03553
TACTACCTGGGCAACACGGGGCTATACTCGA	TCGAGTATAGCCCCGTGTTGCCCAGGTAGTA	1	1.01336	2.01053
ACTACCTGGGCAACACGGGGCTATACTCGAG	CTCGAGTATAGCCCCGTGTTGCCCAGGTAGT	1	1.00749	2.01366
CTACCTGGGCAACACGGGGCTATACTCGAGC	GCTCGAGTATAGCCCCGTGTTGCCCAGGTAG	1	1.01806	2.01053
AGCTCGAGTATAGCCCCGTGTTGCCCAGGTA	TACCTGGGCAACACGGGGCTATACTCGAGCT	1	1.04272	2.05271
ACCTGGGCAACACGGGGCTATACTCGAGCTC	GAGCTCGAGTATAGCCCCGTGTTGCCCAGGT	1	1.05681	2.10426
CCTGGGCAACACGGGGCTATACTCGAGCTCG	CGAGCTCGAGTATAGCCCCGTGTTGCCCAGG	1	1.05211	2.10192
CTGGGCAACACGGGGCTATACTCGAGCTCGA	TCGAGCTCGAGTATAGCCCCGTGTTGCCCAG	1	1.04976	2.09177
ATCGAGCTCGAGTATAGCCCCGTGTTGCCCA	TGGGCAACACGGGGCTATACTCGAGCTCGAT	1	1.04624	2.12223
AATCGAGCTCGAGTATAGCCCCGTGTTGCCC	GGGCAACACGGGGCTATACTCGAGCTCGATT	1	1.0615	2.18237
GGCAACACGGGGCTATACTCGAGCTCGATTA	TAATCGAGCTCGAGTATAGCCCCGTGTTGCC	1	1.10378	2.26204
GCAACACGGGGCTATACTCGAGCTCGATTAC	GTAATCGAGCTCGAGTATAGCCCCGTGTTGC	1	1.12609	2.32844
CAACACGGGGCTATACTCGAGCTCGATTACG	CGTAATCGAGCTCGAGTATAGCCCCGTGTTG	1	1.12609	2.31203
AACACGGGGCTATACTCGAGCTCGATTACGC	GCGTAATCGAGCTCGAGTATAGCCCCGTGTT	1	1.10025	2.3136
ACACGGGGCTATACTCGAGCTCGATTACGCG	CGCGTAATCGAGCTCGAGTATAGCCCCGTGT	1	1.09321	2.30891
CACGGGGCTATACTCGAGCTCGATTACGCGA	TCGCGTAATCGAGCTCGAGTATAGCCCCGTG	1	1.10025	2.29719
ACGGGGCTATACTCGAGCTCGATTACGCGAG	CTCGCGTAATCGAGCTCGAGTATAGCCCCGT	1	1.04624	2.24017
CGGGGCTATACTCGAGCTCGATTACGCGAGA	TCTCGCGTAATCGAGCTCGAGTATAGCCCCG	1	1.03802	2.2183
GGGGCTATACTCGAGCTCGATTACGCGAGAA	TTCTCGCGTAATCGAGCTCGAGTATAGCCCC	1	1.08264	2.27767
CTTCTCGCGTAATCGAGCTCGAGTATAGCCC	GGGCTATACTCGAGCTCGATTACGCGAGAAG	1	1.33275	3.03298
GGCTATACTCGAGCTCGATTACGCGAGAAGA	TCTTCTCGCGTAATCGAGCTCGAGTATAGCC	1	1.36445	3.10094
GCTATACTCGAGCTCGATTACGCGAGAAGAA	TTCTTCTCGCGTAATCGAGCTCGAGTATAGC	1	1.36093	3.08375
CTATACTCGAGCTCGATTACGCGAGAAGAAG	CTTCTTCTCGCGTAATCGAGCTCGAGTATAG	1	1.34801	3.04861
ACTTCTTCTCGCGTAATCGAGCTCGAGTATA	TATACTCGAGCTCGATTACGCGAGAAGAAGT	1	1.38324	3.17046
AACTTCTTCTCGCGTAATCGAGCTCGAGTAT	ATACTCGAGCTCGATTACGCGAGAAGAAGTT	1	1.39733	3.17592
GAACTTCTTCTCGCGTAATCGAGCTCGAGTA	TACTCGAGCTCGATTACGCGAGAAGAAGTTC	1	1.40673	3.20482
ACTCGAGCTCGATTACGCGAGAAGAAGTTCT	AGAACTTCTTCTCGCGTAATCGAGCTCGAGT	1	1.35389	3.09235
CTCGAGCTCGATTACGCGAGAAGAAGTTCTA	TAGAACTTCTTCTCGCGTAATCGAGCTCGAG	1	1.31748	2.98768
GTAGAACTTCTTCTCGCGTAATCGAGCTCGA	TCGAGCTCGATTACGCGAGAAGAAGTTCTAC	1	1.32101	3.02673
CGAGCTCGATTACGCGAGAAGAAGTTCTACA	TGTAGAACTTCTTCTCGCGTAATCGAGCTCG	1	1.4079	3.31105
GAGCTCGATTACGCGAGAAGAAGTTCTACAA	TTGTAGAACTTCTTCTCGCGTAATCGAGCTC	1	1.51358	3.60631
AGCTCGATTACGCGAGAAGAAGTTCTACAAT	ATTGTAGAACTTCTTCTCGCGTAATCGAGCT	1	1.50654	3.58678
GATTGTAGAACTTCTTCTCGCGTAATCGAGC	GCTCGATTACGCGAGAAGAAGTTCTACAATC	1	1.52532	3.58131
AGATTGTAGAACTTCTTCTCGCGTAATCGAG	CTCGATTACGCGAGAAGAAGTTCTACAATCT	1	1.52063	3.57975
TAGATTGTAGAACTTCTTCTCGCGTAATCGA	TCGATTACGCGAGAAGAAGTTCTACAATCTA	1	1.49949	3.57272
ATAGATTGTAGAACTTCTTCTCGCGTAATCG	CGATTACGCGAGAAGAAGTTCTACAATCTAT	1	1.50654	3.5735
CATAGATTGTAGAACTTCTTCTCGCGTAATC	GATTACGCGAGAAGAAGTTCTACAATCTATG	1	1.51593	3.64692
ACATAGATTGTAGAACTTCTTCTCGCGTAAT	ATTACGCGAGAAGAAGTTCTACAATCTATGT	1	1.4854	3.57116
TACATAGATTGTAGAACTTCTTCTCGCGTAA	TTACGCGAGAAGAAGTTCTACAATCTATGTA	1	1.48775	3.5282
GTACATAGATTGTAGAACTTCTTCTCGCGTA	TACGCGAGAAGAAGTTCTACAATCTATGTAC	1	1.43726	3.40791
ACGCGAGAAGAAGTTCTACAATCTATGTACG	CGTACATAGATTGTAGAACTTCTTCTCGCGT	1	1.42669	3.3876
ACGTACATAGATTGTAGAACTTCTTCTCGCG	CGCGAGAAGAAGTTCTACAATCTATGTACGT	1	1.43843	3.40713
GACGTACATAGATTGTAGAACTTCTTCTCGC	GCGAGAAGAAGTTCTACAATCTATGTACGTC	1	1.45957	3.44384
CGAGAAGAAGTTCTACAATCTATGTACGTCA	TGACGTACATAGATTGTAGAACTTCTTCTCG	1	1.48188	3.51023
ATGACGTACATAGATTGTAGAACTTCTTCTC	GAGAAGAAGTTCTACAATCTATGTACGTCAT	1	1.52885	3.65005
AGAAGAAGTTCTACAATCTATGTACGTCATC	GATGACGTACATAGATTGTAGAACTTCTTCT	1	1.51593	3.65395
GAAGAAGTTCTACAATCTATGTACGTCATCA	TGATGACGTACATAGATTGTAGAACTTCTTC	1	1.604	3.76252
AAGAAGTTCTACAATCTATGTACGTCATCAT	ATGATGACGTACATAGATTGTAGAACTTCTT	1	1.62396	3.76174
AGAAGTTCTACAATCTATGTACGTCATCATA	TATGATGACGTACATAGATTGTAGAACTTCT	1	1.63805	3.74534
ATATGATGACGTACATAGATTGTAGAACTTC	GAAGTTCTACAATCTATGTACGTCATCATAT	1	1.52885	3.50242
AAGTTCTACAATCTATGTACGTCATCATATA	TATATGATGACGTACATAGATTGTAGAACTT	1	1.52767	3.48055
AGTTCTACAATCTATGTACGTCATCATATAG	CTATATGATGACGTACATAGATTGTAGAACT	1	1.46544	3.2595
GCTATATGATGACGTACATAGATTGTAGAAC	GTTCTACAATCTATGTACGTCATCATATAGC	1	1.449	3.23841
CGCTATATGATGACGTACATAGATTGTAGAA	TTCTACAATCTATGTACGTCATCATATAGCG	1	1.46074	3.25247
CCGCTATATGATGACGTACATAGATTGTAGA	TCTACAATCTATGTACGTCATCATATAGCGG	1	1.44665	3.21185
CTACAATCTATGTACGTCATCATATAGCGGA	TCCGCTATATGATGACGTACATAGATTGTAG	1	1.38676	3.11422
TACAATCTATGTACGTCATCATATAGCGGAA	TTCCGCTATATGATGACGTACATAGATTGTA	1	1.43021	3.18373
ACAATCTATGTACGTCATCATATAGCGGAAA	TTTCCGCTATATGATGACGTACATAGATTGT	1	1.48892	3.23607
CAATCTATGTACGTCATCATATAGCGGAAAA	TTTTCCGCTATATGATGACGTACATAGATTG	1	1.39968	3.02205
AATCTATGTACGTCATCATATAGCGGAAAAC	GTTTTCCGCTATATGATGACGTACATAGATT	1	1.35154	2.9291
ATCTATGTACGTCATCATATAGCGGAAAACC	GGTTTTCCGCTATATGATGACGTACATAGAT	1	1.31279	2.84162
GGGTTTTCCGCTATATGATGACGTACATAGA	TCTATGTACGTCATCATATAGCGGAAAACCC	1	1.29165	2.77757
CTATGTACGTCATCATATAGCGGAAAACCCC	GGGGTTTTCCGCTATATGATGACGTACATAG	1	1.16836	2.58542
TATGTACGTCATCATATAGCGGAAAACCCCA	TGGGGTTTTCCGCTATATGATGACGTACATA	1	1.07794	2.46435
ATGTACGTCATCATATAGCGGAAAACCCCAC	GTGGGGTTTTCCGCTATATGATGACGTACAT	1	1.11904	2.58542
CGTGGGGTTTTCCGCTATATGATGACGTACA	TGTACGTCATCATATAGCGGAAAACCCCACG	1	1.13313	2.60338
CCGTGGGGTTTTCCGCTATATGATGACGTAC	GTACGTCATCATATAGCGGAAAACCCCACGG	1	1.13548	2.58932
ACCGTGGGGTTTTCCGCTATATGATGACGTA	TACGTCATCATATAGCGGAAAACCCCACGGT	1	1.13783	2.59791
ACGTCATCATATAGCGGAAAACCCCACGGTG	CACCGTGGGGTTTTCCGCTATATGATGACGT	1	1.13665	2.56745
CCACCGTGGGGTTTTCCGCTATATGATGACG	CGTCATCATATAGCGGAAAACCCCACGGTGG	1	1.15544	2.58464
CCCACCGTGGGGTTTTCCGCTATATGATGAC	GTCATCATATAGCGGAAAACCCCACGGTGGG	1	1.14487	2.66665
ACCCACCGTGGGGTTTTCCGCTATATGATGA	TCATCATATAGCGGAAAACCCCACGGTGGGT	1	1.12843	2.64322
AACCCACCGTGGGGTTTTCCGCTATATGATG	CATCATATAGCGGAAAACCCCACGGTGGGTT	1	1.12726	2.61119
ATCATATAGCGGAAAACCCCACGGTGGGTTC	GAACCCACCGTGGGGTTTTCCGCTATATGAT	1	1.11434	2.61197
GGAACCCACCGTGGGGTTTTCCGCTATATGA	TCATATAGCGGAAAACCCCACGGTGGGTTCC	1	1.1073	2.58854
CATATAGCGGAAAACCCCACGGTGGGTTCCG	CGGAACCCACCGTGGGGTTTTCCGCTATATG	1	1.07912	2.51356
ACGGAACCCACCGTGGGGTTTTCCGCTATAT	ATATAGCGGAAAACCCCACGGTGGGTTCCGT	1	0.96639	2.2019
AACGGAACCCACCGTGGGGTTTTCCGCTATA	TATAGCGGAAAACCCCACGGTGGGTTCCGTT	1	0.971087	2.21752
ATAGCGGAAAACCCCACGGTGGGTTCCGTTG	CAACGGAACCCACCGTGGGGTTTTCCGCTAT	1	1.02158	2.36046
TAGCGGAAAACCCCACGGTGGGTTCCGTTGA	TCAACGGAACCCACCGTGGGGTTTTCCGCTA	1	0.984004	2.29407
AGCGGAAAACCCCACGGTGGGTTCCGTTGAC	GTCAACGGAACCCACCGTGGGGTTTTCCGCT	1	0.959345	2.173
AGTCAACGGAACCCACCGTGGGGTTTTCCGC	GCGGAAAACCCCACGGTGGGTTCCGTTGACT	1	0.962868	2.18237
AAGTCAACGGAACCCACCGTGGGGTTTTCCG	CGGAAAACCCCACGGTGGGTTCCGTTGACTT	1	0.922944	2.09489
GGAAAACCCCACGGTGGGTTCCGTTGACTTA	TAAGTCAACGGAACCCACCGTGGGGTTTTCC	1	0.980481	2.21908
GAAAACCCCACGGTGGGTTCCGTTGACTTAA	TTAAGTCAACGGAACCCACCGTGGGGTTTTC	1	0.967565	2.20424
AAAACCCCACGGTGGGTTCCGTTGACTTAAG	CTTAAGTCAACGGAACCCACCGTGGGGTTTT	1	0.919421	2.173
AAACCCCACGGTGGGTTCCGTTGACTTAAGG	CCTTAAGTCAACGGAACCCACCGTGGGGTTT	1	0.955822	2.32063
AACCCCACGGTGGGTTCCGTTGACTTAAGGC	GCCTTAAGTCAACGGAACCCACCGTGGGGTT	1	0.998095	2.41123
ACCCCACGGTGGGTTCCGTTGACTTAAGGCT	AGCCTTAAGTCAACGGAACCCACCGTGGGGT	1	0.988701	2.39093
CCCCACGGTGGGTTCCGTTGACTTAAGGCTA	TAGCCTTAAGTCAACGGAACCCACCGTGGGG	1	1.04741	2.49247
CCCACGGTGGGTTCCGTTGACTTAAGGCTAC	GTAGCCTTAAGTCAACGGAACCCACCGTGGG	1	1.11317	2.68774
CCACGGTGGGTTCCGTTGACTTAAGGCTACC	GGTAGCCTTAAGTCAACGGAACCCACCGTGG	1	1.10143	2.65181
CACGGTGGGTTCCGTTGACTTAAGGCTACCA	TGGTAGCCTTAAGTCAACGGAACCCACCGTG	1	1.11669	2.68618
ACGGTGGGTTCCGTTGACTTAAGGCTACCAC	GTGGTAGCCTTAAGTCAACGGAACCCACCGT	1	1.11434	2.66587
AGTGGTAGCCTTAAGTCAACGGAACCCACCG	CGGTGGGTTCCGTTGACTTAAGGCTACCACT	1	1.12021	2.64712
GGTGGGTTCCGTTGACTTAAGGCTACCACTA	TAGTGGTAGCCTTAAGTCAACGGAACCCACC	1	1.12021	2.66665
GTAGTGGTAGCCTTAAGTCAACGGAACCCAC	GTGGGTTCCGTTGACTTAAGGCTACCACTAC	1	1.05093	2.68149
TGGGTTCCGTTGACTTAAGGCTACCACTACA	TGTAGTGGTAGCCTTAAGTCAACGGAACCCA	1	1.04154	2.65337
CTGTAGTGGTAGCCTTAAGTCAACGGAACCC	GGGTTCCGTTGACTTAAGGCTACCACTACAG	1	1.03097	2.66665
GCTGTAGTGGTAGCCTTAAGTCAACGGAACC	GGTTCCGTTGACTTAAGGCTACCACTACAGC	1	1.06855	2.76273
CGCTGTAGTGGTAGCCTTAAGTCAACGGAAC	GTTCCGTTGACTTAAGGCTACCACTACAGCG	1	1.06385	2.76116
TCGCTGTAGTGGTAGCCTTAAGTCAACGGAA	TTCCGTTGACTTAAGGCTACCACTACAGCGA	1	1.07559	2.76897
TCCGTTGACTTAAGGCTACCACTACAGCGAA	TTCGCTGTAGTGGTAGCCTTAAGTCAACGGA	1	1.06268	2.73617
ATTCGCTGTAGTGGTAGCCTTAAGTCAACGG	CCGTTGACTTAAGGCTACCACTACAGCGAAT	1	1.0709	2.72914
CGTTGACTTAAGGCTACCACTACAGCGAATC	GATTCGCTGTAGTGGTAGCCTTAAGTCAACG	1	0.984004	2.62057
AGATTCGCTGTAGTGGTAGCCTTAAGTCAAC	GTTGACTTAAGGCTACCACTACAGCGAATCT	1	1.00866	2.76194
GAGATTCGCTGTAGTGGTAGCCTTAAGTCAA	TTGACTTAAGGCTACCACTACAGCGAATCTC	1	1.00631	2.79241
GGAGATTCGCTGTAGTGGTAGCCTTAAGTCA	TGACTTAAGGCTACCACTACAGCGAATCTCC	1	1.10847	3.10484
GACTTAAGGCTACCACTACAGCGAATCTCCC	GGGAGATTCGCTGTAGTGGTAGCCTTAAGTC	1	1.09203	3.12281
ACTTAAGGCTACCACTACAGCGAATCTCCCA	TGGGAGATTCGCTGTAGTGGTAGCCTTAAGT	1	1.06972	3.06423
CTTAAGGCTACCACTACAGCGAATCTCCCAA	TTGGGAGATTCGCTGTAGTGGTAGCCTTAAG	1	1.06385	3.09781
GTTGGGAGATTCGCTGTAGTGGTAGCCTTAA	TTAAGGCTACCACTACAGCGAATCTCCCAAC	1	1.07559	3.15093
CGTTGGGAGATTCGCTGTAGTGGTAGCCTTA	TAAGGCTACCACTACAGCGAATCTCCCAACG	1	1.1848	3.4704
AAGGCTACCACTACAGCGAATCTCCCAACGT	ACGTTGGGAGATTCGCTGTAGTGGTAGCCTT	1	1.24586	3.58365
AGGCTACCACTACAGCGAATCTCCCAACGTA	TACGTTGGGAGATTCGCTGTAGTGGTAGCCT	1	1.24468	3.55085
ATACGTTGGGAGATTCGCTGTAGTGGTAGCC	GGCTACCACTACAGCGAATCTCCCAACGTAT	1	1.2576	3.61568
GCTACCACTACAGCGAATCTCCCAACGTATA	TATACGTTGGGAGATTCGCTGTAGTGGTAGC	1	1.35976	3.78596
CTACCACTACAGCGAATCTCCCAACGTATAC	GTATACGTTGGGAGATTCGCTGTAGTGGTAG	1	1.39498	3.8172
GGTATACGTTGGGAGATTCGCTGTAGTGGTA	TACCACTACAGCGAATCTCCCAACGTATACC	1	1.39851	3.8297
ACCACTACAGCGAATCTCCCAACGTATACCA	TGGTATACGTTGGGAGATTCGCTGTAGTGGT	1	1.39616	3.82423
CCACTACAGCGAATCTCCCAACGTATACCAG	CTGGTATACGTTGGGAGATTCGCTGTAGTGG	1	1.39029	3.81095
CACTACAGCGAATCTCCCAACGTATACCAGC	GCTGGTATACGTTGGGAGATTCGCTGTAGTG	1	1.449	3.93983
ACTACAGCGAATCTCCCAACGTATACCAGCG	CGCTGGTATACGTTGGGAGATTCGCTGTAGT	1	1.44548	3.93671
ACGCTGGTATACGTTGGGAGATTCGCTGTAG	CTACAGCGAATCTCCCAACGTATACCAGCGT	1	1.41142	3.86016
TACAGCGAATCTCCCAACGTATACCAGCGTA	TACGCTGGTATACGTTGGGAGATTCGCTGTA	1	1.41964	3.88281
ACAGCGAATCTCCCAACGTATACCAGCGTAC	GTACGCTGGTATACGTTGGGAGATTCGCTGT	1	1.44548	3.97654
CAGCGAATCTCCCAACGTATACCAGCGTACA	TGTACGCTGGTATACGTTGGGAGATTCGCTG	1	1.46074	4.05465
AGCGAATCTCCCAACGTATACCAGCGTACAT	ATGTACGCTGGTATACGTTGGGAGATTCGCT	1	1.45252	4.03044
GATGTACGCTGGTATACGTTGGGAGATTCGC	GCGAATCTCCCAACGTATACCAGCGTACATC	1	1.46779	4.02341
AGATGTACGCTGGTATACGTTGGGAGATTCG	CGAATCTCCCAACGTATACCAGCGTACATCT	1	1.48423	4.07027
AAGATGTACGCTGGTATACGTTGGGAGATTC	GAATCTCCCAACGTATACCAGCGTACATCTT	1	1.49597	4.04528
AAAGATGTACGCTGGTATACGTTGGGAGATT	AATCTCCCAACGTATACCAGCGTACATCTTT	1	1.44195	3.85235
ATCTCCCAACGTATACCAGCGTACATCTTTC	GAAAGATGTACGCTGGTATACGTTGGGAGAT	1	1.4032	3.70863
CGAAAGATGTACGCTGGTATACGTTGGGAGA	TCTCCCAACGTATACCAGCGTACATCTTTCG	1	1.35154	3.58365
CTCCCAACGTATACCAGCGTACATCTTTCGC	GCGAAAGATGTACGCTGGTATACGTTGGGAG	1	1.3668	3.5774
TCCCAACGTATACCAGCGTACATCTTTCGCA	TGCGAAAGATGTACGCTGGTATACGTTGGGA	1	1.39029	3.67426
CCCAACGTATACCAGCGTACATCTTTCGCAG	CTGCGAAAGATGTACGCTGGTATACGTTGGG	1	1.41377	3.72191
CCAACGTATACCAGCGTACATCTTTCGCAGA	TCTGCGAAAGATGTACGCTGGTATACGTTGG	1	1.4807	3.91327
ATCTGCGAAAGATGTACGCTGGTATACGTTG	CAACGTATACCAGCGTACATCTTTCGCAGAT	1	1.50184	3.93436
AACGTATACCAGCGTACATCTTTCGCAGATA	TATCTGCGAAAGATGTACGCTGGTATACGTT	1	1.54646	4.01404
ACGTATACCAGCGTACATCTTTCGCAGATAG	CTATCTGCGAAAGATGTACGCTGGTATACGT	1	1.52885	3.96951
ACTATCTGCGAAAGATGTACGCTGGTATACG	CGTATACCAGCGTACATCTTTCGCAGATAGT	1	1.53824	3.96014
CACTATCTGCGAAAGATGTACGCTGGTATAC	GTATACCAGCGTACATCTTTCGCAGATAGTG	1	1.54176	3.97186
GCACTATCTGCGAAAGATGTACGCTGGTATA	TATACCAGCGTACATCTTTCGCAGATAGTGC	1	1.52767	3.91249
ATACCAGCGTACATCTTTCGCAGATAGTGCA	TGCACTATCTGCGAAAGATGTACGCTGGTAT	1	1.54646	3.91249
CTGCACTATCTGCGAAAGATGTACGCTGGTA	TACCAGCGTACATCTTTCGCAGATAGTGCAG	1	1.55585	3.91327
ACCAGCGTACATCTTTCGCAGATAGTGCAGC	GCTGCACTATCTGCGAAAGATGTACGCTGGT	1	1.55116	3.9039
CCAGCGTACATCTTTCGCAGATAGTGCAGCG	CGCTGCACTATCTGCGAAAGATGTACGCTGG	1	1.5265	3.83907
CAGCGTACATCTTTCGCAGATAGTGCAGCGC	GCGCTGCACTATCTGCGAAAGATGTACGCTG	1	1.53002	3.86641
AGCGTACATCTTTCGCAGATAGTGCAGCGCA	TGCGCTGCACTATCTGCGAAAGATGTACGCT	1	1.53707	3.87422
ATGCGCTGCACTATCTGCGAAAGATGTACGC	GCGTACATCTTTCGCAGATAGTGCAGCGCAT	1	1.53119	3.86407
CATGCGCTGCACTATCTGCGAAAGATGTACG	CGTACATCTTTCGCAGATAGTGCAGCGCATG	1	1.53472	3.85391
GTACATCTTTCGCAGATAGTGCAGCGCATGA	TCATGCGCTGCACTATCTGCGAAAGATGTAC	1	1.52767	3.82032
CTCATGCGCTGCACTATCTGCGAAAGATGTA	TACATCTTTCGCAGATAGTGCAGCGCATGAG	1	1.47601	3.71722
ACATCTTTCGCAGATAGTGCAGCGCATGAGA	TCTCATGCGCTGCACTATCTGCGAAAGATGT	1	1.47248	3.75393
ATCTCATGCGCTGCACTATCTGCGAAAGATG	CATCTTTCGCAGATAGTGCAGCGCATGAGAT	1	1.4807	3.72659
ATCTTTCGCAGATAGTGCAGCGCATGAGATC	GATCTCATGCGCTGCACTATCTGCGAAAGAT	1	1.48892	3.74612
TCTTTCGCAGATAGTGCAGCGCATGAGATCA	TGATCTCATGCGCTGCACTATCTGCGAAAGA	1	1.4807	3.71253
ATGATCTCATGCGCTGCACTATCTGCGAAAG	CTTTCGCAGATAGTGCAGCGCATGAGATCAT	1	1.47718	3.72191
AATGATCTCATGCGCTGCACTATCTGCGAAA	TTTCGCAGATAGTGCAGCGCATGAGATCATT	1	1.52415	3.84141
GAATGATCTCATGCGCTGCACTATCTGCGAA	TTCGCAGATAGTGCAGCGCATGAGATCATTC	1	1.60635	4.10308
TCGCAGATAGTGCAGCGCATGAGATCATTCA	TGAATGATCTCATGCGCTGCACTATCTGCGA	1	1.59225	4.06481
ATGAATGATCTCATGCGCTGCACTATCTGCG	CGCAGATAGTGCAGCGCATGAGATCATTCAT	1	1.58403	4.02497
CATGAATGATCTCATGCGCTGCACTATCTGC	GCAGATAGTGCAGCGCATGAGATCATTCATG	1	1.64509	4.28976

## Sheet: Figure 2a
Gene	Base	REF_NT	GC score	Repeat score	Kmer score
conu4-a	84	C	3.5	2	0
conu4-a	85	C	3.83333	2	0
conu4-a	86	G	3.83333	1	0
conu4-a	87	A	3.5	1	0
conu4-a	88	T	3.16667	1	0
conu4-a	89	C	3	1	0
conu4-a	90	G	2.83333	1	0
conu4-a	91	A	2.5	1	0
conu4-a	92	T	2.33333	1	0
conu4-a	93	A	2.5	1	0
conu4-a	94	G	2.66667	1	0
conu4-a	95	C	2.5	1	0
conu4-a	96	A	2.33333	2	0
conu4-a	97	A	2.33333	2	0
conu4-a	98	G	2.33333	1	0
conu4-a	99	T	2.16667	1	0
conu4-a	100	A	2.16667	1	0
conu4-a	101	G	2.5	1	0
conu4-a	102	A	2.83333	1	0
conu4-a	103	T	3.33333	1	0
conu4-a	104	C	4	1	0
conu4-a	105	G	4.66667	1	0
conu4-a	106	C	5	1	0
conu4-a	107	G	5.16667	4	0
conu4-a	108	G	5.16667	4	0
conu4-a	109	G	5	4	0
conu4-a	110	G	4.66667	4	0
conu4-a	111	T	4.33333	1	0
conu4-a	112	C	4.33333	1	0
conu4-a	113	T	4.16667	1	0
conu4-a	114	C	4.16667	1	0
conu4-a	115	G	4	2	0
conu4-a	116	G	3.83333	2	0
conu4-a	117	C	3.5	1	0
conu4-a	118	A	3	2	0
conu4-a	119	A	2.66667	2	0
conu4-a	120	T	2.33333	1	0
conu4-a	121	G	2.16667	1	0
conu4-a	122	T	2	1	0
conu4-a	123	C	2	1	0
conu4-a	124	A	1.83333	3	0
conu4-a	125	A	1.66667	3	0
conu4-a	126	A	1.5	3	0
conu4-a	127	G	1.33333	1	0
conu4-a	128	T	1	3	0
conu4-a	129	T	0.833333	3	0
conu4-a	130	T	0.833333	3	0
conu4-a	131	A	1	1	0
conu4-a	132	T	1.16667	2	0
conu4-a	133	T	1.33333	2	0
conu4-a	134	C	1.83333	1	0
conu4-a	135	T	2	1	0
conu4-a	136	C	2.16667	1	0
conu4-a	137	T	2	1	0
conu4-a	138	A	2	1	0
conu4-a	139	G	2.16667	1	0
conu4-a	140	A	2	1	0
conu4-a	141	T	2.16667	1	0
conu4-a	142	A	2.5	1	0
conu4-a	143	C	3	1	0
conu4-a	144	G	3.33333	1	0
conu4-a	145	T	3.33333	1	0
conu4-a	146	C	3.66667	2	0
conu4-a	147	C	3.83333	2	0
conu4-a	148	A	3.83333	1	0
conu4-a	149	G	4	1	0
conu4-a	150	T	4.16667	1	0
conu4-a	151	G	4.66667	1	0
conu4-a	152	C	5	2	0
conu4-a	153	C	5.16667	2	0
conu4-a	154	G	5.33333	2	0
conu4-a	155	G	5.16667	2	0
conu4-a	156	C	5	1	0
conu4-a	157	G	4.66667	1	0
conu4-a	158	A	4.33333	1	0
conu4-a	159	G	4.16667	1	0
conu4-a	160	T	3.83333	1	0
conu4-a	161	G	3.83333	3	0
conu4-a	162	G	3.83333	3	0
conu4-a	163	G	3.66667	3	0
conu4-a	164	A	3.5	2	0
conu4-a	165	A	3.5	2	0
conu4-a	166	C	3.66667	1	0
conu4-a	167	G	3.5	1	0
conu4-a	168	T	3.33333	1	0
conu4-a	169	C	3.5	1	0
conu4-a	170	G	3.66667	1	0
conu4-a	171	A	3.5	1	0
conu4-a	172	T	3.5	1	0
conu4-a	173	G	3.83333	3	0
conu4-a	174	G	4.16667	3	0
conu4-a	175	G	4.33333	3	0
conu4-a	176	T	4.5	1	0
conu4-a	177	G	5	1	0
conu4-a	178	C	5.33333	1	0
conu4-a	179	G	5.5	1	0
conu4-a	180	C	5.66667	2	0
conu4-a	181	C	5.83333	2	0
conu4-a	182	G	6	1	0
conu4-a	183	C	5.83333	3	0
conu4-a	184	C	5.5	3	0
conu4-a	185	C	5.16667	3	0
conu4-a	186	G	4.66667	2	0
conu4-a	187	G	4.16667	2	0
conu4-a	188	A	3.5	1	0
conu4-a	189	T	3.16667	1	0
conu4-a	190	G	3	1	0
conu4-a	191	T	2.83333	1	0
conu4-a	192	C	3	1	0
conu4-a	193	A	3.16667	1	0
conu4-a	194	C	3.66667	1	0
conu4-a	195	A	3.83333	1	0
conu4-a	196	C	4.16667	1	0
conu4-a	197	G	4.5	1	0
conu4-a	198	C	4.66667	1	0
conu4-a	199	G	4.66667	1	0
conu4-a	200	T	4.5	1	0
conu4-a	201	C	4.5	2	0
conu4-a	202	C	4.16667	2	0
conu4-a	203	G	3.66667	1	0
conu4-a	204	T	3.16667	1	0
conu4-a	205	G	3	1	0
conu4-a	206	A	2.66667	2	0
conu4-a	207	A	2.33333	2	0
conu4-a	208	T	2.16667	1	0
conu4-a	209	C	2.33333	2	0
conu4-a	210	C	2.33333	2	0
conu4-a	211	T	2	1	0
conu4-a	212	A	1.83333	1	0
conu4-a	213	T	1.66667	1	0
conu4-a	214	G	1.5	1	0
conu4-a	215	T	1.16667	1	0
conu4-a	216	A	1.16667	1	0
conu4-a	217	T	1.5	1	0
conu4-a	218	A	2	2	0
conu4-a	219	A	2.5	2	0
conu4-a	220	C	3.16667	1	0
conu4-a	221	G	3.83333	2	0
conu4-a	222	G	4.16667	2	0
conu4-a	223	C	4.33333	1	0
conu4-a	224	T	4.16667	1	0
conu4-a	225	C	4	1	0
conu4-a	226	G	3.66667	1	0
conu4-a	227	T	3.16667	1	0
conu4-a	228	G	3	1	0
conu4-a	229	A	2.66667	1	0
conu4-a	230	T	2.5	1	0
conu4-a	231	G	2.33333	1	0
conu4-a	232	T	2.16667	1	0
conu4-a	233	G	2.33333	1	0
conu4-a	234	A	2.33333	1	0
conu4-a	235	T	2.5	1	0
conu4-a	236	A	2.83333	1	0
conu4-a	237	G	3.16667	2	0
conu4-a	238	G	3.5	2	0
conu4-a	239	C	3.66667	1	0
conu4-a	240	A	3.83333	1	0
conu4-a	241	C	4.16667	1	0
conu4-a	242	A	4.16667	1	0
conu4-a	243	C	4.16667	2	0
conu4-a	244	C	4.16667	2	0
conu4-a	245	G	4.16667	2	0
conu4-a	246	G	4	2	0
conu4-a	247	T	3.66667	2	0
conu4-a	248	T	3.66667	2	0
conu4-a	249	G	3.66667	2	0
conu4-a	250	G	3.66667	2	0
conu4-a	251	T	3.66667	1	0
conu4-a	252	C	3.83333	2	0
conu4-a	253	C	4	2	0
conu4-a	254	A	3.83333	1	0
conu4-a	255	C	3.83333	2	0
conu4-a	256	C	3.83333	2	0
conu4-a	257	A	3.66667	1	0
conu4-a	258	G	3.66667	1	0
conu4-a	259	A	3.66667	1	0
conu4-a	260	G	4	2	0
conu4-a	261	G	4.16667	2	0
conu4-a	262	A	4.33333	1	0
conu4-a	263	G	4.83333	1	0
conu4-a	264	C	5.16667	1	0
conu4-a	265	G	5.33333	2	0
conu4-a	266	G	5.33333	2	0
conu4-a	267	C	5.16667	3	0
conu4-a	268	C	5	3	0
conu4-a	269	C	4.66667	3	0
conu4-a	270	A	4.33333	1	0
conu4-a	271	C	4.16667	1	0
conu4-a	272	A	4	1	0
conu4-a	273	G	4.16667	2	0
conu4-a	274	G	4.33333	2	0
conu4-a	275	C	4.5	1	0
conu4-a	276	T	4.5	1	0
conu4-a	277	C	4.5	2	0
conu4-a	278	C	4.33333	2	0
conu4-a	279	G	3.83333	1	0
conu4-a	280	C	3.33333	1	0
conu4-a	281	A	2.66667	1	0
conu4-a	282	T	2.33333	2	0
conu4-a	283	T	2	2	0
conu4-a	284	A	1.83333	1	0
conu4-a	285	G	2	1	0
conu4-a	286	A	2	1	0
conu4-a	287	C	2.16667	1	0
conu4-a	288	A	2.16667	2	0
conu4-a	289	A	2.16667	2	0
conu4-a	290	G	2.16667	1	0
conu4-a	291	T	2	2	0
conu4-a	292	T	2.16667	2	0
conu4-a	293	G	2.33333	1	0
conu4-a	294	A	2.5	2	0
conu4-a	295	A	2.83333	2	0
conu4-a	296	C	3.16667	1	0
conu4-a	297	G	3.33333	1	0
conu4-a	298	A	3.16667	1	0
conu4-a	299	G	3	2	0
conu4-a	300	G	2.66667	2	0
conu4-a	301	T	2	2	0
conu4-a	302	T	1.33333	2	0
conu4-a	303	A	0.833333	2	0
conu4-a	304	A	0.5	2	0
conu4-a	305	T	0.333333	1	0
conu4-a	306	A	0.333333	1	0
conu4-a	307	T	0.5	2	0
conu4-a	308	T	0.833333	2	0
conu4-a	309	A	1.16667	1	0
conu4-a	310	C	1.5	1	0
conu4-a	311	A	1.5	2	0
conu4-a	312	A	1.5	2	0
conu4-a	313	G	1.5	1	0
conu4-a	314	A	1.33333	5	0
conu4-a	315	A	1.16667	5	0
conu4-a	316	A	1	5	0
conu4-a	317	A	1	5	0
conu4-a	318	A	1	5	0
conu4-a	319	C	1.16667	1	0
conu4-a	320	A	1.33333	1	0
conu4-a	321	T	1.5	1	0
conu4-a	322	A	1.83333	1	0
conu4-a	323	T	2.33333	1	0
conu4-a	324	C	2.83333	2	0
conu4-a	325	C	3	2	0
conu4-a	326	T	3.16667	1	0
conu4-a	327	C	3.33333	2	0
conu4-a	328	C	3.33333	2	0
conu4-a	329	T	3.16667	1	0
conu4-a	330	A	3.16667	1	0
conu4-a	331	C	3.5	1	0
conu4-a	332	T	3.83333	1	0
conu4-a	333	C	4.16667	2	0
conu4-a	334	C	4.33333	2	0
conu4-a	335	G	4.33333	2	0
conu4-a	336	G	4.16667	2	0
conu4-a	337	C	3.66667	1	0
conu4-a	338	T	3	1	0
conu4-a	339	A	2.5	2	0
conu4-a	340	A	2.16667	2	0
conu4-a	341	G	2.16667	1	0
conu4-a	342	A	2	1	0
conu4-a	343	T	2.16667	1	0
conu4-a	344	C	2.66667	1	0
conu4-a	345	T	3	1	0
conu4-a	346	G	3.5	1	0
conu4-a	347	T	3.66667	1	0
conu4-a	348	C	4.16667	2	0
conu4-a	349	C	4.33333	2	0
conu4-a	350	G	4.16667	2	0
conu4-a	351	G	4	2	0
conu4-a	352	T	3.66667	1	0
conu4-a	353	C	3.66667	1	0
conu4-a	354	T	3.5	1	0
conu4-a	355	A	3.5	1	0
conu4-a	356	C	3.66667	2	0
conu4-a	357	C	3.66667	2	0
conu4-a	358	G	3.66667	1	0
conu4-a	359	C	3.5	1	0
conu4-a	360	T	3.16667	2	0
conu4-a	361	T	3	2	0
conu4-a	362	A	2.83333	1	0
conu4-a	363	G	2.83333	2	0
conu4-a	364	G	2.66667	2	0
conu4-a	365	A	2.33333	1	0
conu4-a	366	C	2.16667	1	0
conu4-a	367	A	1.83333	1	0
conu4-a	368	T	1.5	1	0
conu4-a	369	A	1.16667	2	0
conu4-a	370	A	1	2	0
conu4-a	371	T	1	1	0
conu4-a	372	G	1	1	0
conu4-a	373	T	1	1	0
conu4-a	374	A	1	4	0
conu4-a	375	A	1	4	0
conu4-a	376	A	1	4	0
conu4-a	377	A	1.16667	4	0
conu4-a	378	C	1.5	1	0
conu4-a	379	T	1.83333	1	0
conu4-a	380	A	2.16667	2	0
conu4-a	381	A	2.66667	2	0
conu4-a	382	G	3.33333	3	0
conu4-a	383	G	3.66667	3	0
conu4-a	384	G	3.66667	3	0
conu4-a	385	T	3.66667	1	0
conu4-a	386	G	3.83333	2	0
conu4-a	387	G	3.83333	2	0
conu4-a	388	T	3.5	2	0
conu4-a	389	T	3.5	2	0
conu4-a	390	C	3.66667	1	0
conu4-a	391	G	3.66667	2	0
conu4-a	392	G	3.33333	2	0
conu4-a	393	T	3	1	0
conu4-a	394	G	3	1	0
conu4-a	395	A	2.66667	1	0
conu4-a	396	T	2.33333	2	0
conu4-a	397	T	2.33333	2	0
conu4-a	398	G	2.66667	2	0
conu4-a	399	G	3	2	0
conu4-a	400	T	3	1	0
conu4-a	401	A	3.33333	1	0
conu4-a	402	C	3.83333	1	0
conu4-a	403	G	4.16667	2	0
conu4-a	404	G	4.16667	2	0
conu4-a	405	A	4	1	0
conu4-a	406	G	4	2	0
conu4-a	407	G	3.83333	2	0
conu4-a	408	C	3.33333	1	0
conu4-a	409	T	2.83333	2	0
conu4-a	410	T	2.66667	2	0
conu4-a	411	A	2.66667	1	0
conu4-a	412	C	2.66667	1	0
conu4-a	413	A	2.66667	1	0
conu4-a	414	C	2.83333	1	0
conu4-a	415	G	3	1	0
conu4-a	416	T	3	1	0
conu4-a	417	A	3	1	0
conu4-a	418	G	3	1	0
conu4-a	419	A	2.83333	1	0
conu4-a	420	G	2.83333	1	0
conu4-a	421	C	2.66667	1	0
conu4-a	422	A	2.33333	1	0
conu4-a	423	T	2	1	0
conu4-a	424	A	1.66667	1	0
conu4-a	425	G	1.66667	1	0
conu4-a	426	A	1.5	1	0
conu4-a	427	T	1.66667	2	0
conu4-a	428	T	2.16667	2	0
conu4-a	429	A	2.66667	1	0
conu4-a	430	G	3.33333	1	0
conu4-a	431	C	3.66667	1	0
conu4-a	432	G	3.83333	1	0
conu4-a	433	C	3.83333	1	0
conu4-a	434	T	3.66667	1	0
conu4-a	435	C	3.66667	1	0
conu4-a	436	A	3.5	2	0
conu4-a	437	A	3.66667	2	0
conu4-a	438	G	4	5	0
conu4-a	439	G	4.16667	5	0
conu4-a	440	G	4.33333	5	0
conu4-a	441	G	4.33333	5	0
conu4-a	442	G	4.33333	5	0
conu4-a	443	T	4.16667	1	0
conu4-a	444	A	4.16667	1	0
conu4-a	445	C	4.5	2	0
conu4-a	446	C	4.66667	2	0
conu4-a	447	G	4.66667	2	0
conu4-a	448	G	4.5	2	0
conu4-a	449	C	4.16667	2	0
conu4-a	450	C	3.66667	2	0
conu2-a	451	T	2.83333	2	0
conu2-a	452	T	2.33333	2	0
conu2-a	453	A	2	2	0
conu2-a	454	A	2	2	0
conu2-a	455	C	2.16667	1	0
conu2-a	456	A	2.33333	1	0
conu2-a	457	G	2.66667	1	0
conu2-a	458	T	2.66667	1	0
conu2-a	459	G	2.83333	1	0
conu2-a	460	A	2.66667	1	0
conu2-a	461	G	2.5	1	0
conu2-a	462	T	2.33333	2	0
conu2-a	463	T	2.33333	2	0
conu2-a	464	G	2.5	1	0
conu2-a	465	T	2.33333	1	0
conu2-a	466	A	2.5	1	0
conu2-a	467	C	2.66667	2	0
conu2-a	468	C	2.66667	2	0
conu2-a	469	T	2.33333	2	0
conu2-a	470	T	2.16667	2	0
conu2-a	471	G	2.33333	1	0
conu2-a	472	T	2.33333	2	0
conu2-a	473	T	2.5	2	0
conu2-a	474	A	2.83333	1	0
conu2-a	475	G	3.5	3	0
conu2-a	476	G	3.83333	3	0
conu2-a	477	G	3.83333	3	0
conu2-a	478	C	3.83333	1	0
conu2-a	479	A	3.66667	1	0
conu2-a	480	G	3.5	1	0
conu2-a	481	T	3.16667	1	0
conu2-a	482	A	3	1	0
conu2-a	483	C	3	1	0
conu2-a	484	G	3	1	0
conu2-a	485	A	3	1	0
conu2-a	486	G	3	1	0
conu2-a	487	T	3	2	0
conu2-a	488	T	3.16667	2	0
conu2-a	489	C	3.5	2	0
conu2-a	490	C	3.83333	2	0
conu2-a	491	A	4.16667	1	0
conu2-a	492	G	4.5	1	0
conu2-a	493	C	4.83333	2	0
conu2-a	494	C	4.83333	2	0
conu2-a	495	G	4.66667	1	0
conu2-a	496	C	4.33333	1	0
conu2-a	497	A	4	1	0
conu2-a	498	C	3.83333	1	0
conu2-a	499	T	3.66667	1	0
conu2-a	500	C	3.83333	1	0
conu2-a	501	A	4	1	0
conu2-a	502	G	4.33333	1	0
conu2-a	503	C	4.5	1	0
conu2-a	504	G	4.5	3	0
conu2-a	505	G	4.33333	3	0
conu2-a	506	G	4	3	0
conu2-a	507	A	3.66667	2	0
conu2-a	508	A	3.5	2	0
conu2-a	509	G	3.66667	1	0
conu2-a	510	A	3.66667	1	0
conu2-a	511	C	4	1	0
conu2-a	512	G	4.16667	3	0
conu2-a	513	G	4.16667	3	0
conu2-a	514	G	4	3	0
conu2-a	515	T	3.5	1	0
conu2-a	516	G	3.16667	1	0
conu2-a	517	T	2.66667	1	0
conu2-a	518	A	2.33333	1	0
conu2-a	519	C	2.16667	1	0
conu2-a	520	A	2	1	0
conu2-a	521	T	2.16667	1	0
conu2-a	522	G	2.5	1	0
conu2-a	523	T	2.66667	1	0
conu2-a	524	A	3	1	0
conu2-a	525	G	3.33333	1	0
conu2-a	526	C	3.5	1	0
conu2-a	527	G	3.5	1	0
conu2-a	528	A	3.33333	1	0
conu2-a	529	C	3.5	1	0
conu2-a	530	A	3.5	2	0
conu2-a	531	A	3.66667	2	0
conu2-a	532	C	4.16667	3	0
conu2-a	533	C	4.66667	3	0
conu2-a	534	C	5	3	0
conu2-a	535	G	5.16667	1	0
conu2-a	536	C	5.33333	2	0
conu2-a	537	C	5.16667	2	0
conu2-a	538	G	4.66667	1	0
conu2-a	539	T	4	1	0
conu2-a	540	C	3.5	1	0
conu2-a	541	G	2.83333	1	0
conu2-a	542	T	2	1	0
conu2-a	543	A	1.33333	1	0
conu2-a	544	T	0.833333	1	0
conu2-a	545	A	0.666667	1	0
conu2-a	546	T	0.666667	1	0
conu2-a	547	A	1	1	0
conu2-a	548	T	1.5	2	0
conu2-a	549	T	2.16667	2	0
conu2-a	550	C	3	1	0
conu2-a	551	G	3.66667	2	0
conu2-a	552	G	4	2	0
conu2-a	553	A	4.16667	1	0
conu2-a	554	C	4.33333	2	0
conu2-a	555	C	4.33333	2	0
conu2-a	556	G	4.16667	1	0
conu2-a	557	A	3.83333	1	0
conu2-a	558	G	3.83333	1	0
conu2-a	559	T	3.83333	1	0
conu2-a	560	C	3.83333	1	0
conu2-a	561	G	3.66667	1	0
conu2-a	562	A	3.33333	1	0
conu2-a	563	C	3.16667	1	0
conu2-a	564	G	2.83333	1	0
conu2-a	565	A	2.33333	1	0
conu2-a	566	T	2	1	0
conu2-a	567	A	1.83333	2	0
conu2-a	568	A	2	2	0
conu2-a	569	C	2.16667	1	0
conu2-a	570	A	2.33333	1	0
conu2-a	571	C	2.83333	1	0
conu2-a	572	A	3	1	0
conu2-a	573	G	3.33333	1	0
conu2-a	574	A	3.33333	1	0
conu2-a	575	C	3.33333	2	0
conu2-a	576	C	3.16667	2	0
conu2-a	577	A	2.83333	1	0
conu2-a	578	C	2.83333	1	0
conu2-a	579	A	2.66667	3	0
conu2-a	580	A	2.66667	3	0
conu2-a	581	A	2.66667	3	0
conu2-a	582	G	3	2	0
conu2-a	583	G	3.33333	2	0
conu2-a	584	C	3.33333	1	0
conu2-a	585	A	3.16667	1	0
conu2-a	586	T	3.16667	1	0
conu2-a	587	C	3.33333	2	0
conu2-a	588	C	3.33333	2	0
conu2-a	589	T	3.16667	2	0
conu2-a	590	T	3.33333	2	0
conu2-a	591	G	3.66667	1	0
conu2-a	592	C	3.66667	2	0
conu2-a	593	C	3.33333	2	0
conu2-a	594	T	2.83333	1	0
conu2-a	595	G	2.5	1	0
conu2-a	596	A	2	3	0
conu2-a	597	A	1.66667	3	0
conu2-a	598	A	1.5	3	0
conu2-a	599	T	1.5	1	0
conu2-a	600	A	1.66667	1	0
conu2-a	601	G	1.83333	2	0
conu2-a	602	G	2	2	0
conu2-a	603	T	2	3	0
conu2-a	604	T	2	3	0
conu2-a	605	T	2.16667	3	0
conu2-a	606	A	2.5	1	0
conu2-a	607	G	2.83333	1	0
conu2-a	608	C	3.16667	1	0
conu2-a	609	A	3.5	1	0
conu2-a	610	C	4	2	0
conu2-a	611	C	4.16667	2	0
conu2-a	612	T	4.16667	1	0
conu2-a	613	C	4.33333	3	0
conu2-a	614	C	4.33333	3	0
conu2-a	615	C	4.16667	3	0
conu2-a	616	T	3.83333	1	0
conu2-a	617	C	3.66667	2	0
conu2-a	618	C	3.33333	2	0
conu2-a	619	A	2.83333	2	0
conu2-a	620	A	2.66667	2	0
conu2-a	621	C	2.83333	1	0
conu2-a	622	A	3	1	0
conu2-a	623	T	3.33333	1	0
conu2-a	624	G	3.83333	1	0
conu2-a	625	C	4.33333	3	0
conu2-a	626	C	4.5	3	0
conu2-a	627	C	4.5	3	0
conu2-a	628	G	4.33333	1	0
conu2-a	629	A	3.83333	1	0
conu2-a	630	C	3.33333	1	0
conu2-a	631	A	2.66667	1	0
conu2-a	632	G	2.16667	1	0
conu2-a	633	T	1.5	2	0
conu2-a	634	T	1.16667	2	0
conu2-a	635	A	1.16667	1	0
conu2-a	636	T	1.16667	3	0
conu2-a	637	T	1.5	3	0
conu2-a	638	T	1.83333	3	0
conu2-a	639	G	2.5	2	0
conu2-a	640	G	3	2	0
conu2-a	641	T	3.33333	1	0
conu2-a	642	G	3.66667	1	0
conu2-a	643	T	3.83333	1	0
conu2-a	644	C	4.16667	3	0
conu2-a	645	C	4.16667	3	0
conu2-a	646	C	4.16667	3	0
conu2-a	647	T	4	1	0
conu2-a	648	G	4	2	0
conu2-a	649	G	4	2	0
conu2-a	650	T	3.66667	1	0
conu2-a	651	C	3.66667	1	0
conu2-a	652	A	3.66667	1	0
conu2-a	653	C	3.83333	2	0
conu2-a	654	C	3.66667	2	0
conu2-a	655	A	3.33333	1	0
conu2-a	656	C	3.33333	1	0
conu2-a	657	G	3	1	0
conu2-a	658	A	2.66667	3	0
conu2-a	659	A	2.5	3	0
conu2-a	660	A	2.5	3	0
conu2-a	661	C	2.83333	1	0
conu2-a	662	A	3	1	0
conu2-a	663	G	3.5	2	0
conu2-a	664	G	3.83333	2	0
conu2-a	665	T	3.83333	1	0
conu2-a	666	G	3.83333	2	0
conu2-a	667	G	3.66667	2	0
conu2-a	668	C	3.33333	1	0
conu2-a	669	A	2.83333	1	0
conu2-a	670	T	2.66667	2	0
conu2-a	671	T	2.66667	2	0
conu2-a	672	C	2.66667	1	0
conu2-a	673	T	2.5	1	0
conu2-a	674	G	2.66667	1	0
conu2-a	675	C	2.66667	1	0
conu2-a	676	A	2.5	3	0
conu2-a	677	A	2.33333	3	0
conu2-a	678	A	2.33333	3	0
conu2-a	679	C	2.5	1	0
conu2-a	680	T	2.5	1	0
conu2-a	681	G	2.66667	1	0
conu2-a	682	A	2.83333	1	0
conu2-a	683	G	3.16667	1	0
conu2-a	684	A	3.16667	1	0
conu2-a	685	G	3.33333	1	0
conu2-a	686	A	3.5	1	0
conu2-a	687	G	3.83333	1	0
conu2-a	688	C	4	1	0
conu2-a	689	T	4	1	0
conu2-a	690	G	4.33333	1	0
conu2-a	691	C	4.5	1	0
conu2-a	692	G	4.66667	1	0
conu2-a	693	T	4.66667	1	0
conu2-a	694	C	5	1	0
conu2-a	695	G	5.33333	1	0
conu2-a	696	C	5.5	3	0
conu2-a	697	C	5.66667	3	0
conu2-a	698	C	5.66667	3	0
conu2-a	699	G	5.66667	2	0
conu2-a	700	G	5.33333	2	0
conu2-a	701	C	5	1	0
conu2-a	702	G	4.5	1	0
conu2-a	703	T	3.83333	1	0
conu2-a	704	G	3.5	1	0
conu2-a	705	A	3.16667	1	0
conu2-a	706	G	3	1	0
conu2-a	707	A	2.66667	2	0
conu2-a	708	A	2.66667	2	0
conu2-a	709	C	3	2	0
conu2-a	710	C	3	2	0
conu2-a	711	T	2.83333	2	0
conu2-a	712	T	2.66667	2	0
conu2-a	713	C	2.66667	1	0
conu2-a	714	G	2.5	1	0
conu2-a	715	A	2.16667	4	0
conu2-a	716	A	2	4	0
conu2-a	717	A	2.16667	4	0
conu2-a	718	A	2.33333	4	0
conu2-a	719	G	2.5	2	0
conu2-a	720	G	2.5	2	0
conu2-a	721	A	2.5	1	0
conu2-a	722	G	2.66667	1	0
conu2-a	723	A	2.66667	3	0
conu2-a	724	A	2.66667	3	0
conu2-a	725	A	2.66667	3	0
conu2-a	726	G	2.83333	1	0
conu2-a	727	C	2.83333	2	0
conu2-a	728	C	2.5	2	0
conu2-a	729	A	2.16667	2	0
conu2-a	730	A	2	2	0
conu2-a	731	T	2	1	0
conu2-a	732	A	2.16667	1	0
conu2-a	733	T	2.5	1	0
conu2-a	734	C	3.16667	1	0
conu2-a	735	G	3.66667	1	0
conu2-a	736	C	4	2	0
conu2-a	737	C	4.16667	2	0
conu2-a	738	T	4	1	0
conu2-a	739	C	3.83333	1	0
conu2-a	740	A	3.5	1	0
conu2-a	741	C	3.5	2	0
conu2-a	742	C	3.5	2	0
conu2-a	743	T	3.33333	1	0
conu2-a	744	A	3.5	1	0
conu2-a	745	C	3.66667	3	0
conu2-a	746	C	3.66667	3	0
conu2-a	747	C	3.5	3	0
conu2-a	748	A	3.33333	1	0
conu2-a	749	G	3.5	1	0
conu2-a	750	T	3.5	2	0
conu2-a	751	T	3.5	2	0
conu2-a	752	C	3.66667	1	0
conu2-a	753	G	3.83333	1	0
conu2-a	754	C	4	2	0
conu2-a	755	C	3.83333	2	0
conu2-a	756	A	3.5	1	0
conu2-a	757	T	3.16667	1	0
conu2-a	758	G	2.83333	1	0
conu2-a	759	C	2.33333	1	0
conu2-a	760	A	1.66667	1	0
conu2-a	761	T	1.16667	1	0
conu2-a	762	A	0.833333	1	0
conu2-a	763	T	0.666667	3	0
conu2-a	764	T	0.5	3	0
conu2-a	765	T	0.5	3	0
conu2-a	766	A	0.666667	2	0
conu2-a	767	A	1	2	0
conu2-a	768	C	1.33333	1	0
conu2-a	769	T	1.5	2	0
conu2-a	770	T	1.66667	2	0
conu2-a	771	A	1.83333	1	0
conu2-a	772	C	2	1	0
conu2-a	773	T	2	1	0
conu2-a	774	C	2	1	0
conu2-a	775	A	2	1	0
conu2-a	776	T	2	1	0
conu2-a	777	A	2.16667	1	0
conu2-a	778	G	2.33333	1	0
conu2-a	779	T	2.5	1	0
conu2-a	780	C	2.66667	1	0
conu2-a	781	A	2.83333	1	0
conu2-a	782	G	3.16667	1	0
conu2-a	783	A	3.16667	1	0
conu2-a	784	C	3.33333	1	0
conu2-a	785	A	3.33333	1	0
conu2-a	786	C	3.33333	1	0
conu2-a	787	G	3.33333	1	0
conu2-a	788	A	3.16667	1	0
conu2-a	789	C	3.16667	1	0
conu2-a	790	A	3	1	0
conu2-a	791	T	3.16667	1	0
conu2-a	792	G	3.33333	2	0
conu2-a	793	G	3.5	2	0
conu2-a	794	T	3.5	1	0
conu2-a	795	G	3.5	1	0
conu2-a	796	C	3.33333	1	0
conu2-a	797	A	2.83333	1	0
conu2-a	798	C	2.33333	1	0
conu2-a	799	A	1.83333	2	0
conu2-a	800	A	1.66667	2	0
conu2-a	801	T	1.5	2	0
conu2-a	802	T	1.66667	2	0
conu2-a	803	A	2	1	0
conu2-a	804	C	2.5	2	0
conu2-a	805	C	3	2	0
conu2-a	806	T	3.16667	1	0
conu2-a	807	C	3.5	1	0
conu2-a	808	T	3.5	1	0
conu2-a	809	C	3.5	2	0
conu2-a	810	C	3.33333	2	0
conu2-a	811	A	3	1	0
conu2-a	812	G	2.83333	1	0
conu2-a	813	A	2.5	1	0
conu2-a	814	T	2.5	1	0
conu2-a	815	G	2.5	1	0
conu2-a	816	A	2.5	2	0
conu2-a	817	A	2.83333	2	0
conu2-a	818	G	3.33333	2	0
conu2-a	819	G	3.66667	2	0
conu2-a	820	A	3.83333	1	0
conu2-a	821	C	4	1	0
conu2-a	822	G	4.16667	2	0
conu2-a	823	G	4	2	0
conu3-a	824	A	3.5	1	0
conu3-a	825	G	3.16667	1	0
conu3-a	826	A	2.66667	1	0
conu3-a	827	G	2.33333	1	0
conu3-a	828	A	2	1	0
conu3-a	829	T	1.83333	1	0
conu3-a	830	A	1.83333	2	0
conu3-a	831	A	1.83333	2	0
conu3-a	832	G	2	1	0
conu3-a	833	C	2	1	0
conu3-a	834	A	2	1	0
conu3-a	835	T	2.16667	3	0
conu3-a	836	T	2.33333	3	0
conu3-a	837	T	2.5	3	0
conu3-a	838	C	2.66667	3	0
conu3-a	839	C	2.66667	3	0
conu3-a	840	C	2.66667	3	0
conu3-a	841	T	2.33333	1	0
conu3-a	842	A	2.16667	1	0
conu3-a	843	T	2	1	0
conu3-a	844	A	2	1	0
conu3-a	845	G	2.16667	1	0
conu3-a	846	A	2.16667	1	0
conu3-a	847	G	2.33333	1	0
conu3-a	848	T	2.16667	1	0
conu3-a	849	C	2	1	0
conu3-a	850	T	1.66667	2	0
conu3-a	851	T	1.5	2	0
conu3-a	852	A	1.5	3	0
conu3-a	853	A	1.5	3	0
conu3-a	854	A	1.66667	3	0
conu3-a	855	C	2	1	0
conu3-a	856	G	2.16667	1	0
conu3-a	857	T	2.16667	2	0
conu3-a	858	T	2.33333	2	0
conu3-a	859	A	2.5	1	0
conu3-a	860	C	2.66667	1	0
conu3-a	861	A	2.66667	1	0
conu3-a	862	G	2.83333	2	0
conu3-a	863	G	2.83333	2	0
conu3-a	864	A	2.66667	2	0
conu3-a	865	A	2.66667	2	0
conu3-a	866	C	2.66667	1	0
conu3-a	867	A	2.66667	1	0
conu3-a	868	T	2.83333	1	0
conu3-a	869	C	3.33333	2	0
conu3-a	870	C	3.83333	2	0
conu3-a	871	A	4.16667	1	0
conu3-a	872	G	4.66667	2	0
conu3-a	873	G	5	2	0
conu3-a	874	C	5	4	0
conu3-a	875	C	4.83333	4	0
conu3-a	876	C	4.66667	4	0
conu3-a	877	C	4.5	4	0
conu3-a	878	T	4	1	0
conu3-a	879	A	3.83333	1	0
conu3-a	880	G	3.83333	2	0
conu3-a	881	G	3.83333	2	0
conu3-a	882	C	3.66667	1	0
conu3-a	883	T	3.33333	1	0
conu3-a	884	G	3.33333	1	0
conu3-a	885	T	3	1	0
conu3-a	886	G	2.66667	1	0
conu3-a	887	A	2.33333	2	0
conu3-a	888	A	2.33333	2	0
conu3-a	889	C	2.66667	1	0
conu3-a	890	T	2.83333	1	0
conu3-a	891	A	3.16667	1	0
conu3-a	892	C	3.66667	1	0
conu3-a	893	G	4.16667	3	0
conu3-a	894	G	4.5	3	0
conu3-a	895	G	4.66667	3	0
conu3-a	896	A	4.83333	1	0
conu3-a	897	C	5.16667	3	0
conu3-a	898	C	5.16667	3	0
conu3-a	899	C	5.16667	3	0
conu3-a	900	G	5.16667	3	0
conu3-a	901	G	5	3	0
conu3-a	902	G	4.66667	3	0
conu3-a	903	A	4	1	0
conu3-a	904	G	3.5	1	0
conu3-a	905	C	2.83333	1	0
conu3-a	906	T	2	2	0
conu3-a	907	T	1.33333	2	0
conu3-a	908	A	1	2	0
conu3-a	909	A	0.833333	2	0
conu3-a	910	T	0.666667	2	0
conu3-a	911	T	0.833333	2	0
conu3-a	912	A	1.16667	1	0
conu3-a	913	G	1.66667	1	0
conu3-a	914	T	2	1	0
conu3-a	915	A	2.5	1	0
conu3-a	916	G	3.16667	1	0
conu3-a	917	T	3.5	1	0
conu3-a	918	C	3.83333	1	0
conu3-a	919	G	4	2	0
conu3-a	920	G	4	2	0
conu3-a	921	C	3.66667	1	0
conu3-a	922	T	3	2	0
conu3-a	923	T	2.5	2	0
conu3-a	924	C	2.16667	1	0
conu3-a	925	T	1.83333	1	0
conu3-a	926	A	1.83333	1	0
conu3-a	927	T	2.16667	2	0
conu3-a	928	T	2.66667	2	0
conu3-a	929	C	3.16667	2	0
conu3-a	930	C	3.33333	2	0
conu3-a	931	G	3.33333	2	0
conu3-a	932	G	3	2	0
conu3-a	933	A	2.33333	1	0
conu3-a	934	T	1.66667	2	0
conu3-a	935	T	1	2	0
conu3-a	936	A	0.666667	4	0
conu3-a	937	A	0.5	4	0
conu3-a	938	A	0.5	4	0
conu3-a	939	A	0.833333	4	0
conu3-a	940	T	1.33333	1	0
conu3-a	941	C	1.83333	1	0
conu3-a	942	T	2	2	0
conu3-a	943	T	2.16667	2	0
conu3-a	944	C	2.33333	1	0
conu3-a	945	G	2.33333	1	0
conu3-a	946	T	2	4	0
conu3-a	947	T	1.83333	4	0
conu3-a	948	T	2	4	0
conu3-a	949	T	2.16667	4	0
conu3-a	950	G	2.33333	1	0
conu3-a	951	T	2.33333	1	0
conu3-a	952	C	2.5	2	0
conu3-a	953	C	2.5	2	0
conu3-a	954	A	2.16667	4	0
conu3-a	955	A	1.83333	4	0
conu3-a	956	A	1.66667	4	0
conu3-a	957	A	1.66667	4	0
conu3-a	958	G	1.83333	1	0
conu3-a	959	A	1.83333	2	0
conu3-a	960	A	2	2	0
conu3-a	961	C	2.16667	1	0
conu3-a	962	A	2.16667	1	0
conu3-a	963	G	2.33333	1	0
conu3-a	964	A	2.33333	3	0
conu3-a	965	A	2.66667	3	0
conu3-a	966	A	3.16667	3	0
conu3-a	967	C	3.83333	2	0
conu3-a	968	C	4.33333	2	0
conu3-a	969	G	4.5	1	0
conu3-a	970	C	4.66667	1	0
conu3-a	971	G	4.5	1	0
conu3-a	972	C	4.16667	1	0
conu3-a	973	T	3.5	1	0
conu3-a	974	A	3.16667	1	0
conu3-a	975	G	3.16667	1	0
conu3-a	976	A	3.16667	1	0
conu3-a	977	C	3.33333	1	0
conu3-a	978	T	3.5	1	0
conu3-a	979	G	4	2	0
conu3-a	980	G	4.33333	2	0
conu3-a	981	C	4.5	1	0
conu3-a	982	A	4.5	1	0
conu3-a	983	C	4.5	2	0
conu3-a	984	C	4.33333	2	0
conu3-a	985	G	3.83333	1	0
conu3-a	986	C	3.33333	1	0
conu3-a	987	A	2.66667	3	0
conu3-a	988	A	2.33333	3	0
conu3-a	989	A	2.16667	3	0
conu3-a	990	T	2.33333	1	0
conu3-a	991	G	2.66667	1	0
conu3-a	992	T	2.83333	1	0
conu3-a	993	G	3.33333	1	0
conu3-a	994	C	3.5	1	0
conu3-a	995	G	3.5	1	0
conu3-a	996	T	3.16667	2	0
conu3-a	997	T	3	2	0
conu3-a	998	C	3.16667	1	0
conu3-a	999	T	3	1	0
conu3-a	1000	G	3.16667	1	0
conu3-a	1001	A	3.16667	1	0
conu3-a	1002	G	3.5	1	0
conu3-a	1003	C	3.5	1	0
conu3-a	1004	A	3.33333	1	0
conu3-a	1005	G	3.33333	1	0
conu3-a	1006	T	3	1	0
conu3-a	1007	G	2.83333	1	0
conu3-a	1008	T	2.5	1	0
conu3-a	1009	C	2.33333	1	0
conu3-a	1010	A	2	1	0
conu3-a	1011	T	1.66667	1	0
conu3-a	1012	A	1.5	1	0
conu3-a	1013	C	1.33333	1	0
conu3-a	1014	A	1.16667	3	0
conu3-a	1015	A	1.16667	3	0
conu3-a	1016	A	1.33333	3	0
conu3-a	1017	T	1.5	2	0
conu3-a	1018	T	1.66667	2	0
conu3-a	1019	C	2	1	0
conu3-a	1020	G	2.16667	1	0
conu3-a	1021	A	2.16667	1	0
conu3-a	1022	T	2.33333	1	0
conu3-a	1023	A	2.5	1	0
conu3-a	1024	C	2.66667	1	0
conu3-a	1025	T	2.5	1	0
conu3-a	1026	G	2.66667	2	0
conu3-a	1027	G	2.66667	2	0
conu3-a	1028	T	2.5	3	0
conu3-a	1029	T	2.5	3	0
conu3-a	1030	T	2.66667	3	0
conu3-a	1031	G	3.16667	1	0
conu3-a	1032	A	3.5	1	0
conu3-a	1033	G	4	3	0
conu3-a	1034	G	4.33333	3	0
conu3-a	1035	G	4.33333	3	0
conu3-a	1036	C	4.16667	2	0
conu3-a	1037	C	3.66667	2	0
conu3-a	1038	A	3.16667	3	0
conu3-a	1039	A	2.83333	3	0
conu3-a	1040	A	2.66667	3	0
conu3-a	1041	C	2.66667	1	0
conu3-a	1042	A	2.5	1	0
conu3-a	1043	C	2.66667	2	0
conu3-a	1044	C	2.83333	2	0
conu3-a	1045	T	2.66667	2	0
conu3-a	1046	T	2.5	2	0
conu3-a	1047	A	2.5	1	0
conu3-a	1048	C	2.66667	2	0
conu3-a	1049	C	2.66667	2	0
conu3-a	1050	A	2.5	1	0
conu3-a	1051	T	2.5	1	0
conu3-a	1052	C	2.66667	1	0
conu3-a	1053	A	2.66667	1	0
conu3-a	1054	G	2.66667	1	0
conu3-a	1055	T	2.66667	1	0
conu3-a	1056	A	2.83333	1	0
conu3-a	1057	G	3.16667	1	0
conu3-a	1058	C	3.33333	1	0
conu3-a	1059	A	3.5	1	0
conu3-a	1060	G	3.83333	1	0
conu3-a	1061	A	4	1	0
conu3-a	1062	C	4.16667	1	0
conu3-a	1063	G	4.16667	1	0
conu3-a	1064	C	4.16667	2	0
conu3-a	1065	C	4.16667	2	0
conu3-a	1066	A	4	2	0
conu3-a	1067	A	4	2	0
conu3-a	1068	G	4	2	0
conu3-a	1069	G	4	2	0
conu3-a	1070	C	3.83333	2	0
conu3-a	1071	C	3.5	2	0
conu3-a	1072	T	3	1	0
conu3-a	1073	A	2.66667	1	0
conu3-a	1074	G	2.33333	1	0
conu3-a	1075	T	2	2	0
conu3-a	1076	T	2	2	0
conu3-a	1077	A	2.33333	1	0
conu3-a	1078	G	3	1	0
conu3-a	1079	A	3.33333	1	0
conu3-a	1080	G	3.83333	4	0
conu3-a	1081	G	4.16667	4	0
conu3-a	1082	G	4.33333	4	0
conu3-a	1083	G	4.33333	4	0
conu3-a	1084	A	4.16667	1	0
conu3-a	1085	C	4.33333	1	0
conu3-a	1086	T	4.33333	1	0
conu3-a	1087	C	4.66667	5	0
conu3-a	1088	C	4.83333	5	0
conu3-a	1089	C	4.83333	5	0
conu3-a	1090	C	4.83333	5	0
conu3-a	1091	C	4.5	5	0
conu3-a	1092	G	4	1	0
conu3-a	1093	A	3.16667	2	0
conu3-a	1094	A	2.5	2	0
conu3-a	1095	G	2.16667	1	0
conu3-a	1096	T	1.66667	1	0
conu3-a	1097	A	1.33333	1	0
conu3-a	1098	T	1.16667	2	0
conu3-a	1099	T	1.16667	2	0
conu3-a	1100	C	1.33333	1	0
conu3-a	1101	A	1.33333	2	0
conu3-a	1102	A	1.5	2	0
conu3-a	1103	T	1.66667	1	0
conu3-a	1104	A	1.83333	1	0
conu3-a	1105	G	2.16667	1	0
conu3-a	1106	C	2.33333	1	0
conu3-a	1107	T	2.33333	1	0
conu3-a	1108	A	2.33333	1	0
conu3-a	1109	T	2.33333	1	0
conu3-a	1110	G	2.33333	2	0
conu3-a	1111	G	2	2	0
conu3-a	1112	A	1.5	1	0
conu3-a	1113	T	1.33333	1	0
conu3-a	1114	A	1.16667	2	0
conu3-a	1115	A	1	2	0
conu3-a	1116	T	1	2	0
conu3-a	1117	T	1.33333	2	0
conu3-a	1118	C	1.83333	1	0
conu3-a	1119	T	2	1	0
conu3-a	1120	A	2.16667	1	0
conu3-a	1121	G	2.5	2	0
conu3-a	1122	G	2.5	2	0
conu3-a	1123	A	2.16667	2	0
conu3-a	1124	A	1.83333	2	0
conu3-a	1125	T	1.83333	1	0
conu3-a	1126	G	2	1	0
conu3-a	1127	T	2	2	0
conu3-a	1128	T	2.33333	2	0
conu3-a	1129	A	2.83333	1	0
conu3-a	1130	C	3.33333	1	0
conu3-a	1131	G	3.5	2	0
conu3-a	1132	G	3.5	2	0
conu3-a	1133	C	3.5	1	0
conu3-a	1134	A	3.33333	1	0
conu3-a	1135	T	3.16667	1	0
conu3-a	1136	A	3	1	0
conu3-a	1137	C	3.16667	1	0
conu3-a	1138	G	3.16667	2	0
conu3-a	1139	G	3	2	0
conu3-a	1140	T	2.66667	1	0
conu3-a	1141	A	2.33333	1	0
conu3-a	1142	C	2	1	0
conu3-a	1143	T	1.33333	1	0
conu3-a	1144	A	0.833333	1	0
conu3-a	1145	T	0.666667	2	0
conu3-a	1146	T	0.833333	2	0
conu3-a	1147	A	1.16667	2	0
conu3-a	1148	A	1.5	2	0
conu3-a	1149	T	2.16667	1	0
conu3-a	1150	G	2.83333	2	0
conu3-a	1151	G	3.33333	2	0
conu3-a	1152	C	3.5	1	0
conu3-a	1153	T	3.33333	1	0
conu3-a	1154	C	3.33333	1	0
conu3-a	1155	A	3	1	0
conu3-a	1156	C	2.66667	1	0
conu3-a	1157	A	2.33333	2	0
conu3-a	1158	A	2.33333	2	0
conu3-a	1159	C	2.5	1	0
conu3-a	1160	A	2.33333	2	0
conu3-a	1161	A	2.5	2	0
conu3-a	1162	C	2.83333	1	0
conu3-a	1163	G	3	1	0
conu3-a	1164	A	3	1	0
conu3-a	1165	T	3	1	0
conu3-a	1166	C	3.33333	2	0
conu3-a	1167	C	3.5	2	0
conu3-a	1168	T	3.33333	1	0
conu3-a	1169	G	3.5	1	0
conu3-a	1170	A	3.66667	1	0
conu3-a	1171	G	3.83333	2	0
conu3-a	1172	G	3.66667	2	0
conu3-a	1173	T	3.33333	1	0
conu3-a	1174	C	3.16667	1	0
conu3-a	1175	G	2.83333	1	0
conu3-a	1176	T	2.5	2	0
conu3-a	1177	T	2.33333	2	0
conu3-a	1178	A	2.33333	2	0
conu3-a	1179	A	2.5	2	0
conu3-a	1180	C	2.83333	1	0
conu3-a	1181	G	3.16667	1	0
conu3-a	1182	C	3.33333	1	0
conu3-a	1183	T	3.16667	1	0
conu3-a	1184	A	3.16667	1	0
conu3-a	1185	G	3.33333	1	0
conu3-a	1186	C	3.16667	1	0
conu3-a	1187	T	2.83333	2	0
conu3-a	1188	T	2.66667	2	0
conu3-a	1189	G	2.66667	2	0
conu3-a	1190	G	2.33333	2	0
conu3-a	1191	T	1.66667	1	0
conu4-b	1210	C	3.5	2	0
conu4-b	1211	C	3.83333	2	0
conu4-b	1212	G	3.83333	1	0
conu4-b	1213	A	3.5	1	0
conu4-b	1214	T	3.16667	1	0
conu4-b	1215	C	3	1	0
conu4-b	1216	G	2.83333	1	0
conu4-b	1217	A	2.5	1	0
conu4-b	1218	T	2.33333	1	0
conu4-b	1219	A	2.5	1	0
conu4-b	1220	G	2.66667	1	0
conu4-b	1221	C	2.5	1	0
conu4-b	1222	A	2.33333	2	0
conu4-b	1223	A	2.33333	2	0
conu4-b	1224	G	2.33333	1	0
conu4-b	1225	T	2.16667	1	0
conu4-b	1226	A	2.16667	1	0
conu4-b	1227	G	2.5	1	0
conu4-b	1228	A	2.83333	1	0
conu4-b	1229	T	3.33333	1	0
conu4-b	1230	C	4	1	0
conu4-b	1231	G	4.66667	1	0
conu4-b	1232	C	5	1	0
conu4-b	1233	G	5.16667	4	0
conu4-b	1234	G	5.16667	4	0
conu4-b	1235	G	5	4	0
conu4-b	1236	G	4.66667	4	0
conu4-b	1237	T	4.33333	1	0
conu4-b	1238	C	4.33333	1	0
conu4-b	1239	T	4.16667	1	0
conu4-b	1240	C	4.16667	1	0
conu4-b	1241	G	4	2	0
conu4-b	1242	G	3.83333	2	0
conu4-b	1243	C	3.5	1	0
conu4-b	1244	A	3	2	0
conu4-b	1245	A	2.66667	2	0
conu4-b	1246	T	2.33333	1	0
conu4-b	1247	G	2.16667	1	0
conu4-b	1248	T	2	1	0
conu4-b	1249	C	2	1	0
conu4-b	1250	A	1.83333	3	0
conu4-b	1251	A	1.66667	3	0
conu4-b	1252	A	1.5	3	0
conu4-b	1253	G	1.33333	1	0
conu4-b	1254	T	1	3	0
conu4-b	1255	T	0.833333	3	0
conu4-b	1256	T	0.833333	3	0
conu4-b	1257	A	1	1	0
conu4-b	1258	T	1.16667	2	0
conu4-b	1259	T	1.33333	2	0
conu4-b	1260	C	1.83333	1	0
conu4-b	1261	T	2	1	0
conu4-b	1262	C	2.16667	1	0
conu4-b	1263	T	2	1	0
conu4-b	1264	A	2	1	0
conu4-b	1265	G	2.16667	1	0
conu4-b	1266	A	2	1	0
conu4-b	1267	T	2.16667	1	0
conu4-b	1268	A	2.5	1	0
conu4-b	1269	C	3	1	0
conu4-b	1270	G	3.33333	1	0
conu4-b	1271	T	3.33333	1	0
conu4-b	1272	C	3.66667	2	0
conu4-b	1273	C	3.83333	2	0
conu4-b	1274	A	3.83333	1	0
conu4-b	1275	G	4	1	0
conu4-b	1276	T	4.16667	1	0
conu4-b	1277	G	4.66667	1	0
conu4-b	1278	C	5	2	0
conu4-b	1279	C	5.16667	2	0
conu4-b	1280	G	5.33333	2	0
conu4-b	1281	G	5.16667	2	0
conu4-b	1282	C	5	1	0
conu4-b	1283	G	4.66667	1	0
conu4-b	1284	A	4.33333	1	0
conu4-b	1285	G	4.16667	1	0
conu4-b	1286	T	3.83333	1	0
conu4-b	1287	G	3.83333	3	0
conu4-b	1288	G	3.83333	3	0
conu4-b	1289	G	3.66667	3	0
conu4-b	1290	A	3.5	2	0
conu4-b	1291	A	3.5	2	0
conu4-b	1292	C	3.66667	1	0
conu4-b	1293	G	3.5	1	0
conu4-b	1294	T	3.33333	1	0
conu4-b	1295	C	3.5	1	0
conu4-b	1296	G	3.66667	1	0
conu4-b	1297	A	3.5	1	0
conu4-b	1298	T	3.5	1	0
conu4-b	1299	G	3.83333	3	0
conu4-b	1300	G	4.16667	3	0
conu4-b	1301	G	4.33333	3	0
conu4-b	1302	T	4.5	1	0
conu4-b	1303	G	5	1	0
conu4-b	1304	C	5.33333	1	0
conu4-b	1305	G	5.5	1	0
conu4-b	1306	C	5.66667	2	0
conu4-b	1307	C	5.83333	2	0
conu4-b	1308	G	6	1	0
conu4-b	1309	C	5.83333	3	0
conu4-b	1310	C	5.5	3	0
conu4-b	1311	C	5.16667	3	0
conu4-b	1312	G	4.66667	2	0
conu4-b	1313	G	4.16667	2	0
conu4-b	1314	A	3.5	1	0
conu4-b	1315	T	3.16667	1	0
conu4-b	1316	G	3	1	0
conu4-b	1317	T	2.83333	1	0
conu4-b	1318	C	3	1	0
conu4-b	1319	A	3.16667	1	0
conu4-b	1320	C	3.66667	1	0
conu4-b	1321	A	3.83333	1	0
conu4-b	1322	C	4.16667	1	0
conu4-b	1323	G	4.5	1	0
conu4-b	1324	C	4.66667	1	0
conu4-b	1325	G	4.66667	1	0
conu4-b	1326	T	4.5	1	0
conu4-b	1327	C	4.5	2	0
conu4-b	1328	C	4.16667	2	0
conu4-b	1329	G	3.66667	1	0
conu4-b	1330	T	3.16667	1	0
conu4-b	1331	G	3	1	0
conu4-b	1332	A	2.66667	2	0
conu4-b	1333	A	2.33333	2	0
conu4-b	1334	T	2.16667	1	0
conu4-b	1335	C	2.33333	2	0
conu4-b	1336	C	2.33333	2	0
conu4-b	1337	T	2	1	0
conu4-b	1338	A	1.83333	1	0
conu4-b	1339	T	1.66667	1	0
conu4-b	1340	G	1.5	1	0
conu4-b	1341	T	1.16667	1	0
conu4-b	1342	A	1.16667	1	0
conu4-b	1343	T	1.5	1	0
conu4-b	1344	A	2	2	0
conu4-b	1345	A	2.5	2	0
conu4-b	1346	C	3.16667	1	0
conu4-b	1347	G	3.83333	2	0
conu4-b	1348	G	4.16667	2	0
conu4-b	1349	C	4.33333	1	0
conu4-b	1350	T	4.16667	1	0
conu4-b	1351	C	4	1	0
conu4-b	1352	G	3.66667	1	0
conu4-b	1353	T	3.16667	1	0
conu4-b	1354	G	3	1	0
conu4-b	1355	A	2.66667	1	0
conu4-b	1356	T	2.5	1	0
conu4-b	1357	G	2.33333	1	0
conu4-b	1358	T	2.16667	1	0
conu4-b	1359	G	2.33333	1	0
conu4-b	1360	A	2.33333	1	0
conu4-b	1361	T	2.5	1	0
conu4-b	1362	A	2.83333	1	0
conu4-b	1363	G	3.16667	2	0
conu4-b	1364	G	3.5	2	0
conu4-b	1365	C	3.66667	1	0
conu4-b	1366	A	3.83333	1	0
conu4-b	1367	C	4.16667	1	0
conu4-b	1368	A	4.16667	1	0
conu4-b	1369	C	4.16667	2	0
conu4-b	1370	C	4.16667	2	0
conu4-b	1371	G	4.16667	2	0
conu4-b	1372	G	4	2	0
conu4-b	1373	T	3.66667	2	0
conu4-b	1374	T	3.66667	2	0
conu4-b	1375	G	3.66667	2	0
conu4-b	1376	G	3.66667	2	0
conu4-b	1377	T	3.66667	1	0
conu4-b	1378	C	3.83333	2	0
conu4-b	1379	C	4	2	0
conu4-b	1380	A	3.83333	1	0
conu4-b	1381	C	3.83333	2	0
conu4-b	1382	C	3.83333	2	0
conu4-b	1383	A	3.66667	1	0
conu4-b	1384	G	3.66667	1	0
conu4-b	1385	A	3.66667	1	0
conu4-b	1386	G	4	2	0
conu4-b	1387	G	4.16667	2	0
conu4-b	1388	A	4.33333	1	0
conu4-b	1389	G	4.83333	1	0
conu4-b	1390	C	5.16667	1	0
conu4-b	1391	G	5.33333	2	0
conu4-b	1392	G	5.33333	2	0
conu4-b	1393	C	5.16667	3	0
conu4-b	1394	C	5	3	0
conu4-b	1395	C	4.66667	3	0
conu4-b	1396	A	4.33333	1	0
conu4-b	1397	C	4.16667	1	0
conu4-b	1398	A	4	1	0
conu4-b	1399	G	4.16667	2	0
conu4-b	1400	G	4.33333	2	0
conu4-b	1401	C	4.5	1	0
conu4-b	1402	T	4.5	1	0
conu4-b	1403	C	4.5	2	0
conu4-b	1404	C	4.33333	2	0
conu4-b	1405	G	3.83333	1	0
conu4-b	1406	C	3.33333	1	0
conu4-b	1407	A	2.66667	1	0
conu4-b	1408	T	2.33333	2	0
conu4-b	1409	T	2	2	0
conu4-b	1410	A	1.83333	1	0
conu4-b	1411	G	2	1	0
conu4-b	1412	A	2	1	0
conu4-b	1413	C	2.16667	1	0
conu4-b	1414	A	2.16667	2	0
conu4-b	1415	A	2.16667	2	0
conu4-b	1416	G	2.16667	1	0
conu4-b	1417	T	2	2	0
conu4-b	1418	T	2.16667	2	0
conu4-b	1419	G	2.33333	1	0
conu4-b	1420	A	2.5	2	0
conu4-b	1421	A	2.83333	2	0
conu4-b	1422	C	3.16667	1	0
conu4-b	1423	G	3.33333	1	0
conu4-b	1424	A	3.16667	1	0
conu4-b	1425	G	3	2	0
conu4-b	1426	G	2.66667	2	0
conu4-b	1427	T	2	2	0
conu4-b	1428	T	1.33333	2	0
conu4-b	1429	A	0.833333	2	0
conu4-b	1430	A	0.5	2	0
conu4-b	1431	T	0.333333	1	0
conu4-b	1432	A	0.333333	1	0
conu4-b	1433	T	0.5	2	0
conu4-b	1434	T	0.833333	2	0
conu4-b	1435	A	1.16667	1	0
conu4-b	1436	C	1.5	1	0
conu4-b	1437	A	1.5	2	0
conu4-b	1438	A	1.5	2	0
conu4-b	1439	G	1.5	1	0
conu4-b	1440	A	1.33333	5	0
conu4-b	1441	A	1.16667	5	0
conu4-b	1442	A	1	5	0
conu4-b	1443	A	1	5	0
conu4-b	1444	A	1	5	0
conu4-b	1445	C	1.16667	1	0
conu4-b	1446	A	1.33333	1	0
conu4-b	1447	T	1.5	1	0
conu4-b	1448	A	1.83333	1	0
conu4-b	1449	T	2.33333	1	0
conu4-b	1450	C	2.83333	2	0
conu4-b	1451	C	3	2	0
conu4-b	1452	T	3.16667	1	0
conu4-b	1453	C	3.33333	2	0
conu4-b	1454	C	3.33333	2	0
conu4-b	1455	T	3.16667	1	0
conu4-b	1456	A	3.16667	1	0
conu4-b	1457	C	3.5	1	0
conu4-b	1458	T	3.83333	1	0
conu4-b	1459	C	4.16667	2	0
conu4-b	1460	C	4.33333	2	0
conu4-b	1461	G	4.33333	2	0
conu4-b	1462	G	4.16667	2	0
conu4-b	1463	C	3.66667	1	0
conu4-b	1464	T	3	1	0
conu4-b	1465	A	2.5	2	0
conu4-b	1466	A	2.16667	2	0
conu4-b	1467	G	2.16667	1	0
conu4-b	1468	A	2	1	0
conu4-b	1469	T	2.16667	1	0
conu4-b	1470	C	2.66667	1	0
conu4-b	1471	T	3	1	0
conu4-b	1472	G	3.5	1	0
conu4-b	1473	T	3.66667	1	0
conu4-b	1474	C	4.16667	2	0
conu4-b	1475	C	4.33333	2	0
conu4-b	1476	G	4.16667	2	0
conu4-b	1477	G	4	2	0
conu4-b	1478	T	3.66667	1	0
conu4-b	1479	C	3.66667	1	0
conu4-b	1480	T	3.5	1	0
conu4-b	1481	A	3.5	1	0
conu4-b	1482	C	3.66667	2	0
conu4-b	1483	C	3.66667	2	0
conu4-b	1484	G	3.66667	1	0
conu4-b	1485	C	3.5	1	0
conu4-b	1486	T	3.16667	2	0
conu4-b	1487	T	3	2	0
conu4-b	1488	A	2.83333	1	0
conu4-b	1489	G	2.83333	2	0
conu4-b	1490	G	2.66667	2	0
conu4-b	1491	A	2.33333	1	0
conu4-b	1492	C	2.16667	1	0
conu4-b	1493	A	1.83333	1	0
conu4-b	1494	T	1.5	1	0
conu4-b	1495	A	1.16667	2	0
conu4-b	1496	A	1	2	0
conu4-b	1497	T	1	1	0
conu4-b	1498	G	1	1	0
conu4-b	1499	T	1	1	0
conu4-b	1500	A	1	4	0
conu4-b	1501	A	1	4	0
conu4-b	1502	A	1	4	0
conu4-b	1503	A	1.16667	4	0
conu4-b	1504	C	1.5	1	0
conu4-b	1505	T	1.83333	1	0
conu4-b	1506	A	2.16667	2	0
conu4-b	1507	A	2.66667	2	0
conu4-b	1508	G	3.33333	3	0
conu4-b	1509	G	3.66667	3	0
conu4-b	1510	G	3.66667	3	0
conu4-b	1511	T	3.66667	1	0
conu4-b	1512	G	3.83333	2	0
conu4-b	1513	G	3.83333	2	0
conu4-b	1514	T	3.5	2	0
conu4-b	1515	T	3.5	2	0
conu4-b	1516	C	3.66667	1	0
conu4-b	1517	G	3.66667	2	0
conu4-b	1518	G	3.33333	2	0
conu4-b	1519	T	3	1	0
conu4-b	1520	G	3	1	0
conu4-b	1521	A	2.66667	1	0
conu4-b	1522	T	2.33333	2	0
conu4-b	1523	T	2.33333	2	0
conu4-b	1524	G	2.66667	2	0
conu4-b	1525	G	3	2	0
conu4-b	1526	T	3	1	0
conu4-b	1527	A	3.33333	1	0
conu4-b	1528	C	3.83333	1	0
conu4-b	1529	G	4.16667	2	0
conu4-b	1530	G	4.16667	2	0
conu4-b	1531	A	4	1	0
conu4-b	1532	G	4	2	0
conu4-b	1533	G	3.83333	2	0
conu4-b	1534	C	3.33333	1	0
conu4-b	1535	T	2.83333	2	0
conu4-b	1536	T	2.66667	2	0
conu4-b	1537	A	2.66667	1	0
conu4-b	1538	C	2.66667	1	0
conu4-b	1539	A	2.66667	1	0
conu4-b	1540	C	2.83333	1	0
conu4-b	1541	G	3	1	0
conu4-b	1542	T	3	1	0
conu4-b	1543	A	3	1	0
conu4-b	1544	G	3	1	0
conu4-b	1545	A	2.83333	1	0
conu4-b	1546	G	2.83333	1	0
conu4-b	1547	C	2.66667	1	0
conu4-b	1548	A	2.33333	1	0
conu4-b	1549	T	2	1	0
conu4-b	1550	A	1.66667	1	0
conu4-b	1551	G	1.66667	1	0
conu4-b	1552	A	1.5	1	0
conu4-b	1553	T	1.66667	2	0
conu4-b	1554	T	2.16667	2	0
conu4-b	1555	A	2.66667	1	0
conu4-b	1556	G	3.33333	1	0
conu4-b	1557	C	3.66667	1	0
conu4-b	1558	G	3.83333	1	0
conu4-b	1559	C	3.83333	1	0
conu4-b	1560	T	3.66667	1	0
conu4-b	1561	C	3.66667	1	0
conu4-b	1562	A	3.5	2	0
conu4-b	1563	A	3.66667	2	0
conu4-b	1564	G	4	5	0
conu4-b	1565	G	4.16667	5	0
conu4-b	1566	G	4.33333	5	0
conu4-b	1567	G	4.33333	5	0
conu4-b	1568	G	4.33333	5	0
conu4-b	1569	T	4.16667	1	0
conu4-b	1570	A	4.16667	1	0
conu4-b	1571	C	4.5	2	0
conu4-b	1572	C	4.66667	2	0
conu4-b	1573	G	4.66667	2	0
conu4-b	1574	G	4.5	2	0
conu4-b	1575	C	4.16667	2	0
conu4-b	1576	C	3.5	2	0
conu1-a	1687	A	2.5	1	0
conu1-a	1688	G	3	2	0
conu1-a	1689	G	3.33333	2	0
conu1-a	1690	A	3.5	2	0
conu1-a	1691	A	3.66667	2	0
conu1-a	1692	G	3.83333	3	0
conu1-a	1693	G	4	3	0
conu1-a	1694	G	4	3	0
conu1-a	1695	C	4	1	0
conu1-a	1696	T	3.83333	2	0
conu1-a	1697	T	3.83333	2	0
conu1-a	1698	G	4	1	0
conu1-a	1699	C	4	1	0
conu1-a	1700	G	4	1	0
conu1-a	1701	T	4	1	0
conu1-a	1702	G	4.33333	1	0
conu1-a	1703	C	4.33333	1	0
conu1-a	1704	T	4.16667	1	0
conu1-a	1705	C	4.16667	1	0
conu1-a	1706	G	4.16667	2	0
conu1-a	1707	G	4	2	0
conu1-a	1708	A	3.5	1	0
conu1-a	1709	G	3.16667	1	0
conu1-a	1710	A	2.83333	1	0
conu1-a	1711	C	2.66667	1	0
conu1-a	1712	T	2.33333	1	0
conu1-a	1713	A	2.33333	2	0
conu1-a	1714	A	2.5	2	0
conu1-a	1715	C	2.83333	1	0
conu1-a	1716	G	3	1	0
conu1-a	1717	T	2.83333	1	0
conu1-a	1718	G	2.83333	1	0
conu1-a	1719	A	2.5	1	0
conu1-a	1720	C	2.33333	1	0
conu1-a	1721	A	2	2	0
conu1-a	1722	A	2	2	0
conu1-a	1723	T	2.33333	1	0
conu1-a	1724	A	2.83333	1	0
conu1-a	1725	C	3.66667	2	0
conu1-a	1726	C	4.33333	2	0
conu1-a	1727	G	5	3	0
conu1-a	1728	G	5.5	3	0
conu1-a	1729	G	5.83333	3	0
conu1-a	1730	C	5.83333	3	0
conu1-a	1731	C	5.66667	3	0
conu1-a	1732	C	5.5	3	0
conu1-a	1733	G	5.33333	1	0
conu1-a	1734	C	5.16667	1	0
conu1-a	1735	A	5	1	0
conu1-a	1736	G	5	2	0
conu1-a	1737	G	5	2	0
conu1-a	1738	C	4.83333	1	0
conu1-a	1739	G	4.5	2	0
conu1-a	1740	G	4.16667	2	0
conu1-a	1741	A	3.66667	1	0
conu1-a	1742	C	3.16667	1	0
conu1-a	1743	T	2.66667	1	0
conu1-a	1744	A	2.5	1	0
conu1-a	1745	G	2.5	1	0
conu1-a	1746	A	2.5	1	0
conu1-a	1747	T	2.66667	1	0
conu1-a	1748	G	2.83333	1	0
conu1-a	1749	C	3	1	0
conu1-a	1750	T	2.83333	1	0
conu1-a	1751	G	2.83333	1	0
conu1-a	1752	T	2.66667	2	0
conu1-a	1753	T	2.66667	2	0
conu1-a	1754	G	2.66667	1	0
conu1-a	1755	A	2.5	1	0
conu1-a	1756	G	2.5	1	0
conu1-a	1757	T	2.33333	1	0
conu1-a	1758	C	2.33333	1	0
conu1-a	1759	A	2	1	0
conu1-a	1760	T	1.83333	2	0
conu1-a	1761	T	2	2	0
conu1-a	1762	G	2.16667	1	0
conu1-a	1763	T	2.33333	2	0
conu1-a	1764	T	2.66667	2	0
conu1-a	1765	C	3.33333	1	0
conu1-a	1766	G	3.83333	1	0
conu1-a	1767	A	4.16667	1	0
conu1-a	1768	G	4.5	2	0
conu1-a	1769	G	4.66667	2	0
conu1-a	1770	C	4.5	2	0
conu1-a	1771	C	4	2	0
conu1-a	1772	G	3.33333	1	0
conu1-a	1773	A	2.5	3	0
conu1-a	1774	A	1.66667	3	0
conu1-a	1775	A	1.16667	3	0
conu1-a	1776	T	0.833333	4	0
conu1-a	1777	T	0.666667	4	0
conu1-a	1778	T	0.666667	4	0
conu1-a	1779	T	0.833333	4	0
conu1-a	1780	C	1.16667	1	0
conu1-a	1781	A	1.16667	1	0
conu1-a	1782	T	1.16667	2	0
conu1-a	1783	T	1.33333	2	0
conu1-a	1784	A	1.66667	1	0
conu1-a	1785	C	2.16667	1	0
conu1-a	1786	T	2.33333	1	0
conu1-a	1787	A	2.83333	1	0
conu1-a	1788	G	3.5	1	0
conu1-a	1789	C	3.83333	2	0
conu1-a	1790	C	4	2	0
conu1-a	1791	A	4	1	0
conu1-a	1792	C	4.33333	1	0
conu1-a	1793	G	4.33333	1	0
conu1-a	1794	T	4	1	0
conu1-a	1795	C	3.83333	1	0
conu1-a	1796	G	3.5	2	0
conu1-a	1797	G	3.16667	2	0
conu1-a	1798	T	2.5	1	0
conu1-a	1799	A	2	3	0
conu1-a	1800	A	1.66667	3	0
conu1-a	1801	A	1.5	3	0
conu1-a	1802	C	1.66667	1	0
conu1-a	1803	A	1.83333	3	0
conu1-a	1804	A	2.33333	3	0
conu1-a	1805	A	3	3	0
conu1-a	1806	C	3.66667	1	0
conu1-a	1807	G	4.16667	3	0
conu1-a	1808	G	4.33333	3	0
conu1-a	1809	G	4.5	3	0
conu1-a	1810	C	4.5	1	0
conu1-a	1811	T	4.16667	1	0
conu1-a	1812	G	4	1	0
conu1-a	1813	A	3.66667	1	0
conu1-a	1814	C	3.66667	1	0
conu1-a	1815	G	3.5	1	0
conu1-a	1816	T	3.16667	1	0
conu1-a	1817	C	3	1	0
conu1-a	1818	T	2.5	1	0
conu1-a	1819	C	2.33333	1	0
conu1-a	1820	T	2	2	0
conu1-a	1821	T	2	2	0
conu1-a	1822	A	2.33333	1	0
conu1-a	1823	T	2.66667	1	0
conu1-a	1824	G	3.33333	1	0
conu1-a	1825	C	3.66667	1	0
conu1-a	1826	G	4	1	0
conu1-a	1827	C	4.16667	1	0
conu1-a	1828	A	4	1	0
conu1-a	1829	G	4	1	0
conu1-a	1830	T	3.83333	1	0
conu1-a	1831	C	4	1	0
conu1-a	1832	G	4	1	0
conu1-a	1833	T	4	1	0
conu1-a	1834	C	4.33333	3	0
conu1-a	1835	C	4.33333	3	0
conu1-a	1836	C	4.33333	3	0
conu1-a	1837	A	4	1	0
conu1-a	1838	G	3.83333	1	0
conu1-a	1839	C	3.66667	1	0
conu1-a	1840	T	3.16667	1	0
conu1-a	1841	G	2.83333	1	0
conu1-a	1842	A	2.5	2	0
conu1-a	1843	A	2.33333	2	0
conu1-a	1844	C	2.33333	1	0
conu1-a	1845	T	2.16667	2	0
conu1-a	1846	T	2.16667	2	0
conu1-a	1847	G	2.16667	1	0
conu1-a	1848	A	2.16667	1	0
conu1-a	1849	C	2.33333	1	0
conu1-a	1850	A	2.33333	2	0
conu1-a	1851	A	2.66667	2	0
conu1-a	1852	T	3	1	0
conu1-a	1853	G	3.5	3	0
conu1-a	1854	G	3.83333	3	0
conu1-a	1855	G	4	3	0
conu1-a	1856	C	4	1	0
conu1-a	1857	T	3.66667	1	0
conu1-a	1858	C	3.5	1	0
conu1-a	1859	T	3	1	0
conu1-a	1860	G	2.66667	1	0
conu1-a	1861	T	2.33333	1	0
conu1-a	1862	A	2.33333	1	0
conu1-a	1863	C	2.5	1	0
conu1-a	1864	T	2.5	1	0
conu1-a	1865	A	2.83333	1	0
conu1-a	1866	C	3.33333	2	0
conu1-a	1867	C	3.83333	2	0
conu1-a	1868	T	4	1	0
conu1-a	1869	G	4.16667	3	0
conu1-a	1870	G	4.33333	3	0
conu1-a	1871	G	4.16667	3	0
conu1-a	1872	C	3.83333	1	0
conu1-a	1873	A	3.5	2	0
conu1-a	1874	A	3.5	2	0
conu1-a	1875	C	3.66667	1	0
conu1-a	1876	A	3.83333	1	0
conu1-a	1877	C	4.33333	1	0
conu1-a	1878	G	4.66667	4	0
conu1-a	1879	G	4.83333	4	0
conu1-a	1880	G	4.66667	4	0
conu1-a	1881	G	4.16667	4	0
conu1-a	1882	C	3.66667	1	0
conu1-a	1883	T	2.83333	1	0
conu1-a	1884	A	2.33333	1	0
conu1-a	1885	T	2.16667	1	0
conu1-a	1886	A	2.16667	1	0
conu1-a	1887	C	2.5	1	0
conu1-a	1888	T	2.83333	1	0
conu1-a	1889	C	3.33333	1	0
conu1-a	1890	G	3.66667	1	0
conu1-a	1891	A	3.83333	1	0
conu1-a	1892	G	4	1	0
conu1-a	1893	C	3.83333	1	0
conu1-a	1894	T	3.5	1	0
conu1-a	1895	C	3.16667	1	0
conu1-a	1896	G	2.83333	1	0
conu1-a	1897	A	2.5	1	0
conu1-a	1898	T	2.33333	2	0
conu1-a	1899	T	2.5	2	0
conu1-a	1900	A	2.83333	1	0
conu1-a	1901	C	3.33333	1	0
conu1-a	1902	G	3.66667	1	0
conu1-a	1903	C	3.83333	1	0
conu1-a	1904	G	3.83333	1	0
conu1-a	1905	A	3.5	1	0
conu1-a	1906	G	3.16667	1	0
conu1-a	1907	A	2.66667	2	0
conu1-a	1908	A	2.33333	2	0
conu1-a	1909	G	2.16667	1	0
conu1-a	1910	A	2	2	0
conu1-a	1911	A	2	2	0
conu1-a	1912	G	2	1	0
conu1-a	1913	T	2	2	0
conu1-a	1914	T	2	2	0
conu1-a	1915	C	2	1	0
conu1-a	1916	T	1.83333	1	0
conu1-a	1917	A	1.83333	1	0
conu1-a	1918	C	1.83333	1	0
conu1-a	1919	A	1.66667	2	0
conu1-a	1920	A	1.5	2	0
conu1-a	1921	T	1.5	1	0
conu1-a	1922	C	1.66667	1	0
conu1-a	1923	T	1.5	1	0
conu1-a	1924	A	1.5	1	0
conu1-a	1925	T	1.83333	1	0
conu1-a	1926	G	2.16667	1	0
conu1-a	1927	T	2.33333	1	0
conu1-a	1928	A	2.5	1	0
conu1-a	1929	C	2.83333	1	0
conu1-a	1930	G	3	1	0
conu1-a	1931	T	2.83333	1	0
conu1-a	1932	C	2.66667	1	0
conu1-a	1933	A	2.33333	1	0
conu1-a	1934	T	2	1	0
conu1-a	1935	C	1.66667	1	0
conu1-a	1936	A	1.33333	1	0
conu1-a	1937	T	1.33333	1	0
conu1-a	1938	A	1.5	1	0
conu1-a	1939	T	2	1	0
conu1-a	1940	A	2.5	1	0
conu1-a	1941	G	3	1	0
conu1-a	1942	C	3.33333	1	0
conu1-a	1943	G	3.33333	2	0
conu1-a	1944	G	3.16667	2	0
conu1-a	1945	A	2.83333	4	0
conu1-a	1946	A	2.66667	4	0
conu1-a	1947	A	2.66667	4	0
conu1-a	1948	A	2.83333	4	0
conu1-a	1949	C	3.33333	4	0
conu1-a	1950	C	3.83333	4	0
conu1-a	1951	C	4.33333	4	0
conu1-a	1952	C	4.5	4	0
conu1-a	1953	A	4.5	1	0
conu1-a	1954	C	4.66667	1	0
conu1-a	1955	G	4.66667	2	0
conu1-a	1956	G	4.5	2	0
conu1-a	1957	T	4.16667	1	0
conu1-a	1958	G	4.16667	3	0
conu1-a	1959	G	4.16667	3	0
conu1-a	1960	G	4	3	0
conu1-a	1961	T	3.66667	2	0
conu1-a	1962	T	3.5	2	0
conu1-a	1963	C	3.66667	2	0
conu1-a	1964	C	3.5	2	0
conu1-a	1965	G	3.33333	1	0
conu1-a	1966	T	3	2	0
conu1-a	1967	T	2.83333	2	0
conu1-a	1968	G	2.66667	1	0
conu1-a	1969	A	2.16667	1	0
conu1-a	1970	C	2	1	0
conu1-a	1971	T	1.83333	2	0
conu1-a	1972	T	2	2	0
conu1-a	1973	A	2.16667	2	0
conu1-a	1974	A	2.33333	2	0
conu1-a	1975	G	2.83333	2	0
conu1-a	1976	G	3.16667	2	0
conu1-a	1977	C	3.33333	1	0
conu1-a	1978	T	3.33333	1	0
conu1-a	1979	A	3.33333	1	0
conu1-a	1980	C	3.33333	2	0
conu1-a	1981	C	3.16667	2	0
conu1-a	1982	A	2.83333	1	0
conu1-a	1983	C	2.83333	1	0
conu1-a	1984	T	2.83333	1	0
conu1-a	1985	A	3	1	0
conu1-a	1986	C	3.16667	1	0
conu1-a	1987	A	3.16667	1	0
conu1-a	1988	G	3.33333	1	0
conu1-a	1989	C	3.33333	1	0
conu1-a	1990	G	3.16667	1	0
conu1-a	1991	A	2.83333	2	0
conu1-a	1992	A	2.66667	2	0
conu1-a	1993	T	2.83333	1	0
conu1-a	1994	C	3	1	0
conu1-a	1995	T	3	1	0
conu1-a	1996	C	3.33333	3	0
conu1-a	1997	C	3.66667	3	0
conu1-a	1998	C	3.66667	3	0
conu1-a	1999	A	3.33333	2	0
conu1-a	2000	A	3	2	0
conu1-a	2001	C	2.83333	1	0
conu1-a	2002	G	2.5	1	0
conu1-a	2003	T	2.16667	1	0
conu1-a	2004	A	2	1	0
conu1-a	2005	T	2.16667	1	0
conu1-a	2006	A	2.5	1	0
conu1-a	2007	C	3	2	0
conu1-a	2008	C	3.33333	2	0
conu1-a	2009	A	3.5	1	0
conu1-a	2010	G	3.83333	1	0
conu1-a	2011	C	3.83333	1	0
conu1-a	2012	G	3.5	1	0
conu1-a	2013	T	3	1	0
conu1-a	2014	A	2.66667	1	0
conu1-a	2015	C	2.5	1	0
conu1-a	2016	A	2	1	0
conu1-a	2017	T	1.83333	1	0
conu1-a	2018	C	2	1	0
conu1-a	2019	T	2.16667	3	0
conu1-a	2020	T	2.33333	3	0
conu1-a	2021	T	2.66667	3	0
conu1-a	2022	C	3.16667	1	0
conu1-a	2023	G	3.33333	1	0
conu1-a	2024	C	3.16667	1	0
conu1-a	2025	A	3	1	0
conu1-a	2026	G	2.83333	1	0
conu1-a	2027	A	2.5	1	0
conu1-a	2028	T	2.33333	1	0
conu1-a	2029	A	2.33333	1	0
conu1-a	2030	G	2.66667	1	0
conu1-a	2031	T	3	1	0
conu1-a	2032	G	3.5	1	0
conu1-a	2033	C	4	1	0
conu1-a	2034	A	4.16667	1	0
conu1-a	2035	G	4.33333	1	0
conu1-a	2036	C	4.33333	1	0
conu1-a	2037	G	4.16667	1	0
conu1-a	2038	C	3.83333	1	0
conu1-a	2039	A	3.33333	1	0
conu1-a	2040	T	3	1	0
conu1-a	2041	G	2.83333	1	0
conu1-a	2042	A	2.5	1	0
conu1-a	2043	G	2.33333	1	0
conu1-a	2044	A	2	1	0
conu1-a	2045	T	2	1	0
conu1-a	2046	C	2	1	0
conu1-a	2047	A	1.66667	1	0
conu1-a	2048	T	1.66667	2	0
conu1-a	2049	T	1.66667	2	0
conu1-a	2050	C	1.83333	1	0
conu1-a	2051	A	1.66667	1	0
conu1-a	2052	T	1.5	1	0
conu1-a	2053	G	1.5	1	0
conu3-b	2072	A	2.16667	1	0
conu3-b	2073	G	2.33333	1	0
conu3-b	2074	A	2.16667	1	0
conu3-b	2075	G	2.16667	1	0
conu3-b	2076	A	2	1	0
conu3-b	2077	T	1.83333	1	0
conu3-b	2078	A	1.83333	2	0
conu3-b	2079	A	1.83333	2	0
conu3-b	2080	G	2	1	0
conu3-b	2081	C	2	1	0
conu3-b	2082	A	2	1	0
conu3-b	2083	T	2.16667	3	0
conu3-b	2084	T	2.33333	3	0
conu3-b	2085	T	2.5	3	0
conu3-b	2086	C	2.66667	3	0
conu3-b	2087	C	2.66667	3	0
conu3-b	2088	C	2.66667	3	0
conu3-b	2089	T	2.33333	1	0
conu3-b	2090	A	2.16667	1	0
conu3-b	2091	T	2	1	0
conu3-b	2092	A	2	1	0
conu3-b	2093	G	2.16667	1	0
conu3-b	2094	A	2.16667	1	0
conu3-b	2095	G	2.33333	1	0
conu3-b	2096	T	2.16667	1	0
conu3-b	2097	C	2	1	0
conu3-b	2098	T	1.66667	2	0
conu3-b	2099	T	1.5	2	0
conu3-b	2100	A	1.5	3	0
conu3-b	2101	A	1.5	3	0
conu3-b	2102	A	1.66667	3	0
conu3-b	2103	C	2	1	0
conu3-b	2104	G	2.16667	1	0
conu3-b	2105	T	2.16667	2	0
conu3-b	2106	T	2.33333	2	0
conu3-b	2107	A	2.5	1	0
conu3-b	2108	C	2.66667	1	0
conu3-b	2109	A	2.66667	1	0
conu3-b	2110	G	2.83333	2	0
conu3-b	2111	G	2.83333	2	0
conu3-b	2112	A	2.66667	2	0
conu3-b	2113	A	2.66667	2	0
conu3-b	2114	C	2.66667	1	0
conu3-b	2115	A	2.66667	1	0
conu3-b	2116	T	2.83333	1	0
conu3-b	2117	C	3.33333	2	0
conu3-b	2118	C	3.83333	2	0
conu3-b	2119	A	4.16667	1	0
conu3-b	2120	G	4.66667	2	0
conu3-b	2121	G	5	2	0
conu3-b	2122	C	5	4	0
conu3-b	2123	C	4.83333	4	0
conu3-b	2124	C	4.66667	4	0
conu3-b	2125	C	4.5	4	0
conu3-b	2126	T	4	1	0
conu3-b	2127	A	3.83333	1	0
conu3-b	2128	G	3.83333	2	0
conu3-b	2129	G	3.83333	2	0
conu3-b	2130	C	3.66667	1	0
conu3-b	2131	T	3.33333	1	0
conu3-b	2132	G	3.33333	1	0
conu3-b	2133	T	3	1	0
conu3-b	2134	G	2.66667	1	0
conu3-b	2135	A	2.33333	2	0
conu3-b	2136	A	2.33333	2	0
conu3-b	2137	C	2.66667	1	0
conu3-b	2138	T	2.83333	1	0
conu3-b	2139	A	3.16667	1	0
conu3-b	2140	C	3.66667	1	0
conu3-b	2141	G	4.16667	3	0
conu3-b	2142	G	4.5	3	0
conu3-b	2143	G	4.66667	3	0
conu3-b	2144	A	4.83333	1	0
conu3-b	2145	C	5.16667	3	0
conu3-b	2146	C	5.16667	3	0
conu3-b	2147	C	5.16667	3	0
conu3-b	2148	G	5.16667	3	0
conu3-b	2149	G	5	3	0
conu3-b	2150	G	4.66667	3	0
conu3-b	2151	A	4	1	0
conu3-b	2152	G	3.5	1	0
conu3-b	2153	C	2.83333	1	0
conu3-b	2154	T	2	2	0
conu3-b	2155	T	1.33333	2	0
conu3-b	2156	A	1	2	0
conu3-b	2157	A	0.833333	2	0
conu3-b	2158	T	0.666667	2	0
conu3-b	2159	T	0.833333	2	0
conu3-b	2160	A	1.16667	1	0
conu3-b	2161	G	1.66667	1	0
conu3-b	2162	T	2	1	0
conu3-b	2163	A	2.5	1	0
conu3-b	2164	G	3.16667	1	0
conu3-b	2165	T	3.5	1	0
conu3-b	2166	C	3.83333	1	0
conu3-b	2167	G	4	2	0
conu3-b	2168	G	4	2	0
conu3-b	2169	C	3.66667	1	0
conu3-b	2170	T	3	2	0
conu3-b	2171	T	2.5	2	0
conu3-b	2172	C	2.16667	1	0
conu3-b	2173	T	1.83333	1	0
conu3-b	2174	A	1.83333	1	0
conu3-b	2175	T	2.16667	2	0
conu3-b	2176	T	2.66667	2	0
conu3-b	2177	C	3.16667	2	0
conu3-b	2178	C	3.33333	2	0
conu3-b	2179	G	3.33333	2	0
conu3-b	2180	G	3	2	0
conu3-b	2181	A	2.33333	1	0
conu3-b	2182	T	1.66667	2	0
conu3-b	2183	T	1	2	0
conu3-b	2184	A	0.666667	4	0
conu3-b	2185	A	0.5	4	0
conu3-b	2186	A	0.5	4	0
conu3-b	2187	A	0.833333	4	0
conu3-b	2188	T	1.33333	1	0
conu3-b	2189	C	1.83333	1	0
conu3-b	2190	T	2	2	0
conu3-b	2191	T	2.16667	2	0
conu3-b	2192	C	2.33333	1	0
conu3-b	2193	G	2.33333	1	0
conu3-b	2194	T	2	4	0
conu3-b	2195	T	1.83333	4	0
conu3-b	2196	T	2	4	0
conu3-b	2197	T	2.16667	4	0
conu3-b	2198	G	2.33333	1	0
conu3-b	2199	T	2.33333	1	0
conu3-b	2200	C	2.5	2	0
conu3-b	2201	C	2.5	2	0
conu3-b	2202	A	2.16667	4	0
conu3-b	2203	A	1.83333	4	0
conu3-b	2204	A	1.66667	4	0
conu3-b	2205	A	1.66667	4	0
conu3-b	2206	G	1.83333	1	0
conu3-b	2207	A	1.83333	2	0
conu3-b	2208	A	2	2	0
conu3-b	2209	C	2.16667	1	0
conu3-b	2210	A	2.16667	1	0
conu3-b	2211	G	2.33333	1	0
conu3-b	2212	A	2.33333	3	0
conu3-b	2213	A	2.66667	3	0
conu3-b	2214	A	3.16667	3	0
conu3-b	2215	C	3.83333	2	0
conu3-b	2216	C	4.33333	2	0
conu3-b	2217	G	4.5	1	0
conu3-b	2218	C	4.66667	1	0
conu3-b	2219	G	4.5	1	0
conu3-b	2220	C	4.16667	1	0
conu3-b	2221	T	3.5	1	0
conu3-b	2222	A	3.16667	1	0
conu3-b	2223	G	3.16667	1	0
conu3-b	2224	A	3.16667	1	0
conu3-b	2225	C	3.33333	1	0
conu3-b	2226	T	3.5	1	0
conu3-b	2227	G	4	2	0
conu3-b	2228	G	4.33333	2	0
[truncated: 2,944 more rows]

## Sheet: Figure 2b
Base	REF_NT	Error	Insertion	Deletion	Mismatch	Coverage
1	A	0	0	0	0	15890
2	C	3	0	1	2	15893
3	T	0	0	0	0	15894
4	A	0	0	0	0	15896
5	G	0	0	0	0	15898
6	T	72	0	24	48	15924
7	G	15	0	5	10	15906
8	A	3	0	1	2	15904
9	A	80	0	26	54	15931
10	T	42	0	14	28	15921
11	T	45	0	15	30	15924
12	C	27	0	9	18	15920
13	A	39	0	13	26	15926
14	A	21	0	7	14	15921
15	G	54	0	18	36	15934
16	C	36	0	12	24	15930
17	T	45	0	15	30	15935
18	T	76	0	25	51	15947
19	G	30	0	10	20	15934
20	G	39	0	13	26	15909
21	A	31	0	10	21	15772
22	T	31	0	10	21	15896
23	C	33	3	12	18	15801
24	C	48	0	16	32	15824
25	G	33	0	11	22	15751
26	A	18	0	6	12	15720
27	A	39	0	13	26	15792
28	C	15	0	5	10	15883
29	A	12	0	4	8	15664
30	C	15	0	5	10	15879
31	G	36	0	12	24	15633
32	T	122	0	40	82	15855
33	A	30	0	10	20	15675
34	T	49	0	16	33	15886
35	C	51	0	17	34	15707
36	A	12	0	4	8	15546
37	C	12	0	4	8	15874
38	A	9	0	3	6	15635
39	T	106	0	35	71	15906
40	A	12	0	4	8	15615
41	G	21	0	7	14	15846
42	T	85	0	28	57	15895
43	T	65	0	21	44	15854
44	C	40	0	13	27	15776
45	C	30	0	10	20	15768
46	T	36	0	12	24	15796
47	A	46	0	16	30	15488
48	A	25	0	8	17	15799
49	T	55	0	18	37	15879
50	A	25	0	8	17	15618
51	C	40	0	13	27	15876
52	G	52	0	17	35	15724
53	A	9	0	3	6	15692
54	C	51	0	17	34	15883
55	T	40	0	13	27	15787
56	C	18	0	6	12	15577
57	A	15	0	5	10	15675
58	C	42	0	14	28	15881
59	T	133	0	44	89	15811
60	A	153	0	51	102	15723
61	T	136	0	44	92	15905
62	A	58	0	19	39	15653
63	G	52	0	18	34	15877
64	G	42	0	14	28	15845
65	G	39	0	13	26	15746
66	A	54	0	18	36	15584
67	T	252	0	84	168	15929
68	T	183	0	60	123	15829
69	T	87	0	29	58	15656
70	A	27	0	9	18	15552
71	G	53	0	17	36	15875
72	G	51	0	17	34	15645
73	T	39	0	13	26	15756
74	G	27	0	9	18	15769
75	A	19	0	6	13	15711
76	C	42	0	14	28	15873
77	A	18	0	6	12	15738
78	C	19	0	6	13	15864
79	T	66	0	22	44	15800
80	A	42	0	14	28	15631
81	T	79	0	26	53	15880
82	A	25	0	8	17	15399
83	G	164	2	54	108	15909
84	C	61	0	20	41	15879
85	C	42	0	14	28	15633
86	G	52	0	18	34	15643
87	A	18	0	6	12	15526
88	T	72	0	24	48	15878
89	C	36	0	12	24	15774
90	G	34	0	11	23	15744
91	A	15	0	5	10	15684
92	T	54	0	18	36	15881
93	A	42	0	14	28	15545
94	G	63	0	21	42	15884
95	C	90	0	30	60	15893
96	A	40	0	13	27	15628
97	A	85	0	28	57	15515
98	G	54	0	18	36	15794
99	T	96	0	32	64	15890
100	A	27	0	9	18	15235
101	G	75	0	25	50	15883
102	A	18	0	6	12	15864
103	T	45	0	15	30	15875
104	C	61	0	20	41	15880
105	G	45	0	15	30	15873
106	C	40	0	13	27	15867
107	G	30	0	10	20	15574
108	G	37	0	12	25	15740
109	G	36	0	12	24	15724
110	G	18	0	6	12	15714
111	T	70	0	23	47	15836
112	C	12	0	4	8	15802
113	T	40	0	14	26	15778
114	C	34	0	11	23	15769
115	G	27	0	9	18	15702
116	G	34	0	11	23	15763
117	C	30	0	10	20	15809
118	A	32	0	10	22	15698
119	A	187	0	61	126	15786
120	T	98	0	32	66	15889
121	G	30	0	10	20	15668
122	T	79	0	26	53	15857
123	C	21	0	7	14	15825
124	A	12	0	3	9	15635
125	A	32	0	10	22	15442
126	A	51	0	17	34	15667
127	G	33	0	11	22	15774
128	T	105	0	35	70	15882
129	T	103	0	34	69	15786
130	T	75	0	25	50	15773
131	A	39	0	13	26	15708
132	T	82	0	27	55	15875
133	T	67	0	22	45	15764
134	C	79	0	26	53	15742
135	T	71	0	23	48	15713
136	C	30	0	10	20	15779
137	T	63	0	21	42	15670
138	A	51	0	17	34	15500
139	G	42	0	14	28	15857
140	A	40	0	13	27	15854
141	T	72	0	23	49	15862
142	A	28	0	9	19	15609
143	C	42	0	14	28	15854
144	G	70	0	23	47	15653
145	T	82	0	27	55	15793
146	C	24	0	8	16	15781
147	C	39	0	13	26	15759
148	A	25	0	8	17	15615
149	G	39	0	13	26	15716
150	T	97	0	32	65	15861
151	G	28	0	9	19	15795
152	C	44	0	14	30	15778
153	C	36	0	12	24	15844
154	G	18	0	6	12	15840
155	G	33	0	11	22	15845
156	C	39	0	13	26	15851
157	G	27	0	9	18	15847
158	A	21	0	7	14	15843
159	G	12	0	4	8	15838
160	T	73	0	23	50	15857
161	G	10	2	4	4	15840
162	G	24	0	8	16	15842
163	G	24	0	8	16	15842
164	A	25	0	8	17	15847
165	A	660	0	218	442	16056
166	C	31	0	11	20	15851
167	G	37	0	12	25	15852
168	T	125	0	41	84	15881
169	C	21	0	7	14	15849
170	G	34	0	11	23	15847
171	A	63	0	20	43	15854
172	T	74	0	24	50	15860
173	G	45	0	15	30	15729
174	G	69	0	23	46	15821
175	G	12	0	4	8	15614
176	T	67	0	22	45	15819
177	G	34	0	12	22	15774
178	C	35	0	11	24	15762
179	G	19	0	6	13	15737
180	C	27	0	9	18	15841
181	C	6	0	2	4	15624
182	G	18	0	6	12	15718
183	C	21	1	7	13	15705
184	C	24	0	8	16	15784
185	C	18	0	6	12	15636
186	G	9	0	3	6	15754
187	G	27	0	9	18	15588
188	A	30	0	9	21	15654
189	T	216	0	70	146	15898
190	G	15	0	5	10	15510
191	T	65	0	20	45	15846
192	C	30	0	10	20	15703
193	A	59	0	19	40	15824
194	C	22	0	7	15	15846
195	A	52	0	17	35	15721
196	C	31	0	10	21	15850
197	G	39	0	13	26	15809
198	C	18	0	6	12	15810
199	G	35	0	11	24	15421
200	T	150	0	50	100	15853
201	C	28	0	9	19	15845
202	C	40	0	13	27	15601
203	G	22	0	7	15	15691
204	T	110	0	35	75	15783
205	G	24	0	8	16	15738
206	A	52	0	17	35	15752
207	A	158	0	52	106	15592
208	T	51	0	17	34	15837
209	C	43	0	14	29	15643
210	C	65	0	21	44	15837
211	T	60	0	19	41	15744
212	A	77	0	25	52	15651
213	T	67	0	21	46	15839
214	G	33	0	10	23	15583
215	T	91	0	30	61	15842
216	A	45	0	14	31	15704
217	T	68	0	22	46	15842
218	A	54	0	18	36	15535
219	A	44	0	14	30	15750
220	C	34	0	11	23	15825
221	G	34	0	11	23	15458
222	G	40	0	13	27	15664
223	C	51	0	17	34	15833
224	T	84	0	27	57	15634
225	C	39	0	13	26	15720
226	G	40	0	13	27	15617
227	T	112	0	36	76	15777
228	G	22	0	8	14	15824
229	A	40	0	12	28	15754
230	T	77	0	25	52	15843
231	G	30	0	10	20	15419
232	T	57	0	18	39	15713
233	G	30	0	10	20	15823
234	A	35	0	11	24	15578
235	T	53	0	17	36	15827
236	A	41	1	14	26	15363
237	G	34	0	11	23	15817
238	G	43	0	14	29	15660
239	C	24	0	8	16	15639
240	A	26	0	8	18	15704
241	C	13	0	4	9	15809
242	A	32	0	10	22	15512
243	C	12	0	4	8	15803
244	C	40	0	13	27	15815
245	G	12	0	4	8	15479
246	G	34	0	11	23	15694
247	T	137	0	44	93	15840
248	T	64	0	21	43	15691
249	G	18	0	6	12	15393
250	G	27	0	9	18	15469
251	T	49	0	17	32	15796
252	C	29	0	10	19	15459
253	C	25	0	9	16	15787
254	A	20	0	7	13	15783
255	C	30	0	10	20	15794
256	C	49	0	16	33	15800
257	A	44	0	14	30	15376
258	G	30	0	10	20	15793
259	A	25	0	8	17	15651
260	G	35	1	12	22	15795
261	G	19	0	6	13	15717
262	A	10	0	3	7	15614
263	G	28	0	9	19	15788
264	C	12	0	4	8	15785
265	G	28	0	10	18	15649
266	G	21	0	7	14	15663
267	C	17	0	6	11	15697
268	C	19	0	6	13	15680
269	C	23	0	7	16	15732
270	A	44	0	14	30	15500
271	C	15	0	5	10	15781
272	A	32	0	10	22	15564
273	G	15	0	5	10	15783
274	G	33	0	11	22	15776
275	C	33	0	11	22	15768
276	T	51	0	17	34	15570
277	C	9	0	4	5	15388
278	C	39	0	13	26	15596
279	G	18	0	6	12	15696
280	C	31	0	10	21	15789
281	A	24	0	7	17	15584
282	T	158	0	52	106	15821
283	T	111	0	35	76	15660
284	A	47	0	15	32	15394
285	G	27	0	9	18	15785
286	A	20	0	6	14	15780
287	C	28	0	9	19	15787
288	A	63	0	20	43	15524
289	A	123	0	41	82	15475
290	G	37	0	11	26	15768
291	T	103	0	34	69	15805
292	T	65	0	21	44	15788
293	G	34	0	11	23	15657
294	A	15	0	5	10	15657
295	A	53	0	17	36	15582
296	C	30	0	10	20	15781
297	G	63	0	21	42	15695
298	A	49	0	15	34	15429
299	G	25	0	9	16	15777
300	G	54	0	18	36	15700
301	T	91	0	29	62	15751
302	T	110	0	36	74	15803
303	A	72	0	23	49	15668
304	A	41	0	12	29	15783
305	T	53	0	17	36	15794
306	A	49	0	15	34	15782
307	T	104	0	34	70	15811
308	T	73	1	24	48	15796
309	A	29	1	10	18	15780
310	C	39	0	13	26	15788
311	A	35	0	11	24	15780
312	A	26	0	8	18	15769
313	G	55	0	18	37	15792
314	A	22	0	7	15	15783
315	A	29	0	9	20	15785
316	A	32	0	10	22	15784
317	A	49	0	16	33	15790
318	A	141	0	46	95	15820
319	C	51	0	17	34	15791
320	A	20	0	6	14	15776
321	T	82	0	27	55	15801
322	A	52	0	17	35	15774
323	T	57	0	19	38	15794
324	C	66	0	21	45	15790
325	C	97	0	32	65	15675
326	T	43	1	13	29	15743
327	C	28	0	9	19	15585
328	C	66	0	21	45	15752
329	T	46	0	15	31	15720
330	A	21	0	6	15	15608
331	C	37	0	13	24	15787
332	T	37	0	12	25	15783
333	C	42	0	13	29	15584
334	C	46	0	15	31	15676
335	G	24	0	8	16	15609
336	G	39	0	13	26	15665
337	C	36	0	12	24	15706
338	T	62	0	19	43	15717
339	A	127	0	41	86	15389
340	A	37	0	11	26	15274
341	G	33	0	11	22	15793
342	A	11	0	3	8	15784
343	T	58	0	19	39	15794
344	C	39	0	13	26	15794
345	T	60	0	19	41	15800
346	G	37	0	12	25	15727
347	T	64	0	21	43	15725
348	C	24	0	8	16	15785
349	C	58	0	19	39	15752
350	G	33	0	11	22	15554
351	G	30	0	10	20	15522
352	T	68	0	22	46	15781
353	C	32	0	10	22	15783
354	T	28	0	9	19	15534
355	A	40	0	13	27	15548
356	C	41	1	14	26	15791
357	C	45	0	15	30	15695
358	G	40	0	13	27	15580
359	C	30	0	10	20	15624
360	T	128	1	41	86	15810
361	T	165	0	54	111	15641
362	A	31	0	10	21	15504
363	G	47	0	15	32	15804
364	G	46	0	15	31	15804
365	A	56	0	18	38	15566
366	C	16	0	6	10	15797
367	A	105	0	34	71	15686
368	T	95	0	31	64	15822
369	A	45	0	15	30	15509
370	A	45	0	14	31	15717
371	T	52	0	17	35	15812
372	G	33	0	11	22	15540
373	T	71	0	23	48	15628
374	A	49	0	16	33	15721
375	A	48	0	16	32	15611
376	A	92	0	30	62	15723
377	A	71	0	22	49	15620
378	C	60	0	20	40	15822
379	T	84	0	27	57	15748
380	A	53	1	17	35	15745
381	A	34	0	11	23	15424
382	G	34	0	11	23	15811
383	G	61	0	20	41	15754
384	G	34	0	11	23	15644
385	T	94	0	31	63	15832
386	G	21	0	7	14	15690
387	G	38	0	12	26	15584
388	T	100	0	33	67	15615
389	T	52	0	16	36	15825
390	C	33	0	11	22	15669
391	G	46	0	15	31	15598
392	G	28	0	9	19	15632
393	T	108	0	35	73	15847
394	G	33	0	11	22	15655
395	A	34	0	10	24	15818
396	T	79	0	26	53	15834
397	T	95	0	31	64	15527
398	G	40	0	14	26	15721
399	G	39	0	13	26	15560
400	T	45	0	15	30	15779
401	A	28	0	9	19	15315
402	C	35	0	12	23	15825
403	G	43	0	14	29	15658
404	G	24	0	8	16	15674
405	A	13	0	4	9	15820
406	G	30	0	10	20	15838
407	G	52	0	17	35	15843
408	C	42	0	14	28	15840
409	T	71	0	23	48	15431
410	T	71	0	23	48	15849
411	A	27	0	8	19	15701
412	C	25	0	8	17	15838
413	A	25	0	8	17	15604
414	C	36	0	12	24	15846
415	G	46	0	15	31	15777
416	T	45	0	15	30	15842
417	A	24	0	7	17	15466
418	G	45	0	15	30	15846
419	A	24	0	8	16	15781
420	G	19	0	6	13	15838
421	C	36	0	12	24	15846
422	A	31	0	10	21	15551
423	T	86	0	28	58	15865
424	A	35	0	11	24	15371
425	G	59	0	19	40	15851
426	A	38	0	12	26	15848
427	T	98	1	32	65	15865
428	T	77	0	25	52	15855
429	A	30	0	10	20	15170
430	G	81	0	27	54	15871
431	C	56	0	18	38	15862
432	G	39	0	13	26	15775
433	C	30	0	10	20	15738
434	T	27	0	9	18	15853
435	C	33	0	11	22	15720
436	A	35	1	12	22	15469
437	A	45	0	14	31	15860
438	G	36	0	12	24	15866
439	G	22	0	8	14	15732
440	G	42	0	14	28	15556
441	G	27	0	9	18	15689
442	G	36	0	12	24	15861
443	T	55	0	18	37	15872
444	A	69	0	23	46	15762
445	C	28	0	9	19	15864
446	C	42	0	14	28	15754
447	G	34	0	11	23	15675
448	G	22	0	7	15	15836
449	C	21	0	7	14	15805
450	C	36	0	12	24	15518
451	T	56	0	18	38	15876
452	T	68	0	22	46	15799
453	A	29	0	10	19	15817
454	A	15	0	5	10	15741
455	C	26	0	8	18	15874
456	A	32	0	10	22	15860
457	G	27	0	8	19	15864
458	T	88	0	29	59	15895
459	G	27	0	9	18	15875
460	A	13	0	4	9	15864
461	G	25	0	8	17	15870
462	T	99	0	32	67	15896
463	T	64	0	21	43	15880
464	G	22	0	7	15	15854
465	T	54	0	18	36	15885
466	A	25	0	8	17	15873
467	C	58	0	19	39	15886
468	C	78	0	26	52	15893
469	T	103	0	33	70	15900
470	T	122	0	39	83	15905
471	G	24	0	8	16	15862
472	T	97	0	30	67	15890
473	T	57	0	19	38	15887
474	A	49	0	16	33	15858
475	G	40	0	13	27	15878
476	G	39	0	13	26	15808
477	G	47	0	15	32	15802
478	C	37	0	12	25	15844
479	A	56	0	18	38	15570
480	G	22	0	7	15	15783
481	T	67	0	22	45	15889
482	A	47	0	15	32	15794
483	C	27	0	9	18	15876
484	G	40	0	13	27	15761
485	A	22	0	7	15	15457
486	G	30	0	10	20	15795
487	T	60	0	19	41	15879
488	T	34	0	11	23	15821
489	C	27	1	9	17	15779
490	C	45	0	15	30	15789
491	A	59	0	19	40	14945
492	G	30	0	10	20	15867
493	C	46	0	15	31	15880
494	C	33	0	10	23	15872
495	G	31	0	10	21	15866
496	C	15	0	5	10	15867
497	A	31	0	10	21	15814
498	C	13	0	4	9	15870
499	T	37	0	12	25	15807
500	C	15	0	5	10	15871
501	A	35	0	11	24	15361
502	G	18	0	6	12	15875
503	C	36	0	12	24	15883
504	G	45	0	15	30	15866
505	G	21	0	7	14	15756
506	G	18	0	6	12	15633
507	A	17	0	6	11	15748
508	A	253	0	84	169	15493
509	G	31	0	10	21	15871
510	A	34	0	11	23	15872
511	C	21	0	7	14	15874
512	G	48	0	16	32	15755
513	G	30	0	10	20	15631
514	G	27	0	9	18	15541
515	T	83	0	27	56	15887
516	G	9	0	3	6	15865
517	T	40	0	12	28	15770
518	A	13	0	4	9	15794
519	C	14	0	4	10	15865
520	A	36	0	12	24	15574
521	T	81	0	26	55	15886
522	G	33	0	11	22	15638
523	T	22	0	7	15	15862
524	A	61	0	20	41	15472
525	G	51	0	17	34	15878
526	C	22	0	7	15	15868
527	G	28	0	9	19	15612
528	A	16	0	5	11	15605
529	C	31	0	10	21	15875
530	A	33	0	11	22	15794
531	A	64	0	21	43	15815
532	C	36	0	12	24	15876
533	C	57	0	19	38	15504
534	C	24	0	8	16	15870
535	G	27	0	9	18	15740
536	C	16	0	5	11	15776
537	C	13	0	4	9	15868
538	G	30	0	10	20	15523
539	T	136	0	45	91	15789
540	C	18	0	6	12	15763
541	G	21	0	7	14	15688
542	T	138	0	46	92	15839
543	A	77	0	25	52	15586
544	T	46	0	15	31	15885
545	A	47	0	15	32	15716
546	T	51	0	17	34	15874
547	A	37	0	12	25	15858
548	T	61	0	20	41	15879
549	T	54	0	18	36	15565
550	C	25	0	8	17	15762
551	G	31	0	10	21	15570
552	G	39	0	13	26	15619
553	A	28	0	9	19	15580
554	C	24	0	8	16	15871
555	C	37	0	12	25	15696
556	G	27	0	9	18	15707
557	A	49	0	16	33	15868
558	G	9	0	3	6	15861
559	T	74	0	24	50	15884
560	C	25	0	8	17	15870
561	G	28	0	9	19	15448
562	A	21	0	7	14	15724
563	C	24	0	8	16	15865
564	G	30	0	10	20	15752
565	A	15	0	5	10	15742
566	T	63	0	21	42	15878
567	A	51	0	17	34	15795
568	A	27	0	9	18	15495
569	C	37	0	12	25	15866
570	A	29	0	9	20	15802
571	C	28	0	9	19	15862
572	A	22	0	7	15	15560
573	G	54	0	18	36	15868
574	A	22	0	7	15	15859
575	C	32	0	10	22	15863
576	C	36	0	12	24	15390
577	A	28	0	9	19	15848
578	C	24	0	8	16	15859
579	A	10	1	3	6	15843
580	A	21	0	7	14	15182
581	A	24	0	8	16	15850
582	G	37	0	12	25	15862
583	G	29	0	9	20	15821
584	C	30	0	10	20	15814
585	A	23	0	7	16	15725
586	T	70	0	23	47	15865
587	C	33	0	11	22	15713
588	C	66	0	22	44	15484
589	T	98	0	32	66	15873
590	T	69	0	23	46	15870
591	G	18	1	6	11	15580
592	C	46	0	15	31	15696
593	C	37	0	12	25	15674
594	T	93	0	31	62	15861
595	G	17	1	6	10	15795
596	A	43	0	14	29	15769
597	A	61	0	20	41	15741
598	A	27	0	9	18	15649
599	T	65	0	21	44	15865
600	A	22	0	7	15	15421
601	G	39	0	13	26	15853
602	G	27	0	9	18	15791
603	T	124	0	41	83	15874
604	T	92	0	30	62	15833
605	T	37	0	12	25	15787
606	A	24	0	8	16	15702
607	G	34	0	11	23	15845
608	C	38	0	12	26	15848
609	A	71	0	23	48	15851
610	C	28	0	9	19	15845
611	C	60	0	20	40	15858
612	T	72	0	24	48	15855
613	C	20	1	7	12	15839
614	C	44	0	14	30	15850
615	C	27	0	9	18	15840
616	T	99	0	33	66	15854
617	C	19	0	6	13	15841
618	C	24	0	8	16	15847
619	A	25	0	8	17	15845
620	A	24	0	8	16	15847
621	C	24	0	8	16	15849
622	A	17	0	5	12	15830
623	T	125	0	41	84	15880
624	G	45	0	15	30	15840
625	C	30	1	10	19	15850
626	C	36	0	12	24	15830
627	C	46	0	15	31	15854
628	G	33	0	11	22	15730
629	A	25	0	8	17	15782
630	C	25	0	8	17	15838
631	A	39	0	13	26	15442
632	G	27	0	9	18	15795
633	T	183	0	60	123	15894
634	T	152	0	50	102	15840
635	A	62	0	20	42	15734
636	T	103	0	34	69	15869
637	T	121	0	40	81	15470
638	T	82	0	27	55	15781
639	G	30	0	9	21	15814
640	G	42	0	14	28	15291
641	T	49	0	16	33	15796
642	G	15	0	5	10	15788
643	T	42	0	14	28	15365
644	C	36	0	11	25	15840
645	C	70	0	23	47	15852
646	C	40	0	13	27	15839
647	T	52	0	17	35	15839
648	G	36	0	12	24	15802
649	G	52	0	17	35	15779
650	T	62	0	20	42	15847
651	C	13	0	4	9	15804
652	A	33	0	11	22	15330
653	C	15	0	5	10	15829
654	C	42	0	13	29	15841
655	A	34	0	11	23	15823
656	C	16	0	5	11	15837
657	G	30	0	10	20	15587
658	A	29	1	10	18	15607
659	A	68	0	22	46	15401
660	A	61	0	20	41	15841
661	C	54	0	18	36	15848
662	A	29	0	9	20	15699
663	G	33	0	11	22	15839
664	G	49	0	16	33	15554
665	T	62	0	20	42	15749
666	G	36	0	12	24	15668
667	G	36	0	12	24	15839
668	C	43	0	14	29	15851
669	A	42	0	14	28	15675
670	T	101	0	33	68	15870
671	T	74	0	24	50	15855
672	C	24	0	8	16	15549
673	T	52	0	17	35	15856
674	G	34	0	12	22	15623
675	C	52	0	18	34	15857
676	A	21	0	7	14	15440
677	A	57	0	18	39	15857
678	A	40	0	13	27	15598
679	C	33	0	11	22	15849
680	T	66	0	21	45	15596
681	G	55	0	18	37	15813
682	A	51	0	17	34	15363
683	G	15	0	5	10	15847
684	A	8	0	2	6	15694
685	G	9	0	3	6	15842
686	A	36	0	12	24	15747
687	G	21	0	7	14	15847
688	C	33	0	11	22	15852
689	T	38	0	12	26	15847
690	G	21	0	7	14	15441
691	C	49	0	16	33	15802
692	G	27	1	9	17	15632
693	T	97	0	32	65	15762
694	C	16	0	5	11	15796
695	G	55	0	18	37	15554
696	C	10	0	3	7	15839
697	C	55	0	18	37	15699
698	C	24	0	8	16	15841
699	G	30	0	10	20	15825
700	G	16	0	5	11	15680
701	C	39	0	13	26	15682
702	G	34	0	12	22	15355
703	T	95	0	31	64	15717
704	G	15	0	5	10	15728
705	A	31	0	10	21	15359
706	G	27	0	9	18	15860
707	A	30	0	10	20	15861
708	A	86	0	28	58	15867
709	C	24	0	8	16	15858
710	C	44	0	14	30	15865
711	T	142	0	45	97	15895
712	T	165	0	54	111	15890
713	C	43	0	14	29	15457
714	G	25	0	8	17	15723
715	A	23	0	7	16	15751
716	A	55	0	17	38	15751
717	A	42	0	13	29	15869
718	A	143	0	47	96	15471
719	G	48	0	16	32	15876
720	G	51	0	17	34	15875
721	A	31	0	10	21	15521
722	G	13	0	4	9	15873
723	A	26	0	9	17	15878
724	A	62	0	20	42	15891
725	A	91	0	30	61	15897
726	G	35	0	11	24	15874
727	C	31	0	10	21	15879
728	C	40	0	13	27	15418
729	A	79	0	26	53	15874
730	A	59	0	19	40	15870
731	T	115	0	38	77	15897
732	A	45	0	14	31	15216
733	T	84	0	26	58	15877
734	C	45	0	15	30	15868
735	G	70	0	23	47	15818
736	C	28	0	9	19	15839
737	C	45	0	15	30	15741
738	T	73	1	24	48	15875
739	C	13	0	4	9	15718
740	A	63	0	19	44	15487
741	C	21	0	7	14	15856
742	C	40	0	13	27	15864
743	T	46	0	14	32	15592
744	A	36	0	12	24	15514
745	C	43	0	14	29	15854
746	C	38	0	12	26	15844
747	C	39	0	13	26	15803
748	A	37	0	12	25	15434
749	G	36	0	12	24	15862
750	T	147	0	48	99	15896
751	T	57	0	19	38	15867
752	C	19	0	6	13	15448
753	G	18	0	6	12	15832
754	C	30	0	10	20	15836
755	C	24	0	8	16	15857
756	A	66	0	21	45	15776
757	T	126	0	41	85	15892
758	G	40	0	13	27	15732
759	C	39	0	13	26	15870
760	A	36	0	12	24	15853
761	T	98	0	32	66	15889
762	A	64	0	21	43	15875
763	T	137	0	45	92	15899
764	T	116	0	37	79	15887
765	T	81	0	27	54	15874
766	A	36	0	12	24	15855
767	A	45	0	14	31	15851
768	C	64	0	21	43	15878
769	T	78	1	26	51	15878
770	T	106	0	35	71	15884
771	A	27	0	9	18	15860
772	C	39	0	13	26	15870
773	T	73	0	24	49	15881
774	C	20	0	6	14	15847
775	A	43	0	13	30	15852
776	T	116	0	38	78	15895
777	A	33	0	11	22	15841
778	G	38	0	12	26	15803
779	T	74	0	24	50	15883
780	C	22	0	7	15	15815
781	A	46	0	15	31	15349
782	G	19	0	6	13	15861
783	A	31	0	10	21	15867
784	C	34	0	11	23	15868
785	A	53	0	18	35	15826
786	C	49	0	16	33	15874
787	G	33	0	11	22	15747
788	A	44	0	14	30	15468
789	C	28	0	9	19	15867
790	A	48	0	16	32	15767
791	T	106	0	35	71	15894
792	G	39	0	13	26	15315
793	G	48	0	16	32	15604
794	T	63	0	21	42	15855
795	G	21	0	7	14	15627
796	C	45	0	15	30	15877
797	A	33	0	10	23	15864
798	C	15	0	5	10	15869
799	A	32	0	10	22	15824
800	A	55	0	18	37	15810
801	T	143	0	46	97	15908
802	T	102	0	34	68	15890
803	A	34	0	11	23	15342
804	C	69	0	23	46	15874
805	C	64	0	21	43	15871
806	T	71	0	23	48	15877
807	C	36	0	12	24	15848
808	T	53	0	17	36	15863
809	C	29	0	9	20	15621
810	C	27	0	9	18	15631
811	A	42	0	14	28	15268
812	G	27	0	9	18	15861
813	A	42	0	14	28	15868
814	T	71	0	23	48	15872
815	G	48	0	16	32	15716
816	A	62	0	20	42	15639
817	A	78	0	26	52	15693
818	G	42	0	14	28	15865
819	G	63	0	21	42	15870
820	A	49	0	16	33	15694
821	C	44	0	15	29	15867
822	G	57	0	19	38	15862
823	G	24	0	8	16	15695
824	A	46	0	15	31	15500
825	G	21	0	7	14	15851
826	A	28	0	9	19	15194
827	G	46	0	16	30	15863
828	A	19	0	6	13	15857
829	T	39	0	13	26	15862
830	A	67	1	22	44	15859
831	A	36	0	12	24	15560
832	G	75	0	25	50	15866
833	C	43	0	14	29	15856
834	A	36	0	12	24	15376
835	T	40	0	12	28	15859
836	T	103	0	34	69	15741
837	T	76	0	25	51	15876
838	C	43	0	14	29	15764
839	C	99	0	33	66	15886
840	C	54	0	18	36	15869
841	T	128	0	41	87	15886
842	A	100	0	33	67	15430
843	T	79	0	26	53	15870
844	A	50	0	16	34	15216
845	G	61	0	20	41	15869
846	A	40	0	13	27	15853
847	G	48	0	16	32	15780
848	T	87	0	29	58	15880
849	C	56	0	18	38	15793
850	T	60	0	20	40	15859
851	T	113	0	37	76	15855
852	A	61	0	20	41	15531
853	A	40	0	13	27	15363
854	A	100	0	32	68	15720
855	C	60	0	20	40	15867
856	G	93	1	31	61	15494
857	T	150	1	49	100	15659
858	T	75	0	25	50	15875
859	A	36	0	12	24	15843
860	C	67	0	22	45	15872
861	A	39	0	13	26	15855
862	G	57	0	19	38	15869
863	G	57	0	19	38	15859
864	A	30	0	10	20	15452
865	A	82	0	27	55	15741
866	C	16	0	5	11	15857
867	A	33	0	11	22	15635
868	T	103	0	34	69	15883
869	C	81	0	27	54	15872
870	C	58	0	19	39	15441
871	A	19	0	6	13	15492
872	G	43	0	14	29	15862
873	G	39	0	13	26	15861
874	C	36	0	12	24	15854
875	C	33	0	11	22	15859
876	C	34	0	11	23	15859
877	C	33	0	11	22	15859
878	T	119	0	39	80	15875
879	A	95	0	31	64	15432
880	G	48	0	16	32	15854
881	G	48	0	16	32	15860
882	C	40	0	13	27	15863
883	T	69	0	23	46	15863
884	G	40	0	13	27	15189
885	T	81	0	26	55	15883
886	G	18	0	6	12	15865
887	A	25	0	8	17	15811
888	A	113	0	37	76	15771
889	C	55	0	18	37	15867
890	T	58	0	19	39	15866
891	A	141	0	46	95	15409
892	C	39	0	13	26	15851
893	G	46	0	15	31	15869
894	G	40	0	13	27	15728
895	G	21	0	7	14	15564
896	A	836	0	276	560	15957
897	C	37	0	12	25	15866
898	C	60	0	19	41	15861
899	C	42	0	14	28	15812
900	G	12	0	4	8	15429
901	G	40	0	13	27	15863
902	G	21	0	7	14	15853
903	A	34	0	11	23	15414
904	G	27	0	9	18	15854
905	C	43	0	14	29	15861
906	T	43	0	14	29	15831
907	T	88	0	29	59	15874
908	A	37	0	12	25	15755
909	A	59	0	19	40	15741
910	T	153	0	50	103	15895
911	T	78	0	26	52	15876
912	A	36	0	12	24	15844
913	G	45	0	15	30	15865
914	T	64	0	21	43	15872
915	A	51	0	16	35	15850
916	G	48	0	16	32	15866
917	T	72	0	24	48	15880
918	C	31	0	10	21	15860
919	G	60	0	20	40	15856
920	G	25	0	8	17	15857
921	C	27	0	9	18	15855
922	T	46	0	15	31	15861
923	T	95	0	31	64	15881
924	C	51	0	17	34	15871
925	T	70	0	23	47	15875
926	A	88	0	29	59	15849
927	T	91	0	30	61	15884
928	T	92	0	31	61	15881
929	C	94	0	31	63	15855
930	C	87	0	29	58	15816
931	G	39	0	13	26	15844
932	G	33	0	11	22	15563
933	A	27	0	9	18	15619
934	T	172	0	56	116	15920
935	T	88	0	29	59	15889
936	A	70	0	23	47	15837
937	A	61	0	20	41	15880
938	A	35	0	11	24	15762
939	A	37	0	12	25	15476
940	T	54	0	18	36	15875
941	C	63	0	21	42	15878
942	T	76	0	25	51	15779
943	T	78	0	26	52	15874
944	C	55	0	18	37	15340
945	G	69	0	23	46	15480
946	T	117	0	38	79	15876
947	T	104	0	34	70	15784
948	T	86	0	28	58	15882
949	T	48	0	16	32	15862
950	G	56	0	18	38	15831
951	T	51	0	17	34	15854
952	C	113	0	37	76	15833
953	C	119	0	39	80	15895
954	A	71	0	23	48	15371
955	A	44	0	14	30	15867
956	A	59	0	19	40	15874
957	A	79	0	26	53	15853
958	G	93	0	31	62	15895
959	A	70	0	23	47	15889
960	A	55	0	18	37	15650
961	C	103	0	34	69	15893
962	A	41	0	13	28	15062
963	G	82	0	27	55	15890
964	A	21	0	7	14	15874
965	A	55	0	18	37	15879
966	A	56	0	18	38	15733
967	C	99	0	33	66	15893
968	C	100	0	33	67	15662
969	G	57	0	19	38	15697
970	C	19	0	6	13	15868
971	G	57	0	19	38	15801
972	C	18	0	6	12	15782
973	T	87	0	28	59	15894
974	A	37	0	12	25	15353
975	G	49	0	16	33	15880
976	A	37	0	12	25	15878
977	C	39	0	13	26	15879
978	T	64	0	21	43	15233
979	G	37	0	12	25	15877
980	G	64	0	21	43	15890
981	C	36	0	12	24	15880
982	A	30	0	10	20	15575
983	C	49	0	16	33	15882
984	C	36	0	12	24	15876
985	G	48	0	16	32	15647
986	C	12	0	4	8	15628
987	A	72	0	24	48	15737
988	A	211	0	70	141	15937
989	A	84	0	28	56	15796
990	T	99	0	33	66	15899
991	G	33	0	11	22	15639
992	T	88	0	29	59	15890
993	G	31	0	11	20	15868
994	C	41	0	13	28	15671
995	G	27	0	9	18	15571
996	T	140	0	46	94	15587
997	T	49	0	16	33	15889
998	C	36	0	12	24	15876
999	T	35	0	12	23	15802
1000	G	27	0	9	18	15838
1001	A	39	0	13	26	15808
1002	G	25	0	8	17	15878
1003	C	60	0	20	40	15892
1004	A	53	0	17	36	14914
1005	G	37	0	13	24	15539
1006	T	66	0	22	44	15891
1007	G	30	0	10	20	15881
1008	T	48	0	15	33	15705
1009	C	33	0	11	22	15771
1010	A	19	0	6	13	15849
1011	T	79	0	26	53	15896
1012	A	33	0	11	22	15865
1013	C	28	0	9	19	15881
1014	A	12	0	4	8	15860
1015	A	100	0	33	67	15501
1016	A	54	0	17	37	15751
1017	T	118	0	38	80	15906
1018	T	71	0	23	48	15885
1019	C	37	0	12	25	15672
1020	G	46	0	15	31	15879
1021	A	12	0	4	8	15445
1022	T	36	0	12	24	15880
1023	A	38	0	12	26	15518
1024	C	34	0	11	23	15877
1025	T	60	0	20	40	15884
1026	G	30	0	10	20	15859
1027	G	60	0	20	40	15878
1028	T	85	0	27	58	15893
1029	T	134	0	43	91	15911
1030	T	70	0	23	47	15875
1031	G	49	0	16	33	15427
1032	A	39	0	13	26	15856
1033	G	15	0	5	10	15864
1034	G	33	0	11	22	15863
1035	G	30	0	10	20	15542
1036	C	30	0	10	20	15545
1037	C	27	0	9	18	15865
1038	A	21	0	7	14	15808
1039	A	38	0	12	26	15743
1040	A	57	0	19	38	15869
1041	C	12	0	4	8	15864
1042	A	30	0	10	20	15378
1043	C	15	0	5	10	15861
1044	C	66	0	22	44	15864
1045	T	87	0	29	58	15884
1046	T	97	0	32	65	15747
1047	A	42	0	14	28	15413
1048	C	34	0	11	23	15859
1049	C	88	0	29	59	15879
1050	A	32	0	10	22	15790
1051	T	63	0	21	42	15870
1052	C	27	0	9	18	15457
1053	A	39	0	13	26	15418
1054	G	36	0	12	24	15865
1055	T	87	0	29	58	15884
1056	A	48	0	16	32	15829
1057	G	41	0	13	28	15870
1058	C	36	0	12	24	15871
1059	A	32	0	10	22	15617
1060	G	60	0	20	40	15870
1061	A	26	0	8	18	15860
1062	C	15	0	5	10	15859
1063	G	45	0	15	30	15855
1064	C	37	0	12	25	15857
1065	C	36	0	12	24	15863
1066	A	1072	0	354	718	16185
1067	A	99	0	33	66	15878
1068	G	33	0	11	22	15866
1069	G	42	0	14	28	15865
1070	C	42	0	14	28	15867
1071	C	61	0	20	41	15856
1072	T	206	0	68	138	15912
1073	A	118	0	39	79	15861
1074	G	10	0	3	7	15855
1075	T	121	0	39	82	15895
1076	T	88	0	29	59	15883
1077	A	94	0	31	63	15841
1078	G	18	0	6	12	15858
1079	A	37	0	12	25	15836
1080	G	18	0	6	12	15858
1081	G	40	0	14	26	15832
1082	G	33	0	10	23	15824
1083	G	24	0	8	16	15710
1084	A	49	0	16	33	15471
1085	C	33	0	11	22	15850
1086	T	52	0	17	35	15860
1087	C	35	1	12	22	15854
1088	C	70	0	24	46	15819
1089	C	24	0	8	16	15851
1090	C	24	0	8	16	15750
1091	C	9	0	3	6	15458
1092	G	30	0	10	20	15846
1093	A	34	0	11	23	15741
1094	A	63	0	20	43	15313
1095	G	46	0	15	31	15664
1096	T	88	0	27	61	15865
1097	A	73	0	24	49	15652
1098	T	72	0	23	49	15862
1099	T	78	1	26	51	15760
1100	C	26	1	9	16	15845
1101	A	105	1	35	69	15812
1102	A	110	1	36	73	15848
1103	T	93	1	31	61	15873
1104	A	35	1	12	22	15272
1105	G	44	1	15	28	15844
1106	C	67	1	22	44	15850
1107	T	93	1	31	61	15846
1108	A	185	1	61	123	15843
1109	T	148	1	49	98	15881
1110	G	36	1	12	23	15838
1111	G	39	1	13	25	15719
1112	A	23	1	8	14	15713
1113	T	50	1	17	32	15842
1114	A	50	1	17	32	15040
1115	A	77	1	26	50	15846
1116	T	90	1	30	59	15856
1117	T	96	1	32	63	15852
1118	C	53	1	18	34	15693
1119	T	36	1	12	23	15830
1120	A	53	1	18	34	15415
1121	G	35	1	12	22	15829
1122	G	50	1	17	32	15788
1123	A	24	0	8	16	15704
1124	A	239	0	79	160	15891
1125	T	38	0	12	26	15830
1126	G	21	0	7	14	15294
1127	T	59	0	19	40	15822
1128	T	34	0	11	23	15808
1129	A	24	0	8	16	15163
1130	C	59	0	19	40	15804
1131	G	51	0	17	34	15793
1132	G	38	0	12	26	15798
1133	C	34	0	11	23	15793
1134	A	60	0	20	40	15497
1135	T	76	0	24	52	15807
1136	A	54	0	18	36	15548
1137	C	22	0	7	15	15781
1138	G	50	0	16	34	15482
1139	G	36	0	12	24	15636
1140	T	49	0	16	33	15790
1141	A	120	0	40	80	15767
1142	C	40	0	13	27	15792
1143	T	36	0	12	24	15552
1144	A	69	0	23	46	15770
1145	T	53	0	17	36	15785
1146	T	75	0	25	50	15585
1147	A	18	0	6	12	15142
1148	A	41	0	13	28	15762
1149	T	45	0	14	31	15763
1150	G	83	0	27	56	15728
1151	G	44	0	14	30	15702
1152	C	41	0	13	28	15743
1153	T	29	0	9	20	15689
1154	C	14	0	4	10	15759
1155	A	55	0	18	37	14823
1156	C	16	0	5	11	15744
1157	A	21	0	7	14	15415
1158	A	9	0	3	6	15740
1159	C	31	0	10	21	15747
1160	A	28	0	9	19	15466
1161	A	47	0	15	32	15724
1162	C	21	0	7	14	15736
1163	G	52	0	17	35	15740
1164	A	29	0	9	20	15730
1165	T	83	0	27	56	15761
1166	C	49	0	16	33	15734
1167	C	72	0	23	49	15358
1168	T	54	0	18	36	15612
1169	G	15	0	5	10	15721
1170	A	47	0	15	32	15523
1171	G	19	0	6	13	15726
1172	G	46	0	15	31	15535
1173	T	102	0	33	69	15531
1174	C	31	0	10	21	15721
1175	G	37	0	12	25	15368
1176	T	144	0	46	98	15758
1177	T	96	0	31	65	15743
1178	A	35	0	11	24	15693
1179	A	42	0	14	28	15726
1180	C	47	0	15	32	15727
1181	G	83	0	27	56	15735
1182	C	51	0	16	35	15711
1183	T	54	0	17	37	15299
1184	A	73	0	23	50	15688
1185	G	33	0	11	22	15724
1186	C	98	0	32	66	15742
1187	T	143	0	46	97	15440
1188	T	157	0	49	108	15434
1189	G	22	0	7	15	15680
1190	G	36	0	12	24	15612
1191	T	121	0	40	81	15680
1192	A	85	0	28	57	15718
1193	T	127	1	41	85	15743
1194	T	120	0	39	81	15264
1195	T	86	0	28	58	15730
1196	A	1	0	0	1	15540
1197	G	31	0	10	21	15713
1198	G	40	0	13	27	15510
1199	T	63	0	21	42	15489
1200	G	35	0	11	24	15713
1201	A	7	0	2	5	15627
1202	C	38	0	12	26	15716
1203	A	21	0	7	14	15307
1204	C	34	0	11	23	15709
1205	T	62	0	20	42	15284
1206	A	39	0	13	26	15705
1207	T	67	0	22	45	15720
1208	A	15	0	4	11	15652
1209	G	122	1	40	81	15740
1210	C	87	0	28	59	15695
1211	C	39	0	13	26	15469
1212	G	25	0	8	17	15703
1213	A	36	0	10	26	15715
1214	T	85	0	28	57	15727
1215	C	58	0	19	39	15708
1216	G	31	0	10	21	15702
1217	A	21	0	7	14	15683
1218	T	92	0	30	62	15731
1219	A	42	0	13	29	15701
1220	G	66	0	22	44	15728
1221	C	96	0	31	65	15737
1222	A	72	0	23	49	15711
1223	A	72	0	23	49	15681
1224	G	50	0	16	34	15716
1225	T	54	0	17	37	15717
1226	A	42	0	14	28	15621
1227	G	94	0	30	64	15734
1228	A	16	0	5	11	15711
1229	T	51	0	17	34	15722
1230	C	60	0	20	40	15725
1231	G	89	0	29	60	15731
1232	C	72	0	24	48	15728
1233	G	48	0	16	32	15665
1234	G	47	0	15	32	15616
1235	G	55	0	18	37	15452
1236	G	27	0	9	18	15519
1237	T	73	0	24	49	15725
1238	C	31	0	10	21	15711
1239	T	38	0	12	26	15715
1240	C	52	0	17	35	15671
1241	G	66	0	22	44	15678
1242	G	36	0	12	24	15486
1243	C	32	0	10	22	15510
1244	A	34	0	11	23	15603
1245	A	153	0	50	103	15228
1246	T	99	0	33	66	15728
1247	G	45	0	14	31	15432
1248	T	95	0	31	64	15737
1249	C	51	0	17	34	15630
1250	A	34	0	11	23	15611
1251	A	36	0	11	25	15712
1252	A	42	0	14	28	15623
1253	G	42	0	14	28	15711
1254	T	166	0	55	111	15758
1255	T	181	0	58	123	15765
1256	T	56	0	18	38	15169
1257	A	29	0	9	20	15708
1258	T	116	0	37	79	15742
1259	T	62	0	20	42	15711
1260	C	108	0	35	73	15698
1261	T	91	0	29	62	15735
1262	C	30	0	10	20	15713
1263	T	63	0	20	43	15613
1264	A	96	0	32	64	14834
1265	G	72	0	23	49	15729
1266	A	37	0	12	25	15722
1267	T	75	0	24	51	15740
1268	A	39	0	12	27	15724
1269	C	69	0	22	47	15736
1270	G	61	0	19	42	15402
1271	T	82	0	26	56	15729
1272	C	26	0	8	18	15503
1273	C	76	0	25	51	15739
1274	A	37	0	11	26	15543
1275	G	33	0	11	22	15482
1276	T	65	0	21	44	15729
1277	G	16	0	5	11	15715
1278	C	88	0	29	59	15478
1279	C	43	0	14	29	15734
1280	G	33	0	11	22	15435
1281	G	48	0	16	32	15411
1282	C	26	0	8	18	15737
1283	G	25	0	8	17	15719
1284	A	16	0	5	11	15425
1285	G	19	0	6	13	15619
1286	T	72	0	24	48	15758
1287	G	24	0	8	16	15742
1288	G	33	0	11	22	15625
1289	G	27	0	9	18	15613
1290	A	23	0	7	16	15432
1291	A	578	0	188	390	15913
1292	C	35	0	10	25	15745
1293	G	33	0	11	22	15585
1294	T	135	0	44	91	15768
1295	C	41	0	14	27	15633
1296	G	23	0	7	16	15717
1297	A	58	0	17	41	15545
1298	T	51	0	16	35	15753
1299	G	40	0	13	27	15141
1300	G	37	0	12	25	15741
1301	G	27	0	9	18	15689
1302	T	51	0	15	36	15715
1303	G	9	0	3	6	15697
1304	C	51	0	17	34	15738
1305	G	28	0	9	19	15670
1306	C	31	0	10	21	15749
1307	C	30	0	10	20	14827
1308	G	24	0	8	16	15563
1309	C	28	0	9	19	15606
1310	C	21	0	7	14	15744
1311	C	25	0	8	17	15744
1312	G	24	0	8	16	15462
1313	G	24	0	8	16	15738
1314	A	46	0	14	32	15744
1315	T	172	0	55	117	15804
1316	G	27	0	9	18	15724
1317	T	71	0	22	49	15769
1318	C	28	0	9	19	15756
1319	A	26	0	8	18	15252
1320	C	30	0	10	20	15762
1321	A	50	0	15	35	15551
1322	C	13	0	4	9	15764
1323	G	19	0	6	13	15682
1324	C	12	0	4	8	15647
1325	G	24	0	8	16	15382
1326	T	59	0	19	40	15778
1327	C	10	0	3	7	15595
1328	C	19	0	6	13	15765
1329	G	36	0	12	24	15751
1330	T	76	0	23	53	15772
1331	G	27	0	9	18	15772
1332	A	29	0	9	20	15764
1333	A	145	0	45	100	15786
1334	T	62	0	20	42	15772
1335	C	21	0	7	14	15349
1336	C	46	0	15	31	15733
1337	T	37	0	11	26	15766
1338	A	95	0	30	65	15489
1339	T	66	0	21	45	15780
1340	G	33	0	11	22	15396
1341	T	59	0	18	41	15760
1342	A	43	0	13	30	15670
1343	T	45	0	14	31	15777
1344	A	19	0	6	13	15758
1345	A	45	0	15	30	15309
1346	C	74	0	23	51	15789
1347	G	43	0	14	29	15703
1348	G	27	0	9	18	15685
1349	C	53	0	17	36	15780
1350	T	83	0	26	57	15584
1351	C	22	0	7	15	15542
1352	G	21	0	7	14	15528
1353	T	87	0	27	60	15757
1354	G	22	0	7	15	15769
1355	A	43	0	13	30	15575
1356	T	52	0	17	35	15784
1357	G	31	0	10	21	15326
1358	T	47	0	15	32	15769
1359	G	27	0	8	19	15770
1360	A	21	0	6	15	15742
1361	T	41	0	12	29	15778
1362	A	41	0	13	28	15490
1363	G	22	0	7	15	15768
1364	G	50	0	16	34	15780
1365	C	24	0	8	16	15770
1366	A	35	0	11	24	15754
1367	C	15	0	5	10	15772
1368	A	26	0	7	19	15734
1369	C	26	0	8	18	15774
1370	C	30	0	10	20	15774
1371	G	22	0	7	15	15755
1372	G	28	0	9	19	15764
1373	T	86	0	28	58	15793
1374	T	34	0	11	23	15765
1375	G	36	0	12	24	15733
1376	G	31	0	10	21	15718
1377	T	55	0	18	37	15788
1378	C	24	0	8	16	15738
1379	C	33	0	11	22	15779
1380	A	27	0	8	19	15773
1381	C	36	0	12	24	15778
1382	C	45	0	15	30	15781
1383	A	85	0	26	59	15631
1384	G	25	0	8	17	15781
1385	A	22	0	6	16	15514
1386	G	36	0	12	24	15784
1387	G	30	0	10	20	15691
1388	A	29	0	9	20	15667
1389	G	37	0	12	25	15783
1390	C	18	0	5	13	15778
1391	G	34	0	11	23	15754
1392	G	17	0	5	12	15718
1393	C	28	0	9	19	15767
1394	C	15	0	5	10	15547
1395	C	30	0	10	20	15573
1396	A	27	0	7	20	15128
1397	C	10	0	3	7	15776
1398	A	61	0	19	42	15483
1399	G	15	0	5	10	15768
1400	G	39	0	12	27	15735
1401	C	18	0	6	12	15727
1402	T	39	0	12	27	15676
1403	C	16	0	5	11	15768
1404	C	29	0	9	20	15677
1405	G	21	0	7	14	15763
1406	C	25	0	8	17	15772
1407	A	32	0	9	23	15223
1408	T	90	0	28	62	15789
1409	T	86	0	28	58	15780
1410	A	98	0	31	67	15717
1411	G	19	0	6	13	15770
1412	A	30	0	10	20	15773
1413	C	27	0	9	18	15776
1414	A	57	0	19	38	15654
1415	A	173	0	55	118	14938
1416	G	66	0	22	44	15763
1417	T	97	0	32	65	15796
1418	T	92	0	30	62	15789
1419	G	27	0	9	18	15770
1420	A	21	0	7	14	15766
1421	A	60	0	19	41	15467
1422	C	28	0	9	19	15777
1423	G	43	0	14	29	15660
1424	A	40	0	13	27	15491
1425	G	33	0	11	22	15784
1426	G	27	0	9	18	15675
1427	T	137	0	44	93	15680
1428	T	114	0	36	78	15799
1429	A	71	0	22	49	15529
1430	A	29	0	9	20	15766
1431	T	85	0	27	58	15793
1432	A	34	0	10	24	15157
1433	T	67	0	21	46	15793
1434	T	66	0	22	44	15794
1435	A	44	0	13	31	15456
1436	C	52	0	17	35	15790
1437	A	40	0	13	27	15668
1438	A	99	0	32	67	15555
1439	G	44	0	14	30	15790
1440	A	38	0	12	26	15784
1441	A	42	0	13	29	15489
1442	A	51	0	16	35	15782
1443	A	63	0	20	43	15792
1444	A	138	0	43	95	15657
1445	C	46	0	15	31	15795
1446	A	18	0	6	12	15655
1447	T	63	0	21	42	15798
1448	A	43	0	14	29	15561
1449	T	52	0	16	36	15795
1450	C	49	0	16	33	15793
1451	C	75	0	24	51	15209
1452	T	48	0	15	33	15789
1453	C	28	0	9	19	15743
1454	C	45	0	15	30	15759
1455	T	64	0	21	43	15760
1456	A	41	0	13	28	15703
1457	C	40	0	13	27	15787
1458	T	55	0	18	37	15785
1459	C	36	0	12	24	14885
1460	C	48	0	16	32	15601
1461	G	28	0	9	19	15634
1462	G	18	0	6	12	15777
1463	C	25	0	8	17	15774
1464	T	90	0	29	61	15522
1465	A	119	0	38	81	15774
1466	A	66	0	21	45	15267
1467	G	35	0	11	24	15788
1468	A	24	0	8	16	15787
1469	T	80	0	26	54	15807
1470	C	25	0	7	18	15788
1471	T	40	0	13	27	15776
1472	G	33	0	11	22	15669
1473	T	55	0	18	37	15679
1474	C	19	0	6	13	15777
1475	C	54	0	18	36	15706
1476	G	33	0	10	23	15474
1477	G	24	0	8	16	15487
1478	T	73	0	24	49	15789
1479	C	27	0	9	18	15696
1480	T	33	0	11	22	15774
1481	A	34	0	11	23	15735
1482	C	30	0	9	21	15776
1483	C	46	0	15	31	15780
1484	G	28	0	9	19	15752
1485	C	28	0	9	19	15770
1486	T	136	0	45	91	15802
1487	T	147	0	47	100	15407
1488	A	37	0	12	25	15417
1489	G	36	0	11	25	15774
1490	G	45	0	15	30	15780
1491	A	17	0	5	12	15394
1492	C	37	0	12	25	15772
1493	A	71	0	23	48	15650
1494	T	105	0	34	71	15801
1495	A	58	0	19	39	15763
1496	A	40	0	13	27	15313
1497	T	62	0	20	42	15785
1498	G	36	0	12	24	15700
1499	T	92	0	30	62	15761
1500	A	30	0	10	20	15729
1501	A	34	0	11	23	15582
1502	A	82	0	27	55	15567
1503	A	81	0	27	54	15555
1504	C	49	0	16	33	15783
1505	T	111	0	37	74	15770
1506	A	86	1	29	56	15590
1507	A	52	0	17	35	15350
1508	G	58	0	19	39	15784
1509	G	54	0	18	36	15774
1510	G	22	0	7	15	15755
1511	T	98	0	32	66	15796
1512	G	37	0	12	25	15760
1513	G	35	0	11	24	15628
1514	T	81	0	27	54	15651
1515	T	78	0	25	53	15789
1516	C	21	0	7	14	15770
1517	G	40	0	13	27	15752
1518	G	30	0	10	20	15757
1519	T	68	0	22	46	15782
1520	G	15	0	5	10	15741
1521	A	21	0	7	14	15765
1522	T	73	0	24	49	15788
1523	T	58	0	18	40	15765
1524	G	21	0	7	14	15756
1525	G	36	0	12	24	15740
1526	T	46	0	15	31	15777
1527	A	113	0	37	76	15719
1528	C	33	0	11	22	15774
1529	G	45	0	15	30	15751
1530	G	27	0	9	18	15753
1531	A	25	0	8	17	15757
1532	G	18	0	6	12	15769
1533	G	34	0	11	23	15764
1534	C	31	0	10	21	15773
1535	T	51	0	16	35	15609
1536	T	87	0	29	58	15788
1537	A	46	0	15	31	15524
1538	C	28	0	9	19	15778
1539	A	50	0	16	34	15583
1540	C	31	0	10	21	15777
1541	G	39	0	13	26	15757
1542	T	104	0	34	70	15800
1543	A	96	0	32	64	15487
1544	G	83	0	27	56	15797
1545	A	27	0	9	18	15563
1546	G	18	0	6	12	15775
1547	C	43	0	14	29	15785
1548	A	99	0	33	66	15164
1549	T	155	0	51	104	15816
1550	A	86	0	28	58	15305
1551	G	90	0	30	60	15801
1552	A	27	0	9	18	15782
1553	T	94	0	30	64	15807
1554	T	88	0	29	59	15804
1555	A	158	0	52	106	15709
1556	G	119	0	39	80	15810
1557	C	40	0	13	27	15784
1558	G	48	0	16	32	15505
1559	C	39	0	13	26	15524
1560	T	57	0	18	39	15791
1561	C	10	0	3	7	15770
1562	A	75	0	24	51	15723
1563	A	81	0	26	55	15792
1564	G	27	0	9	18	15787
1565	G	46	0	15	31	15723
1566	G	34	0	11	23	15296
1567	G	21	0	7	14	15337
1568	G	30	0	10	20	15756
1569	T	58	0	19	39	15788
1570	A	862	0	284	578	16048
1571	C	37	0	12	25	15784
1572	C	47	0	15	32	15779
1573	G	44	0	14	30	15469
1574	G	49	1	15	33	15735
1575	C	31	3	10	18	15717
1576	C	77	34	14	29	15528
1577	A	206	57	87	62	15635
1578	A	52	4	18	30	15625
1579	A	36	1	12	23	15743
1580	A	42	1	14	27	15497
1581	A	43	1	14	28	15740
1582	A	39	1	13	25	15748
1583	A	50	1	17	32	15156
1584	A	46	1	15	30	15762
1585	A	43	0	14	29	15762
1586	A	71	0	23	48	15457
1587	A	50	1	15	34	15758
1588	A	68	1	22	45	15655
1589	A	89	2	29	58	15530
1590	A	86	0	28	58	15768
1591	A	88	1	28	59	15757
1592	A	76	0	25	51	15484
1593	A	93	1	30	62	15766
1594	A	87	1	28	58	15773
1595	A	72	0	23	49	15609
1596	A	98	3	31	64	15763
1597	A	116	1	38	77	15656
1598	A	81	1	26	54	15761
1599	A	105	1	35	69	15567
1600	A	126	2	42	82	15788
1601	A	94	2	31	61	15768
1602	A	28	1	9	18	15179
1603	A	33	1	11	21	15725
1604	A	50	1	17	32	15687
1605	A	99	13	37	49	15657
1606	A	327	16	112	199	15337
1607	G	5140	23	1711	3406	12662
1608	A	82	0	27	55	15759
1609	A	60	2	20	38	15724
1610	T	866	10	291	565	15630
1611	T	1884	12	628	1244	15529
1612	C	5220	9	1738	3473	17211
1613	A	43	2	15	26	15857
1614	A	136	2	46	88	15739
1615	G	897	3	299	595	16096
1616	C	2765	4	920	1841	16709
1617	T	581	1	194	386	16025
1618	T	840	1	280	559	16000
1619	A	15	0	5	10	15852
1620	A	15	0	5	10	15868
1621	A	39	0	13	26	15876
1622	C	3701	0	1229	2472	16899
1623	T	5072	0	1686	3386	17435
1624	C	411	0	136	275	16004
1625	C	122	0	40	82	15884
1626	G	129	0	43	86	15903
1627	G	211	0	70	141	15912
1628	A	324	0	108	216	15811
1629	T	1253	0	417	836	16252
1630	A	268	0	88	180	15915
1631	T	138	0	46	92	15906
1632	T	72	0	24	48	15889
1633	G	2626	0	875	1751	16592
1634	A	1265	0	420	845	16227
1635	T	143	0	47	96	15905
1636	G	2000	0	665	1335	16501
1637	T	224	0	73	151	15932
1638	G	118	0	39	79	15900
1639	C	685	0	228	457	15991
1640	G	299	0	99	200	15859
1641	A	68	0	23	45	15879
1642	A	46	0	16	30	15781
1643	A	152	0	50	102	15863
1644	G	954	0	317	637	16050
1645	A	639	0	212	427	15923
1646	G	1097	0	365	732	16181
1647	A	483	0	160	323	16001
1648	T	98	0	32	66	15872
1649	T	453	0	150	303	15954
1650	A	18	0	6	12	15833
1651	A	61	0	20	41	15864
1652	T	1540	0	512	1028	16140
1653	A	28	0	9	19	15753
1654	C	837	1	278	558	15999
1655	G	672	1	224	447	15971
1656	A	55	1	18	36	15853
1657	C	1717	1	571	1145	16276
1658	T	2882	1	958	1923	16640
1659	C	1419	1	471	947	16311
1660	A	42	0	14	28	15871
1661	C	1538	0	511	1027	16370
1662	T	1804	0	600	1204	16457
1663	A	111	0	37	74	15895
1664	T	876	0	291	585	16151
1665	A	290	1	96	193	15945
1666	G	106	0	35	71	15892
1667	G	59	0	19	40	15880
1668	G	191	0	63	128	15922
1669	A	330	0	109	221	15959
1670	T	77	0	25	52	15885
1671	T	50	0	16	34	15878
1672	T	96	0	32	64	15892
1673	A	672	1	223	448	16061
1674	G	247	0	81	166	15938
1675	G	317	0	105	212	15958
1676	T	196	0	64	132	15920
1677	G	447	0	149	298	15993
1678	A	104	0	34	70	15868
1679	C	595	1	197	397	16036
1680	A	320	0	105	215	15955
1681	C	910	1	302	607	16135
1682	T	1531	1	508	1022	16337
1683	A	170	1	55	114	15905
1684	T	871	1	290	580	16144
1685	A	229	1	76	152	15908
1686	G	683	1	227	455	16081
1687	A	503	2	166	335	15984
1688	G	77	1	26	50	15883
1689	G	235	0	78	157	15911
1690	A	53	1	18	34	15824
1691	A	158	0	52	106	15898
1692	G	120	0	39	81	15897
1693	G	75	0	25	50	15891
1694	G	54	0	18	36	15856
1695	C	598	0	197	401	15990
1696	T	225	0	75	150	15929
1697	T	130	0	43	87	15867
1698	G	118	0	40	78	15902
1699	C	198	0	64	134	15908
1700	G	137	0	46	91	15696
1701	T	350	0	116	234	15949
1702	G	48	0	16	32	15771
1703	C	409	0	136	273	15925
1704	T	827	0	274	553	16107
1705	C	136	0	45	91	15904
1706	G	95	0	31	64	15884
1707	G	73	0	24	49	15865
1708	A	209	0	69	140	15831
1709	G	203	0	67	136	15899
1710	A	81	0	27	54	15850
1711	C	591	0	195	396	16022
1712	T	864	0	287	577	16123
1713	A	82	0	27	55	15876
1714	A	94	0	31	63	15892
1715	C	206	0	68	138	15921
1716	G	140	0	46	94	15867
1717	T	281	0	92	189	15914
1718	G	205	0	68	137	15843
1719	A	71	0	23	48	15789
1720	C	341	0	113	228	15965
1721	A	82	0	27	55	15887
1722	A	83	0	27	56	15891
1723	T	909	0	301	608	16158
1724	A	42	0	13	29	15822
1725	C	107	0	35	72	15893
1726	C	107	0	35	72	15870
1727	G	71	0	23	48	15849
1728	G	60	0	19	41	15831
1729	G	84	0	28	56	15847
1730	C	60	0	20	40	15838
1731	C	79	0	26	53	15878
1732	C	21	0	7	14	15704
1733	G	270	0	88	182	15918
1734	C	52	0	17	35	15868
1735	A	84	0	28	56	15421
1736	G	24	0	8	16	15867
1737	G	73	0	24	49	15743
1738	C	18	0	6	12	15725
1739	G	7	0	2	5	15779
1740	G	27	0	9	18	15668
1741	A	77	0	25	52	15780
1742	C	51	0	16	35	15877
1743	T	98	0	31	67	15852
1744	A	124	0	41	83	15400
1745	G	73	0	24	49	15882
1746	A	36	0	12	24	15872
1747	T	102	0	34	68	15894
1748	G	30	0	10	20	15797
1749	C	120	0	40	80	15833
1750	T	114	0	37	77	15867
1751	G	36	0	12	24	15631
1752	T	182	0	59	123	15916
1753	T	91	0	30	61	15876
1754	G	20	0	6	14	15278
1755	A	30	0	10	20	15624
1756	G	37	0	12	25	15588
1757	T	99	0	32	67	15904
1758	C	18	0	6	12	15640
1759	A	36	0	12	24	11024
1760	T	108	0	35	73	12749
1761	T	149	0	48	101	15687
1762	G	63	0	21	42	14655
1763	T	55	0	18	37	15392
1764	T	51	0	17	34	15638
1765	C	58	0	19	39	15785
1766	G	40	0	13	27	15588
1767	A	64	0	21	43	15672
1768	G	41	1	13	27	15812
1769	G	52	0	17	35	15750
1770	C	65	0	21	44	15746
1771	C	42	0	14	28	15795
1772	G	46	0	15	31	15809
1773	A	38	0	12	26	15617
1774	A	49	0	16	33	15698
1775	A	57	0	18	39	15816
1776	T	71	0	23	48	15819
1777	T	127	0	42	85	15814
1778	T	77	0	25	52	15813
1779	T	58	0	19	39	15789
1780	C	63	0	19	44	15659
1781	A	63	0	20	43	15738
1782	T	91	0	29	62	15826
1783	T	97	0	31	66	15820
1784	A	58	0	19	39	15659
1785	C	52	0	17	35	15810
1786	T	66	0	21	45	15757
1787	A	56	0	18	38	15769
1788	G	121	0	40	81	15836
1789	C	67	0	22	45	15818
1790	C	33	0	11	22	15801
1791	A	46	0	14	32	15612
1792	C	34	0	11	23	15808
1793	G	30	0	10	20	15721
1794	T	65	0	21	44	15779
1795	C	42	0	14	28	15789
1796	G	40	0	13	27	15591
1797	G	51	0	17	34	15700
1798	T	71	0	23	48	15795
1799	A	67	0	22	45	15792
1800	A	81	0	26	55	15758
1801	A	57	0	18	39	15771
1802	C	30	0	10	20	15803
1803	A	51	0	16	35	15551
1804	A	97	0	31	66	15713
1805	A	70	0	23	47	15689
1806	C	53	0	17	36	15809
1807	G	72	0	23	49	15699
1808	G	43	0	14	29	15699
1809	G	52	0	17	35	15673
1810	C	32	0	10	22	15715
1811	T	59	0	19	40	15794
1812	G	36	0	12	24	15794
1813	A	52	0	17	35	15807
1814	C	36	0	12	24	15807
1815	G	23	1	8	14	15796
1816	T	38	0	12	26	15805
1817	C	38	0	12	26	15799
1818	T	59	0	19	40	15810
1819	C	37	0	12	25	15805
1820	T	82	1	27	54	15819
1821	T	54	0	17	37	15800
1822	A	37	0	12	25	15803
1823	T	78	0	24	54	15819
1824	G	42	0	14	28	15797
1825	C	33	0	11	22	15792
1826	G	43	0	14	29	15797
1827	C	36	0	11	25	15804
1828	A	42	0	14	28	15757
1829	G	43	0	14	29	15791
1830	T	58	0	19	39	15812
1831	C	22	0	7	15	15796
1832	G	53	0	17	36	15766
1833	T	85	0	27	58	15804
1834	C	39	0	13	26	15790
1835	C	55	0	18	37	15800
1836	C	46	0	15	31	15803
1837	A	43	0	13	30	15731
1838	G	37	0	12	25	15806
1839	C	39	0	13	26	15805
1840	T	58	0	19	39	15805
1841	G	39	0	13	26	15739
1842	A	30	0	9	21	15764
1843	A	56	0	18	38	15803
1844	C	47	0	15	32	15808
1845	T	87	0	28	59	15813
1846	T	90	0	29	61	15780
1847	G	37	0	12	25	15722
1848	A	33	0	10	23	15762
1849	C	33	0	11	22	15805
1850	A	53	0	17	36	15793
1851	A	98	0	31	67	15618
1852	T	98	0	32	66	15825
1853	G	51	1	17	33	15734
1854	G	64	0	21	43	15729
1855	G	37	0	12	25	15756
1856	C	46	0	15	31	15793
1857	T	44	0	14	30	15803
1858	C	39	0	12	27	15795
1859	T	57	0	18	39	15791
1860	G	33	0	11	22	15678
1861	T	79	0	25	54	15799
1862	A	57	0	18	39	15755
1863	C	35	0	11	24	15805
1864	T	52	0	16	36	15785
1865	A	66	0	20	46	15794
1866	C	63	0	20	43	15816
1867	C	47	0	15	32	15804
1868	T	47	0	15	32	15773
1869	G	42	2	14	26	15727
1870	G	54	0	17	37	15720
1871	G	25	0	8	17	15748
1872	C	37	0	12	25	15800
1873	A	86	0	28	58	15813
1874	A	130	0	42	88	15829
1875	C	27	0	9	18	15804
1876	A	72	0	24	48	15764
1877	C	34	0	11	23	15805
1878	G	64	0	21	43	15778
1879	G	33	0	10	23	15756
1880	G	31	0	10	21	15758
1881	G	12	0	4	8	15743
1882	C	51	0	17	34	15781
1883	T	42	0	12	30	15789
1884	A	230	0	76	154	15671
1885	T	52	0	17	35	15806
1886	A	148	0	48	100	15377
1887	C	63	0	21	42	15797
1888	T	82	0	26	56	15814
1889	C	25	0	8	17	15665
1890	G	54	0	18	36	15632
1891	A	20	0	6	14	15430
1892	G	25	0	8	17	15802
1893	C	55	0	18	37	15810
1894	T	45	0	14	31	15801
1895	C	23	0	7	16	15758
1896	G	46	0	15	31	15289
1897	A	36	0	12	24	15796
1898	T	99	0	32	67	15828
1899	T	89	0	28	61	15815
1900	A	36	0	12	24	15654
1901	C	45	0	15	30	15804
1902	G	51	0	17	34	15651
1903	C	45	0	15	30	15684
1904	G	38	0	12	26	15781
1905	A	36	0	12	24	14660
1906	G	21	0	7	14	15798
1907	A	18	0	6	12	15796
1908	A	86	0	27	59	13962
1909	G	25	0	8	17	15781
1910	A	25	0	9	16	15778
1911	A	101	0	33	68	12672
1912	G	28	0	9	19	15237
1913	T	101	0	33	68	15871
1914	T	46	0	15	31	15272
1915	C	25	0	8	17	15447
1916	T	36	0	12	24	15684
1917	A	28	0	9	19	15602
1918	C	46	0	15	31	15856
1919	A	13	0	4	9	15696
1920	A	46	0	15	31	15790
1921	T	66	0	21	45	15861
1922	C	43	0	14	29	15776
1923	T	46	0	15	31	15836
1924	A	31	0	10	21	15655
1925	T	51	0	17	34	15858
1926	G	29	0	9	20	15734
1927	T	72	0	23	49	15865
1928	A	19	0	6	13	15818
1929	C	31	0	10	21	15851
1930	G	51	0	17	34	15764
1931	T	54	0	18	36	15842
1932	C	39	0	13	26	15773
1933	A	24	0	8	16	15779
1934	T	31	0	10	21	15854
1935	C	39	0	13	26	15851
1936	A	55	0	18	37	15705
1937	T	55	0	18	37	15864
1938	A	34	0	11	23	15756
1939	T	66	0	22	44	15871
1940	A	42	0	14	28	15853
1941	G	101	0	33	68	15880
1942	C	45	0	15	30	15862
1943	G	57	0	19	38	15669
1944	G	39	0	13	26	15822
1945	A	18	0	6	12	15769
1946	A	34	0	11	23	15838
1947	A	45	0	14	31	15652
1948	A	55	0	18	37	15754
1949	C	45	0	15	30	15863
1950	C	68	0	22	46	15848
1951	C	40	0	13	27	15837
1952	C	45	0	15	30	15800
1953	A	43	0	14	29	15821
1954	C	27	0	9	18	15856
1955	G	43	0	14	29	15544
1956	G	19	0	6	13	15671
1957	T	63	0	21	42	15815
1958	G	18	0	6	12	15858
1959	G	37	0	12	25	15743
1960	G	39	0	13	26	15726
1961	T	82	0	27	55	15800
1962	T	61	0	20	41	15829
1963	C	27	0	9	18	15848
1964	C	36	0	12	24	15857
1965	G	30	0	10	20	15856
1966	T	77	0	25	52	15881
1967	T	54	0	18	36	15872
1968	G	30	0	10	20	15858
1969	A	37	0	12	25	15860
1970	C	65	0	21	44	15879
1971	T	67	0	22	45	15880
1972	T	96	0	31	65	15889
1973	A	26	0	8	18	15852
1974	A	43	0	14	29	15858
1975	G	59	0	19	40	15877
1976	G	55	0	18	37	15873
1977	C	48	0	16	32	15863
1978	T	48	0	16	32	15861
1979	A	46	0	15	31	15819
1980	C	53	0	17	36	15873
1981	C	52	0	17	35	15857
1982	A	21	0	7	14	15850
1983	C	39	0	13	26	15867
1984	T	71	0	23	48	15835
1985	A	30	0	10	20	15823
1986	C	33	0	11	22	15863
1987	A	34	0	11	23	15763
1988	G	42	0	13	29	15865
1989	C	57	0	19	38	15869
1990	G	27	0	9	18	15857
1991	A	3	0	1	2	15842
1992	A	95	0	31	64	15810
1993	T	81	0	27	54	15879
1994	C	63	0	21	42	15833
1995	T	60	0	20	40	15868
1996	C	30	0	10	20	15861
1997	C	73	0	24	49	15873
1998	C	31	0	11	20	15826
1999	A	25	0	8	17	15741
[truncated: 5,825 more rows]

## Sheet: Figure 2c
Base	REF_NT	Error	Insertion	Deletion	Mismatch	Coverage
1	A	0	0	0	0	2573
2	C	0	0	0	0	2622
3	T	0	0	0	0	2730
4	A	365	6	0	359	3114
5	G	42	2	21	19	3208
6	T	37	22	2	13	3300
7	G	103	23	43	37	3369
8	A	159	23	117	19	3552
9	A	97	22	50	25	3586
10	T	407	95	165	147	3677
11	T	165	30	35	100	3723
12	C	290	98	115	77	3829
13	A	561	1	482	78	3778
14	A	392	9	237	146	3809
15	G	302	11	184	107	3920
16	C	235	67	129	39	3986
17	T	416	33	303	80	3964
18	T	492	94	303	95	4049
19	G	1553	17	1257	279	4048
20	G	32	1	5	26	4146
21	A	18	8	6	4	4157
22	T	52	33	8	11	4189
23	C	640	38	579	23	4196
24	C	335	184	45	106	4347
25	G	201	72	93	36	4242
26	A	189	38	85	66	4209
27	A	468	82	278	108	4259
28	C	483	98	263	122	4284
29	A	276	144	36	96	4341
30	C	277	118	84	75	4324
31	G	247	36	92	119	4249
32	T	438	35	127	276	4256
33	A	213	31	71	111	4261
34	T	275	155	53	67	4388
35	C	390	85	261	44	4319
36	A	703	96	327	280	4335
37	C	295	109	42	144	4362
38	A	382	59	146	177	4319
39	T	335	68	85	182	4330
40	A	586	62	84	440	4329
41	G	131	52	25	54	4328
42	T	125	19	42	64	4297
43	T	125	59	18	48	4338
44	C	583	29	478	76	4314
45	C	256	58	102	96	4356
46	T	527	53	271	203	4356
47	A	383	38	235	110	4346
48	A	540	30	144	366	4341
49	T	335	61	58	216	4375
50	A	327	21	133	173	4339
51	C	335	63	122	150	4388
52	G	154	11	82	61	4345
53	A	193	63	48	82	4397
54	C	206	62	66	78	4397
55	T	322	70	154	98	4412
56	C	433	152	158	123	4494
57	A	227	29	90	108	4375
58	C	397	72	52	273	4425
59	T	435	54	129	252	4410
60	A	290	47	147	96	4405
61	T	305	94	92	119	4451
62	A	544	89	210	245	4448
63	G	726	37	548	141	4396
64	G	416	24	234	158	4387
65	G	139	3	82	54	4368
66	A	380	45	266	69	4449
67	T	373	10	252	111	4422
68	T	153	57	41	55	4477
69	T	364	144	67	153	4565
70	A	643	112	169	362	4535
71	G	526	67	340	119	4498
72	G	194	44	54	96	4477
73	T	309	82	89	138	4515
74	G	272	83	100	89	4518
75	A	267	97	85	85	4531
76	C	293	79	62	152	4517
77	A	327	126	72	129	4570
78	C	388	113	93	182	4560
79	T	844	257	169	418	4705
80	A	352	90	115	147	4540
81	T	355	77	53	225	4527
82	A	446	51	116	279	4502
83	G	330	39	116	175	4491
84	C	408	69	132	207	4546
85	C	376	104	25	247	4586
86	G	156	40	26	90	4535
87	A	99	34	43	22	4530
88	T	103	28	38	37	4525
89	C	187	118	17	52	4615
90	G	147	30	35	82	4532
91	A	198	51	64	83	4553
92	T	358	143	49	166	4645
93	A	678	186	270	222	4689
94	G	607	35	270	302	4535
95	C	935	266	362	307	4759
96	A	844	74	570	200	4571
97	A	752	79	354	319	4577
98	G	337	30	215	92	4529
99	T	1049	180	238	631	4678
100	A	542	43	132	367	4544
101	G	320	42	30	248	4558
102	A	69	30	14	25	4548
103	T	110	43	38	29	4564
104	C	391	136	195	60	4657
105	G	692	48	408	236	4567
106	C	753	160	243	350	4681
107	G	1417	71	1011	335	4597
108	G	735	29	302	404	4558
109	G	395	79	117	199	4610
110	G	352	41	47	264	4576
111	T	310	78	96	136	4617
112	C	286	76	104	106	4617
113	T	530	133	116	281	4678
114	C	418	179	145	94	4724
115	G	622	83	196	343	4631
116	G	314	37	74	203	4583
117	C	352	107	67	178	4655
118	A	345	40	184	121	4590
119	A	310	54	88	168	4608
120	T	359	37	85	237	4599
121	G	319	42	80	197	4600
122	T	245	42	81	122	4602
123	C	399	255	97	47	4816
124	A	770	60	554	156	4622
125	A	468	24	292	152	4588
126	A	397	16	202	179	4579
127	G	249	134	52	63	4704
128	T	740	73	232	435	4643
129	T	193	38	42	113	4608
130	T	213	60	40	113	4631
131	A	255	57	57	141	4626
132	T	241	47	81	113	4618
133	T	354	116	136	102	4682
134	C	411	58	253	100	4625
135	T	292	85	133	74	4648
136	C	479	94	198	187	4656
137	T	807	177	318	312	4735
138	A	838	80	219	539	4639
139	G	387	94	46	247	4659
140	A	231	77	61	93	4643
141	T	261	82	62	117	4647
142	A	479	55	101	323	4620
143	C	259	40	117	102	4603
144	G	128	25	45	58	4588
145	T	135	57	20	58	4620
146	C	362	42	279	41	4606
147	C	242	112	10	120	4675
148	A	304	81	37	186	4647
149	G	252	46	73	133	4621
150	T	309	40	90	179	4616
151	G	204	39	63	102	4613
152	C	331	91	141	99	4667
153	C	332	94	57	181	4671
154	G	410	68	162	180	4649
155	G	214	15	53	146	4598
156	C	306	129	41	136	4709
157	G	618	105	392	121	4686
158	A	338	76	183	79	4656
159	G	266	26	152	88	4607
160	T	476	171	157	148	4751
161	G	960	67	700	193	4639
162	G	462	21	199	242	4596
163	G	253	41	105	107	4616
164	A	176	46	73	57	4621
165	A	309	132	25	152	4709
166	C	194	54	55	85	4633
167	G	235	92	58	85	4677
168	T	303	55	43	205	4638
169	C	192	102	37	53	4684
170	G	129	30	50	49	4613
171	A	172	27	68	77	4611
172	T	253	78	84	91	4663
173	G	741	145	420	176	4728
174	G	363	112	85	166	4698
175	G	321	59	90	172	4647
176	T	356	65	101	190	4655
177	G	546	61	349	136	4651
178	C	669	79	397	193	4667
179	G	341	24	143	174	4603
180	C	433	47	206	180	4626
181	C	755	34	102	619	4613
182	G	300	50	121	129	4631
183	C	1187	128	884	175	4708
184	C	748	44	101	603	4626
185	C	472	48	62	362	4629
186	G	1159	42	475	642	4623
187	G	113	23	46	44	4611
188	A	139	40	59	40	4628
189	T	218	43	66	109	4638
190	G	257	45	90	122	4640
191	T	273	85	95	93	4678
192	C	601	80	439	82	4674
193	A	813	100	497	216	4692
194	C	396	57	200	139	4652
195	A	469	108	224	137	4704
196	C	522	63	338	121	4656
197	G	457	41	321	95	4628
198	C	162	65	37	60	4654
199	G	164	29	44	91	4626
200	T	157	51	36	70	4645
201	C	273	51	179	43	4645
202	C	235	93	29	113	4688
203	G	260	29	90	141	4623
204	T	247	61	66	120	4653
205	G	273	25	86	162	4617
206	A	366	50	126	190	4644
207	A	185	63	23	99	4661
208	T	472	81	303	88	4673
209	C	527	71	345	111	4669
210	C	521	126	105	290	4720
211	T	694	93	313	288	4687
212	A	662	87	246	329	4680
213	T	578	167	149	262	4766
214	G	357	74	135	148	4668
215	T	490	86	122	282	4689
216	A	403	83	109	211	4687
217	T	256	49	38	169	4654
218	A	198	14	98	86	4619
219	A	273	56	64	153	4661
220	C	239	65	76	98	4665
221	G	442	37	126	279	4633
222	G	215	58	50	107	4650
223	C	375	58	210	107	4651
224	T	209	65	89	55	4657
225	C	266	106	79	81	4700
226	G	366	42	180	144	4637
227	T	349	42	146	161	4639
228	G	141	18	63	60	4615
229	A	126	28	60	38	4628
230	T	561	65	429	67	4664
231	G	658	158	412	88	4751
232	T	442	81	116	245	4671
233	G	232	34	65	133	4625
234	A	239	55	62	122	4646
235	T	307	142	48	117	4737
236	A	585	168	132	285	4763
237	G	737	140	321	276	4734
238	G	370	60	127	183	4653
239	C	813	160	375	278	4747
240	A	707	106	393	208	4699
241	C	370	93	77	200	4698
242	A	344	62	127	155	4664
243	C	368	34	125	209	4629
244	C	407	126	69	212	4723
245	G	476	63	143	270	4662
246	G	296	66	47	183	4665
247	T	246	19	62	165	4618
248	T	161	69	48	44	4666
249	G	469	52	254	163	4649
250	G	327	37	27	263	4635
251	T	182	81	23	78	4680
252	C	401	154	178	69	4751
253	C	333	69	143	121	4670
254	A	536	61	289	186	4666
255	C	703	162	164	377	4768
256	C	433	110	100	223	4721
257	A	650	101	226	323	4710
258	G	379	55	267	57	4666
259	A	342	55	202	85	4664
260	G	906	143	542	221	4752
261	G	311	33	192	86	4639
262	A	540	55	408	77	4658
263	G	232	19	142	71	4621
264	C	642	286	166	190	4883
265	G	634	45	242	347	4633
266	G	371	70	118	183	4659
267	C	635	61	399	175	4647
268	C	421	96	129	196	4687
269	C	652	137	155	360	4727
270	A	618	92	250	276	4684
271	C	590	69	105	416	4661
272	A	472	51	114	307	4644
273	G	468	71	251	146	4664
274	G	247	53	73	121	4646
275	C	337	19	138	180	4606
276	T	505	142	255	108	4732
277	C	434	73	248	113	4663
278	C	574	176	179	219	4764
279	G	506	35	203	268	4622
280	C	289	77	88	124	4667
281	A	253	28	92	133	4623
282	T	339	90	106	143	4688
283	T	455	203	53	199	4801
284	A	813	123	189	501	4721
285	G	495	41	154	300	4645
286	A	429	104	179	146	4709
287	C	428	170	94	164	4775
288	A	405	40	212	153	4651
289	A	457	39	117	301	4647
290	G	290	141	61	88	4754
291	T	368	17	84	267	4633
292	T	279	93	37	149	4710
293	G	156	42	46	68	4662
294	A	140	25	50	65	4646
295	A	171	70	26	75	4691
296	C	341	201	29	111	4820
297	G	428	75	209	144	4691
298	A	336	46	119	171	4661
299	G	475	115	229	131	4734
300	G	176	68	40	68	4690
301	T	232	19	89	124	4644
302	T	267	53	134	80	4671
303	A	331	46	186	99	4666
304	A	365	29	132	204	4656
305	T	310	53	96	161	4688
306	A	324	53	127	144	4685
307	T	388	22	138	228	4653
308	T	255	68	51	136	4696
309	A	474	98	118	258	4726
310	C	498	239	131	128	4865
311	A	620	49	407	164	4677
312	A	395	30	181	184	4658
313	G	480	260	118	102	4890
314	A	1005	15	868	122	4646
315	A	261	40	177	44	4676
316	A	93	11	43	39	4648
317	A	121	47	35	39	4684
318	A	220	61	42	117	4694
319	C	240	101	39	100	4734
320	A	241	49	94	98	4683
321	T	266	68	81	117	4702
322	A	222	37	49	136	4670
323	T	257	90	112	55	4718
324	C	417	80	278	59	4706
325	C	226	20	109	97	4646
326	T	238	108	79	51	4734
327	C	532	48	430	54	4680
328	C	319	171	98	50	4805
329	T	281	20	168	93	4650
330	A	315	38	142	135	4667
331	C	422	88	225	109	4721
332	T	563	46	441	76	4675
333	C	599	51	416	132	4680
334	C	526	74	128	324	4702
335	G	710	52	340	318	4683
336	G	250	20	83	147	4654
337	C	283	57	92	134	4692
338	T	564	202	144	218	4839
339	A	674	26	420	228	4666
340	A	262	31	68	163	4674
341	G	258	41	110	107	4691
342	A	135	55	35	45	4708
343	T	106	54	36	16	4703
344	C	276	124	33	119	4777
345	T	674	129	179	366	4777
346	G	267	32	52	183	4682
347	T	155	33	41	81	4683
348	C	645	51	549	45	4702
349	C	321	121	43	157	4770
350	G	322	49	86	187	4700
351	G	333	134	26	173	4784
352	T	206	56	50	100	4706
353	C	273	58	77	138	4709
354	T	510	68	249	193	4720
355	A	359	33	122	204	4688
356	C	420	70	194	156	4723
357	C	565	90	196	279	4737
358	G	350	12	208	130	4652
359	C	243	51	82	110	4690
360	T	635	42	363	230	4681
361	T	565	105	243	217	4745
362	A	612	79	226	307	4719
363	G	725	54	511	160	4695
364	G	214	45	45	124	4684
365	A	263	67	90	106	4706
366	C	318	88	56	174	4734
367	A	452	76	160	216	4730
368	T	474	88	135	251	4743
369	A	306	30	187	89	4686
370	A	289	48	73	168	4706
371	T	484	88	219	177	4747
372	G	433	70	230	133	4727
373	T	778	329	152	297	4984
374	A	858	52	584	222	4707
375	A	128	8	50	70	4667
376	A	100	24	27	49	4683
377	A	323	68	31	224	4728
378	C	276	94	91	91	4752
379	T	829	182	213	434	4837
380	A	555	89	311	155	4743
381	A	717	146	212	359	4800
382	G	1031	173	536	322	4825
383	G	658	155	140	363	4809
384	G	468	44	95	329	4699
385	T	267	43	49	175	4704
386	G	343	76	94	173	4737
387	G	289	102	69	118	4764
388	T	233	34	96	103	4694
389	T	318	122	31	165	4779
390	C	550	307	78	165	4965
391	G	518	83	189	246	4741
392	G	324	71	67	186	4730
393	T	373	74	86	213	4738
394	G	201	45	73	83	4708
395	A	235	85	70	80	4749
396	T	190	25	61	104	4686
397	T	215	92	34	89	4752
398	G	411	77	179	155	4735
399	G	227	33	49	145	4693
400	T	407	80	62	265	4742
401	A	487	114	171	202	4768
402	C	694	229	164	301	4883
403	G	1017	108	636	273	4755
404	G	469	50	303	116	4695
405	A	258	89	115	54	4737
406	G	690	228	227	235	4878
407	G	210	39	83	88	4685
408	C	461	115	182	164	4758
409	T	582	41	434	107	4680
410	T	544	141	222	181	4778
411	A	905	103	534	268	4736
412	C	724	114	484	126	4747
413	A	361	111	125	125	4744
414	C	578	153	168	257	4778
415	G	508	29	205	274	4654
416	T	793	203	182	408	4830
417	A	549	46	240	263	4676
418	G	496	105	183	208	4733
419	A	349	78	186	85	4705
420	G	507	46	184	277	4673
421	C	401	57	92	252	4681
422	A	416	61	239	116	4688
423	T	543	87	229	227	4715
424	A	674	152	201	321	4780
425	G	273	42	61	170	4674
426	A	248	59	97	92	4691
427	T	224	58	78	88	4690
428	T	306	182	27	97	4806
429	A	601	77	70	454	4697
430	G	343	24	236	83	4639
431	C	397	49	147	201	4661
432	G	299	113	73	113	4728
433	C	315	119	117	79	4738
434	T	334	68	150	116	4688
435	C	357	129	67	161	4748
436	A	642	76	341	225	4692
437	A	774	135	412	227	4746
438	G	2348	73	1983	292	4685
439	G	1039	49	719	271	4657
440	G	669	34	279	356	4642
441	G	570	61	106	403	4671
442	G	382	35	78	269	4646
443	T	352	46	83	223	4659
444	A	419	57	93	269	4666
445	C	490	82	139	269	4690
446	C	544	100	69	375	4710
447	G	503	73	124	306	4681
448	G	300	36	73	191	4641
449	C	459	115	217	127	4721
450	C	496	135	110	251	4744
451	T	660	87	279	294	4721
452	T	406	61	119	226	4693
453	A	406	75	146	185	4705
454	A	345	23	72	250	4655
455	C	321	94	82	145	4724
456	A	356	42	68	246	4674
457	G	340	53	133	154	4685
458	T	454	120	200	134	4739
459	G	258	65	57	136	4686
460	A	309	80	108	121	4701
461	G	206	80	71	55	4706
462	T	293	28	71	194	4653
463	T	217	85	50	82	4710
464	G	290	59	57	174	4686
465	T	462	68	94	300	4693
466	A	398	131	70	197	4756
467	C	439	107	137	195	4731
468	C	525	165	93	267	4790
469	T	615	46	363	206	4669
470	T	336	89	113	134	4716
471	G	311	52	95	164	4679
472	T	314	26	80	208	4654
473	T	354	181	54	119	4808
474	A	630	179	143	308	4806
475	G	1253	94	990	169	4721
476	G	630	143	285	202	4767
477	G	215	18	58	139	4639
478	C	413	196	85	132	4817
479	A	760	60	131	569	4688
480	G	282	41	114	127	4677
481	T	493	92	92	309	4726
482	A	451	104	149	198	4740
483	C	840	160	179	501	4796
484	G	419	43	240	136	4680
485	A	333	53	152	128	4689
486	G	205	32	112	61	4676
487	T	286	27	61	198	4670
488	T	143	48	30	65	4692
489	C	943	55	749	139	4700
490	C	311	40	67	204	4679
491	A	186	46	74	66	4687
492	G	619	31	158	430	4672
493	C	352	65	195	92	4704
494	C	630	51	250	329	4688
495	G	570	24	277	269	4659
496	C	244	32	75	137	4669
497	A	392	111	202	79	4750
498	C	316	126	124	66	4774
499	T	460	128	242	90	4771
500	C	352	79	190	83	4722
501	A	342	38	126	178	4685
502	G	254	18	150	86	4662
503	C	397	151	112	134	4794
504	G	1034	81	606	347	4722
505	G	249	68	82	99	4706
506	G	232	63	82	87	4702
507	A	222	27	155	40	4667
508	A	153	15	61	77	4654
509	G	151	35	62	54	4673
510	A	329	65	84	180	4699
511	C	389	123	87	179	4754
512	G	1382	202	651	529	4829
513	G	750	232	238	280	4860
514	G	690	51	403	236	4678
515	T	837	173	431	233	4801
516	G	424	105	97	222	4736
517	T	526	57	188	281	4679
518	A	627	93	277	257	4714
519	C	423	62	194	167	4687
520	A	425	67	195	163	4694
521	T	542	86	289	167	4707
522	G	487	179	167	141	4799
523	T	650	84	194	372	4698
524	A	789	57	241	491	4674
525	G	310	34	208	68	4653
526	C	477	74	186	217	4692
527	G	228	38	81	109	4656
528	A	236	59	81	96	4678
529	C	269	84	61	124	4703
530	A	225	23	120	82	4645
531	A	370	118	61	191	4738
532	C	656	102	397	157	4720
533	C	330	100	105	125	4718
534	C	541	48	71	422	4663
535	G	193	21	69	103	4635
536	C	242	75	84	83	4689
537	C	324	79	45	200	4694
538	G	152	29	42	81	4643
539	T	211	72	57	82	4685
540	C	262	137	76	49	4749
541	G	347	124	107	116	4736
542	T	1103	90	787	226	4701
543	A	1015	73	726	216	4683
544	T	312	38	85	189	4658
545	A	272	61	67	144	4683
546	T	199	60	42	97	4681
547	A	327	50	83	194	4670
548	T	234	35	76	123	4650
549	T	313	131	41	141	4748
550	C	297	111	119	67	4729
551	G	737	27	516	194	4643
552	G	170	24	41	105	4642
553	A	137	36	48	53	4656
554	C	290	35	115	140	4655
555	C	516	244	58	214	4865
556	G	312	52	151	109	4676
557	A	222	56	111	55	4681
558	G	231	57	103	71	4688
559	T	254	32	72	150	4662
560	C	295	106	93	96	4736
561	G	180	24	79	77	4654
562	A	311	72	72	167	4704
563	C	256	83	27	146	4715
564	G	205	22	62	121	4663
565	A	248	63	77	108	4704
566	T	250	80	43	127	4721
567	A	316	53	153	110	4694
568	A	469	80	102	287	4719
[truncated: 7,256 more rows]

## Sheet: Figure 2d
SEQUENCE	Error_rate_ONT	Error_rate_Illumina
[truncated: 2,961 more rows]

[truncated: 40 more sheets: Figure 2e, Figure 3b, Figure 3c, Figure 3d, Figure 4b, Figure 4c, Figure 4d, Figure 5b, Figure 5d, Figure S1a, Figure S1b, Figure S2a - c, Figure S3a, Figure S3b, Figure S3c, Figure S4a, Figure S4b, Figure S5a-c, Figure S6a, Figure S6b …]
